# Supplementary material for: Impact of high platelet turnover on the platelet transcriptome: Results from platelet RNA-sequencing in patients with sepsis
Source: PLoS One. 2022 Jan 27;17(1):e0260222. doi: 10.1371/journal.pone.0260222 (PMC8794123; doi:10.1371/journal.pone.0260222)
Supplement: S1 Table — Results from Gene Set Enrichment Analysis for 29 gene sets retrieved from Molecular Signature Database related to platelet activation or platelet inhibition, according to [23], for possible enrichment in platelets from patients with sepsis. (XLSX) [file pone.0260222.s004.xlsx]

## Sheet: genesets_platelet activating
GSEA geneset	Signaling pathway	size	ES	NES	NOM p-val	FDR q-val	FWER p-val	Genes in geneset
REACTOME_G_ALPHA_12_13_SIGNALLING_EVENTS	> G alpha (12/13) signalling events	80	0.52	1.12	0.273	0.366	0.631	ABR	ADRA1A	ADRA1B	ADRA1D	AKAP13	ARHGEF1	ARHGEF10	ARHGEF10L	ARHGEF11	ARHGEF12	ARHGEF15	ARHGEF16	ARHGEF17	ARHGEF18	ARHGEF19	ARHGEF2	ARHGEF26	ARHGEF3	ARHGEF33	ARHGEF35	ARHGEF37	ARHGEF38	ARHGEF39	ARHGEF4	ARHGEF40	ARHGEF5	ARHGEF6	ARHGEF7	ARHGEF9	BTK	ECT2	FGD1	FGD2	FGD3	FGD4	GNA12	GNA13	GNB1	GNB2	GNB3	GNB4	GNB5
REACTOME_G_ALPHA_I_SIGNALLING_EVENTS	> G alpha (i) signalling events	402	0.50	1.21	0.084	0.391	0.514	ABCA4	ACKR3	ADCY1	ADCY2	ADCY3	ADCY4	ADCY5	ADCY6	ADCY7	ADCY8	ADCY9	ADORA1	ADORA3	ADRA2A	ADRA2B	ADRA2C	AGRN	AGT	AGTR2	AHCYL1	AKR1B10	AKR1C1	AKR1C3	AKR1C4	ANXA1	APLN	APLNR	APOA1	APOA2	APOA4	APOB	APOC2	APOC3	APOE	APOM	APP	AWAT2	BCO1	BCO2	BDKRB1	BDKRB2	C3
REACTOME_G_ALPHA_Q_SIGNALLING_EVENTS	> G alpha (q) signalling events	216	0.61	1.31	0.058	0.234	0.336	ABHD12	ABHD6	ADRA1A	ADRA1B	ADRA1D	AGT	AGTR1	ANXA1	APP	ARHGEF25	AVP	AVPR1A	AVPR1B	BDKRB1	BDKRB2	BRS3	BTK	CASR	CCK	CCKAR	CCKBR	CCL23	CHRM1	CHRM3	CHRM5	CREB1	CYSLTR1	CYSLTR2	DAGLA	DAGLB	DGKA	DGKB	DGKD	DGKE	DGKG	DGKH	DGKI	DGKK	DGKQ	DGKZ	EDN1	EDN2
REACTOME_G_ALPHA_Z_SIGNALLING_EVENTS	> G alpha (z) signalling events	48	0.41	0.85	0.772	0.741	0.883	ADCY1	ADCY2	ADCY3	ADCY4	ADCY5	ADCY6	ADCY7	ADCY8	ADCY9	ADRA2A	ADRA2B	ADRA2C	GNAI1	GNAI2	GNAI3	GNAS	GNAT3	GNAZ	GNB1	GNB2	GNB3	GNB4	GNB5	GNG10	GNG11	GNG12	GNG13	GNG2	GNG3	GNG4	GNG5	GNG7	GNG8	GNGT1	GNGT2	PRKCA	PRKCB	PRKCD	PRKCE	PRKCG	PRKCH	PRKCQ
BIOCARTA_RAC1_PATHWAY	> Rac 1 cell motility signaling pathway	21	0.49	0.95	0.526	0.628	0.800	ARFIP2	CDK5	CDK5R1	CHN1	LIMK1	MAP3K1	MYL2	NCF2	PAK1	PDGFRA	PIK3CA	PIK3CG	PIK3R1	PLD1	PPP1R12B	RAC1	RALBP1	RPS6KB1	TRIO	VAV1	WASF1
BIOCARTA_RHO_PATHWAY	> Rho cell motility signaling pathway	21	0.66	1.14	0.309	0.364	0.605	ARHGAP1	ARHGAP4	ARHGAP5	ARHGAP6	ARHGEF1	ARHGEF11	ARHGEF5	BAIAP2	DIAPH1	GSN	LIMK1	MYL2	OPHN1	PFN1	PIP5K1A	PIP5K1B	PPP1R12B	RHOA	ROCK1	TLN1	VCL
BIOCARTA_PAR1_PATHWAY	> Thrombin signaling and protease-activated receptors	19	0.70	1.31	0.091	0.191	0.340	ADCY1	ARHGEF1	F2	F2R	F2RL3	GNA12	GNA13	GNAQ	MAP3K7	PIK3CA	PIK3CG	PIK3R1	PLCB1	PPP1R12B	PRKCA	PRKCB	PTK2B	RHOA	ROCK1
BIOCARTA_GPCR_PATHWAY	> Signaling Pathway from G-Protein Families	30	0.52	1.05	0.391	0.472	0.712	ADCY1	CALM1	CALM2	CALM3	CREB1	ELK1	FOS	GNAQ	HRAS	JUN	MAP2K1	MAPK3	NFATC1	NFATC2	NFATC3	NFATC4	PLCG1	PPP3CA	PPP3CB	PPP3CC	PRKACB	PRKACG	PRKAR1A	PRKAR1B	PRKAR2A	PRKAR2B	PRKCA	PRKCB	RAF1	RPS6KA3
BIOCARTA_INTEGRIN_PATHWAY	> Integrin Signaling Pathway	34	-0.52	-1.01	0.453	0.873	0.757	ACTA1	ACTN1	ACTN2	ACTN3	BCAR1	BCR	CAPN1	CAPNS1	CAPNS2	CAV1	CRKL	CSK	FYN	GRB2	HRAS	ITGB1	JUN	MAP2K1	MAP2K2	MAPK1	MAPK3	MAPK8	PPP1R12B	RAF1	RAP1A	RAPGEF1	RHOA	ROCK1	SHC1	SOS1	TLN1	TNS1	VCL	ZYX
REACTOME_INTEGRIN_CELL_SURFACE_INTERACTIONS	> Integrin cell surface interactions	85	-0.50	-1.02	0.427	1000	0.744	AGRN	BSG	CD44	CD47	CDH1	COL10A1	COL13A1	COL16A1	COL18A1	COL1A1	COL1A2	COL23A1	COL2A1	COL3A1	COL4A1	COL4A2	COL4A3	COL4A4	COL4A5	COL4A6	COL5A1	COL5A2	COL5A3	COL6A1	COL6A2	COL6A3	COL6A5	COL6A6	COL7A1	COL8A1	COL8A2	COL9A1	COL9A2	COL9A3	COMP	F11R	FBN1	FGA	FGB	FGG	FN1	HSPG2
REACTOME_INTEGRIN_SIGNALING	> Integrin signaling	27	0.43	0.78	0.796	0.803	0.919	AKT1	APBB1IP	BCAR1	CRK	CSK	FGA	FGB	FGG	FN1	GRB2	ITGA2B	ITGB3	PDPK1	PTK2	PTPN1	RAP1A	RAP1B	RAPGEF3	RAPGEF4	RASGRP1	RASGRP2	SHC1	SOS1	SRC	SYK	TLN1	VWF
REACTOME_RAP1_SIGNALLING	> Rap1 signalling	16	0.72	1.36	0.063	0.257	0.235	PRKACA	PRKACB	PRKACG	PRKG1	RAF1	RAP1A	RAP1B	RAP1GAP	RAP1GAP2	RAPGEF3	RAPGEF4	RASGRP1	RASGRP2	SIPA1	YWHAB	YWHAZ
REACTOME_PLATELET_AGGREGATION_PLUG_FORMATION	> Platelet Aggregation (Plug Formation)	39	0.41	0.74	0.835	0.841	0.937	ADRA2A	ADRA2B	ADRA2C	AKT1	APBB1IP	BCAR1	COL1A1	COL1A2	CRK	CSK	F2	FGA	FGB	FGG	FN1	GP1BA	GP1BB	GP5	GP9	GRB2	ITGA2B	ITGB3	MPL	PDPK1	PTK2	PTPN1	RAP1A	RAP1B	RAPGEF3	RAPGEF4	RASGRP1	RASGRP2	SHC1	SOS1	SRC	SYK	THPO	TLN1	VWF
BIOCARTA_SPPA_PATHWAY	> Aspirin Blocks Signaling Pathway Involved in Platelet Activation	16	0.51	0.83	0.733	0.735	0.894	F2	F2R	F2RL3	HRAS	ITGB1	MAP2K1	MAPK1	MAPK3	PLA2G4A	PLCB1	PRKCA	PRKCB	PTGS1	RAF1	SYK	TBXAS1
REACTOME_THROMBOXANE_SIGNALLING_THROUGH_TP_RECEPTOR	> Thromboxane signalling through TP receptor	24	-0.41	-0.73	0.893	0.849	0.939	AAMP	GNA11	GNA13	GNA14	GNA15	GNAQ	GNB1	GNB2	GNB3	GNB4	GNB5	GNG10	GNG11	GNG12	GNG13	GNG2	GNG3	GNG4	GNG5	GNG7	GNG8	GNGT1	GNGT2	TBXA2R
REACTOME_ADP_SIGNALLING_THROUGH_P2Y_PURINOCEPTOR_12	> ADP signalling through P2Y purinoceptor 12	22	-0.49	-0.94	0.563	0.766	0.819	GNAI1	GNAI2	GNAI3	GNAT3	GNB1	GNB2	GNB3	GNB4	GNB5	GNG10	GNG11	GNG12	GNG13	GNG2	GNG3	GNG4	GNG5	GNG7	GNG8	GNGT1	GNGT2	P2RY12
REACTOME_ADP_SIGNALLING_THROUGH_P2Y_PURINOCEPTOR_1	> ADP signalling through P2Y purinoceptor 1	25	0.53	0.93	0.622	0.636	0.820	GNA11	GNA14	GNA15	GNAQ	GNB1	GNB2	GNB3	GNB4	GNB5	GNG10	GNG11	GNG12	GNG13	GNG2	GNG3	GNG4	GNG5	GNG7	GNG8	GNGT1	GNGT2	MAPK14	P2RY1	PLA2G4A	SRC
BIOCARTA_EPHA4_PATHWAY	> Eph Kinases and ephrins support platelet aggregation	8	0.90	1.38	0.016	0.394	0.197	ACTA1	EPHA4	EPHB1	FYN	ITGB1	LYN	RAP1B	SELP
BIOCARTA_PTDINS_PATHWAY	> Phosphoinositides and their downstream targets.	23	0.44	0.90	0.633	0.651	0.842	AKT1	AP2A1	AP2M1	ARF1	ARHGEF2	BAD	BTK	EEA1	GSK3A	GSK3B	JAG1	LYN	PDPK1	PFKL	PFKM	PFKP	PLCG1	PRKCE	PRKCZ	RAB5A	RAC1	RPS6KB1	VAV2
KEGG_PHOSPHATIDYLINOSITOL_SIGNALING_SYSTEM	> Phosphatidylinositol signaling system	76	0.60	1.20	0.189	0.347	0.520	CALM1	CALM2	CALM3	CALML3	CALML5	CALML6	CDIPT	CDS1	CDS2	DGKA	DGKB	DGKD	DGKE	DGKG	DGKH	DGKI	DGKQ	DGKZ	IMPA1	IMPA2	INPP1	INPP4A	INPP4B	INPP5A	INPP5B	INPP5D	INPP5E	INPP5J	INPP5K	INPPL1	IPPK	ITPK1	ITPKA	ITPKB	ITPR1	ITPR2	ITPR3	OCRL	PI4KA	PI4KB	PIK3C2A	PIK3C2B
REACTOME_PLC_BETA_MEDIATED_EVENTS	> Genes involved in PLC beta mediated events	42	0.60	1.16	0.255	0.397	0.575	ADCY1	ADCY2	ADCY3	ADCY4	ADCY5	ADCY6	ADCY7	ADCY8	ADCY9	CALM1	CALM2	CALM3	CAMK4	CREB1	GNAI1	GNAI2	GNAI3	GNAO1	GNAT1	GNAT2	GNAZ	GRK2	ITPR2	ITPR3	MAPK1	PDE1A	PDE1B	PLA2G4A	PLCB1	PLCB2	PLCB3	PLCB4	PRKACA	PRKACB	PRKACG	PRKAR1A	PRKAR1B	PRKAR2A	PRKAR2B	PRKCA	PRKCD	PRKCG
BIOCARTA_PLC_PATHWAY	> Phospholipase C Signaling Pathway	9	0.72	1.15	0.293	0.378	0.590	AKT1	PIK3CA	PIK3CG	PIK3R1	PLCB1	PLCG1	PRKCA	PRKCB	VAV1
BIOCARTA_PKC_PATHWAY	> Activation of PKC through G protein coupled receptor	7	-0.54	-0.88	0.647	0.710	0.869	GNAQ	NFKB1	NFKBIA	PLCB1	PRKCA	PRKCB	RELA
KEGG_CALCIUM_SIGNALING_PATHWAY	> Calcium signaling pathway	178	0.58	1.34	0.019	0.231	0.280	ADCY1	ADCY2	ADCY3	ADCY4	ADCY7	ADCY8	ADCY9	ADORA2A	ADORA2B	ADRA1A	ADRA1B	ADRA1D	ADRB1	ADRB2	ADRB3	AGTR1	ATP2A1	ATP2A2	ATP2A3	ATP2B1	ATP2B2	ATP2B3	ATP2B4	AVPR1A	AVPR1B	BDKRB1	BDKRB2	BST1	CACNA1A	CACNA1B	CACNA1C	CACNA1D	CACNA1E	CACNA1F	CACNA1G	CACNA1H	CACNA1I	CACNA1S	CALM1	CALM2	CALM3	CALML3
[truncated: 361 more columns]

## Sheet: genesets_platelet inhibition
GSEA geneset	Signaling pathway	size	ES	NES	NOM p-val	FDR q-val	FWER p-val	Genes in geneset
BIOCARTA_NOS1_PATHWAY	> Nitric Oxide Signaling Pathway	21	0.57	1.09	0.329	0.568	0.509	CALM1	CALM2	CALM3	DLG4	GRIN1	GRIN2A	GRIN2B	GRIN2C	GRIN2D	NOS1	PPP3CA	PPP3CB	PPP3CC	PRKACB	PRKACG	PRKAR1A	PRKAR1B	PRKAR2A	PRKAR2B	PRKCA	PRKCB
BIOCARTA_GPCR_PATHWAY	> Signaling Pathway from G-Protein Families	30	0.52	1.04	0.398	0.468	0.570	ADCY1	CALM1	CALM2	CALM3	CREB1	ELK1	FOS	GNAQ	HRAS	JUN	MAP2K1	MAPK3	NFATC1	NFATC2	NFATC3	NFATC4	PLCG1	PPP3CA	PPP3CB	PPP3CC	PRKACB	PRKACG	PRKAR1A	PRKAR1B	PRKAR2A	PRKAR2B	PRKCA	PRKCB	RAF1	RPS6KA3
REACTOME_ADENYLATE_CYCLASE_ACTIVATING_PATHWAY	> Adenylate cyclase activating pathway	10	-0.40	-0.62	0.974	0.991	0.871	ADCY1	ADCY2	ADCY3	ADCY4	ADCY5	ADCY6	ADCY7	ADCY8	ADCY9	GNAL
REACTOME_PROSTACYCLIN_SIGNALLING_THROUGH_PROSTACYCLIN_RECEPTOR	> Prostacyclin signalling through prostacyclin receptor	19	-0.49	-0.90	0.620	1000	0.709	GNAS	GNB1	GNB2	GNB3	GNB4	GNB5	GNG10	GNG11	GNG12	GNG13	GNG2	GNG3	GNG4	GNG5	GNG7	GNG8	GNGT1	GNGT2	PTGIR
REACTOME_PKA_ACTIVATION_IN_GLUCAGON_SIGNALLING	> PKA activation in glucagon signalling	17	0.42	0.77	0.832	0.795	0.809	ADCY1	ADCY2	ADCY3	ADCY4	ADCY5	ADCY6	ADCY7	ADCY8	ADCY9	GNAS	PRKACA	PRKACB	PRKACG	PRKAR1A	PRKAR1B	PRKAR2A	PRKAR2B
