# Supplementary material for: Impact of high platelet turnover on the platelet transcriptome: Results from platelet RNA-sequencing in patients with sepsis
Source: PLoS One. 2022 Jan 27;17(1):e0260222. doi: 10.1371/journal.pone.0260222 (PMC8794123; doi:10.1371/journal.pone.0260222)
Supplement: S2 Table — Sheet ‘all transcripts’ depicts DeSeq2 results and normalised counts for all annotated transcripts. Sheet ‘differentially exp transcripts’ depicts DeSeq2 results and normalised counts for transcripts with adjusted p value < 0.05 and FC > 1.5. (XLSX) [file pone.0260222.s005.xlsx]

## Sheet: all transcripts
Ensembl ID	Gene name	adjusted p value (Benj-Hochberg FDR)	log2 FC	mean normalised count	control_1	control_2	control_3	control_4	control_5	control_6	control_7	control_8	sepsis_1	sepsis_2	sepsis_3	sepsis_4	sepsis_5	sepsis_6	sepsis_7	sepsis_8
ENSG00000000003	TSPAN6	NA	0.153935	0.431854	0	0	0.849691	0	0.848414	1.11624	0.734633	0	0	0	0.465338	1.87809	0	1.01725	0	0
ENSG00000000005	TNMD	NA	NA	0	0	0	0	0	0	0	0	0	0	0	0	0	0	0	0	0
ENSG00000000419	DPM1	0.588754	0.36973	4.81752	3.40808	4.83327	7.64722	6.79082	2.54524	4.46497	2.93853	11.7412	5.2085	2.71957	5.11872	0	4.18528	4.06901	4.42172	6.98814
ENSG00000000457	SCYL3	0.542036	0.508358	2.54259	3.40808	0	5.09815	5.43265	3.39366	2.23249	2.2039	1.76118	2.60425	0.679892	2.32669	0	6.27791	3.05175	2.21086	0
ENSG00000000460	C1orf112	0.856372	0.121809	46.5461	49.758	26.583	41.6349	89.6388	32.2397	31.8129	45.5473	75.7306	20.834	41.4734	63.286	24.4151	25.1117	26.4485	22.1086	128.116
ENSG00000000938	FGR	0.152531	-0.946459	5.25578	1.36323	3.62495	8.49691	2.71633	3.39366	3.34873	4.4078	1.17412	0	13.5978	6.98007	16.9028	4.18528	6.10351	6.63258	1.16469
ENSG00000000971	CFH	0.523888	-0.67137	1.21691	0.681617	1.20832	1.69938	1.35816	0	1.11624	0	0.587059	5.2085	1.35978	0.930676	0	2.09264	1.01725	2.21086	0
ENSG00000001036	FUCA2	0.199601	0.62115	6.46645	11.5875	6.04158	9.3466	5.43265	7.21152	10.0462	8.08096	7.04471	2.60425	4.75924	8.84143	5.63426	8.37055	5.08626	2.21086	1.16469
ENSG00000001084	GCLC	0.088343	-1.47793	124.156	32.036	244.08	30.5889	27.1633	16.5441	2.79061	77.1365	18.1988	70.3148	8.1587	5.11872	516.474	165.318	108.846	154.76	508.969
ENSG00000001167	NFYA	0.207031	0.557975	8.08729	12.9507	7.2499	13.5951	12.2235	10.6052	6.13934	10.2849	8.80588	2.60425	6.11902	11.6335	5.63426	4.18528	7.12076	4.42172	5.82345
ENSG00000001460	STPG1	0.672624	-0.360932	2.24626	1.36323	0	2.54907	2.71633	4.24207	1.67437	0.734633	2.34824	0	2.71957	3.72271	0	6.27791	3.05175	2.21086	2.32938
ENSG00000001461	NIPAL3	0.835444	-0.114729	63.4365	22.4934	71.2907	96.8648	27.1633	112.415	47.4404	55.0975	51.6612	70.3148	57.7908	68.8701	65.733	102.539	73.2421	64.115	27.9525
ENSG00000001497	LAS1L	0.785683	0.33946	0.888887	1.36323	3.62495	0	1.35816	0.848414	0	0.734633	1.17412	0	0.679892	1.39601	1.87809	0	0	0	1.16469
ENSG00000001561	ENPP4	0.999707	-0.000432786	8.41626	10.2243	4.83327	14.4448	6.79082	7.63573	6.13934	11.7541	7.63177	5.2085	8.83859	23.7322	3.75617	10.4632	2.0345	8.84344	2.32938
ENSG00000001617	SEMA3F	0.429002	-0.971018	0.703856	0.681617	1.20832	0	0	0	0	0.734633	0.587059	0	3.39946	0.465338	0	4.18528	0	0	0
ENSG00000001626	CFTR	NA	NA	0	0	0	0	0	0	0	0	0	0	0	0	0	0	0	0	0
ENSG00000001629	ANKIB1	0.00997059	0.614539	74.0482	74.2963	82.1655	72.2238	146.682	72.9636	97.6713	63.9131	112.128	46.8765	59.1506	53.0486	58.2207	56.5012	59.0006	53.0607	76.8695
ENSG00000001630	CYP51A1	NA	0.164139	0.0366912	0	0	0	0	0	0	0	0.587059	0	0	0	0	0	0	0	0
ENSG00000001631	KRIT1	0.0998312	0.527465	56.2005	54.5294	60.4158	44.1839	97.7878	58.1164	81.4858	53.6282	83.3624	41.668	38.7538	33.9697	73.2454	20.9264	51.8798	35.3738	69.8814
ENSG00000002016	RAD52	0.353014	-0.872624	2.00409	2.04485	2.41663	0	1.35816	1.27262	1.11624	1.46927	0.587059	2.60425	0	0.930676	9.39044	0	3.05175	0	5.82345
ENSG00000002079	MYH16	NA	-0.704829	0.145586	0	0	0	0	0	0	0	0	0	0	0	0	0	0	0	2.32938
ENSG00000002330	BAD	0.685458	0.385956	1.98659	2.04485	6.04158	2.54907	1.35816	1.69683	0.558122	3.67317	1.17412	2.60425	1.35978	3.25737	0	2.09264	0	2.21086	1.16469
ENSG00000002549	LAP3	0.0906093	0.788431	16.7982	36.1257	15.7081	22.092	31.2378	15.2715	22.3249	16.1619	15.8506	7.81275	31.275	7.91075	7.51235	14.6485	10.1725	8.84344	5.82345
ENSG00000002586	CD99	NA	-1.18993	0.268969	0	0	0	0	0	0	0	0	0	0	0	0	2.09264	0	2.21086	0
ENSG00000002587	HS3ST1	NA	-0.521041	0.244759	0	0	0	1.35816	0	0	0	0	0	0.679892	0	1.87809	0	0	0	0
ENSG00000002726	AOC1	NA	NA	0	0	0	0	0	0	0	0	0	0	0	0	0	0	0	0	0
ENSG00000002745	WNT16	NA	NA	0	0	0	0	0	0	0	0	0	0	0	0	0	0	0	0	0
ENSG00000002746	HECW1	NA	-1.04477	0.343234	0	0	0	0	0	0.558122	0	0	2.60425	0	0	0	0	0	0	2.32938
ENSG00000002822	MAD1L1	0.359614	-0.721451	6.31782	4.0897	4.83327	4.24846	2.71633	6.3631	6.13934	0.734633	8.21882	0	8.83859	6.51473	1.87809	6.27791	2.0345	4.42172	33.776
ENSG00000002834	LASP1	0.019023	-0.649098	158.07	140.413	136.54	130.003	55.6847	169.683	102.694	129.295	115.651	135.421	199.888	167.522	178.418	221.82	162.76	152.549	330.772
ENSG00000002919	SNX11	0.813905	0.187619	3.77469	4.77132	3.62495	5.94784	2.71633	4.66628	3.90685	2.2039	4.10941	0	2.71957	0.930676	5.63426	2.09264	9.15526	4.42172	3.49407
ENSG00000002933	TMEM176A	NA	-0.558006	0.0581673	0	0	0	0	0	0	0	0	0	0	0.930676	0	0	0	0	0
ENSG00000003056	M6PR	0.31701	-0.288672	62.1064	62.7088	53.1659	50.9815	73.3408	53.0259	59.1609	61.7092	36.9847	80.7318	67.9892	112.147	58.2207	52.3159	54.9316	68.5367	47.7523
ENSG00000003096	KLHL13	0.769948	0.199286	6.05321	8.86102	6.04158	6.79753	2.71633	4.24207	15.0693	5.14243	4.69647	5.2085	8.83859	8.84143	7.51235	2.09264	5.08626	2.21086	3.49407
ENSG00000003137	CYP26B1	NA	-1.30345	0.25827	0	0	0	0	0	0	0	0	0	2.03967	0	0	2.09264	0	0	0
ENSG00000003147	ICA1	0.00377225	0.867229	34.3416	41.5786	30.2079	34.8373	63.8337	47.087	60.2772	28.6507	54.0094	18.2298	30.5951	23.7322	15.0247	25.1117	22.3795	15.476	38.4347
ENSG00000003249	DBNDD1	NA	NA	0	0	0	0	0	0	0	0	0	0	0	0	0	0	0	0	0
ENSG00000003393	ALS2	0.365505	-0.358223	12.5602	8.86102	14.4998	11.046	16.298	10.6052	7.25558	9.55023	11.1541	5.2085	12.238	13.0295	13.1466	16.7411	8.13801	19.8977	23.2938
ENSG00000003400	CASP10	0.0732473	-1.18372	3.81575	2.72647	4.83327	2.54907	4.07449	0.848414	1.11624	2.2039	1.76118	0	12.238	5.11872	3.75617	6.27791	10.1725	2.21086	1.16469
ENSG00000003402	CFLAR	0.81791	-0.0957519	160.304	234.476	158.29	158.892	131.742	126.838	127.252	159.415	148.526	143.234	248.16	272.688	93.9044	94.1687	182.088	176.869	108.316
ENSG00000003436	TFPI	0.878641	-0.0786404	488.1	453.275	314.162	480.076	763.288	365.242	407.987	456.942	558.88	549.497	407.255	1196.38	450.741	303.432	381.469	477.546	243.42
ENSG00000003509	NDUFAF7	NA	0.468745	0.3059	1.36323	0	0.849691	0	0	0	0.734633	0.587059	0	1.35978	0	0	0	0	0	0
ENSG00000003756	RBM5	0.182076	0.496279	21.041	22.4934	22.958	19.5429	36.6704	27.9977	31.2548	11.7541	25.2435	18.2298	13.5978	14.4255	28.1713	4.18528	21.3623	15.476	23.2938
ENSG00000003987	MTMR7	NA	-0.0986378	0.590096	0	0	1.69938	1.35816	0.848414	1.11624	0	0	0	0.679892	1.86135	1.87809	0	0	0	0
ENSG00000003989	SLC7A2	NA	NA	0	0	0	0	0	0	0	0	0	0	0	0	0	0	0	0	0
ENSG00000004059	ARF5	0.998158	-0.00108785	44.1375	36.8073	48.3327	40.7852	25.8051	70.8426	39.6266	41.8741	48.7259	20.834	52.3517	48.8605	65.733	35.5748	45.7763	57.4824	26.7879
ENSG00000004139	SARM1	NA	-0.415973	0.0290836	0	0	0	0	0	0	0	0	0	0	0.465338	0	0	0	0	0
ENSG00000004142	POLDIP2	0.00112445	-1.93898	23.7203	6.13455	32.6246	4.24846	8.14898	5.51469	4.46497	6.6117	4.69647	28.6468	11.5582	6.0494	50.7084	85.7982	39.6728	28.7412	55.9051
ENSG00000004399	PLXND1	0.802478	-0.345909	1.45757	0.681617	0	0.849691	2.71633	0	1.67437	0.734633	3.52235	0	8.83859	0	0	2.09264	0	2.21086	0
ENSG00000004455	AK2	0.882614	-0.0940591	6.77877	5.45294	12.0832	7.64722	6.79082	8.05993	3.34873	5.14243	5.28353	2.60425	11.5582	5.11872	7.51235	10.4632	6.10351	6.63258	4.65876
ENSG00000004468	CD38	NA	0.0606351	0.426306	0	0	0.849691	1.35816	0.424207	0	1.46927	0	0	2.71957	0	0	0	0	0	0
ENSG00000004478	FKBP4	4.06613e-06	-3.74572	15.437	0	6.04158	0	1.35816	0	0	0.734633	2.34824	10.417	4.75924	2.32669	33.8056	50.2233	22.3795	28.7412	83.8576
ENSG00000004487	KDM1A	0.163185	0.424157	37.2432	27.2647	37.4578	37.3864	65.1919	35.6334	47.4404	44.078	51.6612	23.4383	23.1163	33.5044	20.659	35.5748	43.7418	24.3195	45.4229
ENSG00000004534	RBM6	0.953525	0.0238496	35.6178	25.9014	56.7909	22.092	43.4612	33.5124	37.9523	34.5278	37.5718	28.6468	45.5527	28.851	30.0494	33.4822	32.552	26.5303	52.411
ENSG00000004660	CAMKK1	0.994413	-0.00830312	1.41316	2.04485	1.20832	0.849691	1.35816	2.54524	1.67437	0.734633	0.587059	2.60425	1.35978	0.465338	0	2.09264	5.08626	0	0
ENSG00000004700	RECQL	0.00108634	1.05166	21.1076	23.8566	21.7497	31.4386	28.5214	36.906	29.0223	23.5083	24.6565	28.6468	9.51848	10.2374	13.1466	10.4632	9.15526	28.7412	8.15283
ENSG00000004766	VPS50	0.499641	-0.376596	29.251	19.7669	54.3743	12.7454	27.1633	19.5135	21.7667	22.7736	25.8306	10.417	14.9576	20.4749	46.9522	25.1117	33.5693	28.7412	83.8576
ENSG00000004776	HSPB6	NA	-0.916622	0.179253	0	0	0	0	0	0.558122	0	0	0	0.679892	0.465338	0	0	0	0	1.16469
ENSG00000004777	ARHGAP33	NA	0.210751	0.0531057	0	0	0.849691	0	0	0	0	0	0	0	0	0	0	0	0	0
ENSG00000004779	NDUFAB1	0.426895	-0.921381	0.89516	0	0	2.54907	0	0	0.558122	0	0.587059	5.2085	0.679892	0.465338	0	2.09264	1.01725	0	1.16469
ENSG00000004799	PDK4	0.70175	-0.409147	2.52162	4.0897	4.83327	0.849691	0	0.848414	1.67437	0.734633	4.10941	0	6.79892	0.930676	0	6.27791	0	2.21086	6.98814
ENSG00000004809	SLC22A16	0.212401	-1.02874	3.08574	2.72647	3.62495	1.69938	1.35816	0.424207	0	2.2039	2.34824	7.81275	2.03967	0.465338	7.51235	10.4632	2.0345	0	4.65876
ENSG00000004838	ZMYND10	NA	NA	0	0	0	0	0	0	0	0	0	0	0	0	0	0	0	0	0
ENSG00000004846	ABCB5	0.251766	-1.06164	1.61422	0.681617	1.20832	0	1.35816	1.27262	0.558122	1.46927	0.587059	2.60425	0.679892	0	5.63426	0	4.06901	2.21086	3.49407
ENSG00000004848	ARX	NA	NA	0	0	0	0	0	0	0	0	0	0	0	0	0	0	0	0	0
ENSG00000004864	SLC25A13	0.716356	0.28696	3.6589	5.45294	0	2.54907	5.43265	4.24207	8.37183	0.734633	5.28353	2.60425	2.71957	4.18804	3.75617	2.09264	2.0345	4.42172	4.65876
ENSG00000004866	ST7	0.127347	0.503171	92.7237	60.6639	65.2491	102.813	96.4296	148.897	117.764	130.03	152.048	93.7531	101.304	117.731	63.855	58.5939	55.9488	70.7475	47.7523
ENSG00000004897	CDC27	0.423003	-0.35279	274.597	154.045	316.579	175.036	350.406	207.437	245.574	245.367	228.366	153.651	195.809	152.631	525.864	318.081	297.037	203.399	624.274
ENSG00000004939	SLC4A1	0.0595827	-1.61576	4273.87	996.524	7550.77	1398.59	512.028	327.912	41.8591	2510.98	740.868	2343.83	268.557	316.43	15659.5	10693.4	5399.57	5113.72	14507.4
ENSG00000004948	CALCR	NA	NA	0	0	0	0	0	0	0	0	0	0	0	0	0	0	0	0	0
ENSG00000004961	HCCS	0.0268517	-1.48546	4.79856	2.72647	6.04158	0	0	2.12103	2.23249	4.4078	0.587059	7.81275	2.71957	2.32669	5.63426	14.6485	7.12076	4.42172	13.9763
ENSG00000004975	DVL2	0.487307	-0.732441	1.06869	1.36323	0	0.849691	1.35816	0.848414	0	0.734633	0.587059	0	0	0.930676	1.87809	4.18528	2.0345	0	2.32938
ENSG00000005001	PRSS22	NA	-0.415973	0.0290836	0	0	0	0	0	0	0	0	0	0	0.465338	0	0	0	0	0
ENSG00000005007	UPF1	0.715	-0.154588	49.7537	52.4845	27.7913	61.1778	21.7306	61.9342	41.301	61.7092	49.3129	49.4808	70.0288	56.7713	31.9275	52.3159	85.4491	35.3738	37.2701
ENSG00000005020	SKAP2	0.0170656	0.730854	841.423	845.887	693.574	938.059	1241.36	1112.27	1275.31	1027.02	1301.51	783.88	550.712	993.497	602.866	366.212	889.078	574.824	266.714
ENSG00000005022	SLC25A5	0.00820252	0.785317	31.782	44.9867	38.6661	28.8895	52.9684	38.1786	37.3942	52.159	28.1788	31.251	27.8756	22.3362	28.1713	33.4822	20.345	15.476	8.15283
ENSG00000005059	CCDC109B	0.317695	-0.821319	1.73106	0.681617	1.20832	0.849691	2.71633	1.27262	1.67437	1.46927	0.587059	0	3.39946	2.32669	0	6.27791	4.06901	0	1.16469
ENSG00000005073	HOXA11	NA	NA	0	0	0	0	0	0	0	0	0	0	0	0	0	0	0	0	0
ENSG00000005075	POLR2J	0.0384589	-1.29942	12.2648	8.86102	15.7081	0	8.14898	3.39366	3.90685	3.67317	9.98	7.81275	4.07935	6.0494	30.0494	20.9264	28.483	26.5303	18.635
ENSG00000005100	DHX33	0.221406	0.490464	12.2119	18.4037	10.8749	10.1963	20.3725	16.5441	15.0693	13.2234	8.80588	18.2298	9.51848	13.0295	13.1466	8.37055	6.10351	8.84344	4.65876
ENSG00000005102	MEOX1	0.772453	0.375889	1.39788	1.36323	3.62495	2.54907	4.07449	0.848414	0	0.734633	1.17412	0	6.11902	0	1.87809	0	0	0	0
ENSG00000005108	THSD7A	NA	-0.812704	0.26158	0	0	0	0	0	0	0	0	0	0	0	0	4.18528	0	0	0
ENSG00000005156	LIG3	0.0319831	-1.70256	1.65875	0	1.20832	0	1.35816	0.424207	0.558122	1.46927	0.587059	2.60425	2.71957	2.32669	5.63426	2.09264	1.01725	2.21086	2.32938
ENSG00000005175	RPAP3	0.103142	0.831944	35.0284	62.0271	12.0832	39.0858	85.5643	26.3008	53.5797	39.6702	47.5518	28.6468	18.3571	48.8605	11.2685	14.6485	44.7591	19.8977	8.15283
ENSG00000005187	ACSM3	1.16164e-05	-2.64037	26.4866	6.81617	7.2499	6.79753	5.43265	8.90835	8.37183	0.734633	5.87059	36.4595	135.978	4.65338	24.4151	23.019	17.2933	61.9041	69.8814
ENSG00000005189	AC004381.6	0.814817	-0.155315	14.5375	12.9507	13.2915	11.8957	27.1633	8.05993	12.8368	10.2849	16.4376	10.417	29.2353	8.84143	0	10.4632	17.2933	15.476	27.9525
ENSG00000005194	CIAPIN1	0.665089	0.353261	3.57269	5.45294	4.83327	2.54907	8.14898	5.09048	2.79061	2.93853	2.93529	0	5.43913	0.930676	0	2.09264	8.13801	0	5.82345
ENSG00000005206	SPPL2B	0.321892	-0.841716	2.11568	0	3.62495	1.69938	1.35816	0.424207	1.11624	2.93853	1.76118	2.60425	1.35978	6.51473	3.75617	0	2.0345	0	4.65876
ENSG00000005238	FAM214B	0.175902	-0.657478	159.11	134.96	225.955	152.095	38.0286	106.052	60.8353	180.72	76.3177	122.4	182.211	114.008	398.154	236.468	84.4319	154.76	278.361
ENSG00000005243	COPZ2	0.968311	0.0541599	0.973833	2.04485	1.20832	1.69938	0	1.27262	1.11624	0	0.587059	0	0	0.930676	0	0	1.01725	2.21086	3.49407
ENSG00000005249	PRKAR2B	0.365535	0.302931	5506.03	5464.52	4926.31	6266.47	4036.46	8457.41	5822.33	7380.86	6386.03	5570.49	5694.77	8164.36	5232.35	3182.9	4941.81	4443.83	2125.56
ENSG00000005302	MSL3	0.920758	-0.0555642	7.66536	5.45294	8.45822	5.94784	8.14898	6.78731	10.6043	7.34633	8.80588	7.81275	8.83859	9.30676	7.51235	8.37055	10.1725	4.42172	4.65876
ENSG00000005339	CREBBP	0.00094256	-1.63856	154.09	66.7985	143.79	48.4324	61.1174	53.0259	50.231	82.2789	64.5765	122.4	62.55	51.6525	388.764	282.506	281.779	156.971	548.569
ENSG00000005379	BZRAP1	NA	0.767902	0.228144	0.681617	0	0	1.35816	0	0.558122	0	0.587059	0	0	0.465338	0	0	0	0	0
ENSG00000005381	MPO	0.024123	-2.44862	1.37502	0	0	0	1.35816	0	0	0	0	0	3.39946	0.930676	3.75617	12.5558	0	0	0
ENSG00000005421	PON1	NA	-0.937098	0.11407	0	0	0	0	0	0	0	0	0	1.35978	0.465338	0	0	0	0	0
ENSG00000005436	GCFC2	0.361276	-0.631007	4.22293	6.13455	3.62495	1.69938	4.07449	1.69683	2.79061	2.93853	2.93529	2.60425	0.679892	3.25737	5.63426	8.37055	6.10351	2.21086	12.8116
ENSG00000005448	WDR54	NA	-0.126033	0.119563	0	0	0	0	0.424207	0.558122	0	0	0	0	0.930676	0	0	0	0	0
ENSG00000005469	CROT	0.226863	0.994005	2.1667	4.77132	1.20832	1.69938	5.43265	1.27262	5.0231	2.93853	2.93529	0	1.35978	3.72271	0	2.09264	0	2.21086	0
ENSG00000005471	ABCB4	NA	0.0946074	0.313079	0	2.41663	0	0	0	0.558122	0	0	0	0	0	0	0	2.0345	0	0
ENSG00000005483	KMT2E	0.0741434	0.591841	89.847	135.642	70.0824	66.2759	171.129	80.1751	112.741	110.195	126.218	46.8765	72.7484	74.9195	52.5864	66.9644	67.1386	46.4281	137.433
ENSG00000005486	RHBDD2	0.00732074	-1.11468	17.987	11.5875	19.3331	11.046	8.14898	13.1504	6.13934	5.87707	14.6765	7.81275	45.5527	14.4255	24.4151	25.1117	24.414	39.7955	16.3057
ENSG00000005513	SOX8	NA	NA	0	0	0	0	0	0	0	0	0	0	0	0	0	0	0	0	0
ENSG00000005700	IBTK	0.337851	0.321464	24.3971	20.4485	30.2079	18.6932	43.4612	30.5429	25.6736	20.5697	27.0047	23.4383	21.7565	18.6135	26.2932	31.3896	12.207	13.2652	26.7879
ENSG00000005801	ZNF195	NA	1.41447	0.243716	0.681617	0	0	1.35816	1.27262	0	0	0.587059	0	0	0	0	0	0	0	0
ENSG00000005810	MYCBP2	0.0150816	0.507906	126.975	131.552	124.457	149.546	135.816	146.351	171.902	190.27	146.765	117.191	95.8647	153.562	71.3673	121.373	103.76	97.2779	74.5401
ENSG00000005812	FBXL3	0.0252651	0.557093	71.7302	111.785	77.3323	73.9231	124.951	74.6604	69.2071	70.5248	80.4271	91.1488	47.5924	63.7513	77.0016	39.7601	54.9316	46.4281	44.2582
ENSG00000005844	ITGAL	0.912613	0.110243	4.7078	10.2243	1.20832	8.49691	2.71633	5.51469	4.46497	3.67317	4.69647	5.2085	3.39946	13.4948	1.87809	0	8.13801	2.21086	0
ENSG00000005882	PDK2	0.00321746	-1.01051	20.479	13.6323	18.1248	15.2944	17.6561	15.6957	7.8137	8.08096	13.5024	20.834	29.2353	16.7522	24.4151	18.8337	35.6038	22.1086	50.0816
ENSG00000005884	ITGA3	NA	-0.733097	0.483672	0.681617	1.20832	0	0	0	0	0	0	0	0	0	3.75617	2.09264	0	0	0
ENSG00000005889	ZFX	0.819351	-0.137189	11.4265	11.5875	10.8749	11.8957	23.0888	7.21152	10.6043	6.6117	4.69647	10.417	9.51848	6.0494	18.7809	14.6485	6.10351	13.2652	17.4703
ENSG00000005893	LAMP2	0.666535	0.120231	95.3754	100.879	68.8741	119.806	84.2061	113.687	99.3457	94.033	112.715	114.587	91.1055	127.503	103.295	75.335	61.0351	86.2236	73.3754
ENSG00000005961	ITGA2B	0.00207503	-1.17952	6447.73	2947.31	4022.49	5630.9	964.296	5994.89	2836.93	5043.99	3563.45	8328.4	11932.1	14493.9	6920.75	10055.1	5032.34	10240.7	5156.08
ENSG00000005981	ASB4	NA	-1.06821	0.190174	0	0	0	0	0	0	0	0	0	0	0	1.87809	0	0	0	1.16469
ENSG00000006007	GDE1	0.17837	-0.564651	223.59	141.776	289.996	183.533	141.249	185.378	140.089	202.759	146.765	119.796	127.14	147.047	478.912	351.563	182.088	243.195	496.158
ENSG00000006015	C19orf60	0.12673	-1.02739	3.14915	1.36323	1.20832	0	2.71633	2.54524	2.23249	1.46927	4.10941	0	3.39946	2.32669	1.87809	6.27791	7.12076	4.42172	9.31752
ENSG00000006016	CRLF1	NA	NA	0	0	0	0	0	0	0	0	0	0	0	0	0	0	0	0	0
ENSG00000006025	OSBPL7	NA	-0.468324	0.0424932	0	0	0	0	0	0	0	0	0	0.679892	0	0	0	0	0	0
ENSG00000006042	TMEM98	NA	0.569057	0.318218	0.681617	1.20832	0	0	0	0	1.46927	0.587059	0	0.679892	0.465338	0	0	0	0	0
ENSG00000006047	YBX2	NA	-0.498572	0.11738	0	0	0	0	0	0	0	0	0	0	0	1.87809	0	0	0	0
ENSG00000006059	KRT33A	NA	NA	0	0	0	0	0	0	0	0	0	0	0	0	0	0	0	0	0
ENSG00000006062	MAP3K14	NA	-0.942979	0.159874	0	0	0	0	0	0	0	0	0	0	0.465338	0	2.09264	0	0	0
ENSG00000006071	ABCC8	NA	-0.21784	0.160506	0	1.20832	0	0	0	0	0	0	0	1.35978	0	0	0	0	0	0
ENSG00000006116	CACNG3	NA	-0.468324	0.0424932	0	0	0	0	0	0	0	0	0	0.679892	0	0	0	0	0	0
ENSG00000006118	TMEM132A	NA	0.210751	0.0848852	0	0	0	1.35816	0	0	0	0	0	0	0	0	0	0	0	0
ENSG00000006125	AP2B1	0.0074786	-0.620657	598.875	360.575	773.323	486.873	344.974	447.114	412.452	575.218	364.564	611.999	790.714	597.029	777.528	996.096	537.109	729.584	776.848
ENSG00000006128	TAC1	NA	NA	0	0	0	0	0	0	0	0	0	0	0	0	0	0	0	0	0
ENSG00000006194	ZNF263	0.423489	-0.946961	0.829196	0	0	0	1.35816	0.424207	0.558122	0	1.17412	0	0.679892	0.465338	0	6.27791	0	0	2.32938
ENSG00000006210	CX3CL1	0.512628	0.806288	0.791252	0	1.20832	0.849691	2.71633	0.424207	0	1.46927	2.93529	0	2.03967	0	0	0	1.01725	0	0
ENSG00000006282	SPATA20	NA	-0.621288	0.520653	0.681617	1.20832	0	0	0	0	1.46927	0	0	0.679892	1.39601	1.87809	0	1.01725	0	0
ENSG00000006283	CACNA1G	NA	-0.468324	0.0424932	0	0	0	0	0	0	0	0	0	0.679892	0	0	0	0	0	0
ENSG00000006327	TNFRSF12A	NA	NA	0	0	0	0	0	0	0	0	0	0	0	0	0	0	0	0	0
ENSG00000006377	DLX6	NA	NA	0	0	0	0	0	0	0	0	0	0	0	0	0	0	0	0	0
ENSG00000006432	MAP3K9	NA	0.138925	0.458687	1.36323	1.20832	0	0	0.424207	0	0	0.587059	0	0	0	3.75617	0	0	0	0
ENSG00000006451	RALA	0.0100773	-0.884812	10.7657	7.49779	10.8749	9.3466	8.14898	6.3631	6.13934	8.8156	5.87059	7.81275	21.7565	13.4948	15.0247	10.4632	11.1898	15.476	13.9763
ENSG00000006453	BAIAP2L1	NA	-0.70605	0.12748	0	0	0	0	0	0	0	0	0	2.03967	0	0	0	0	0	0
ENSG00000006459	KDM7A	0.0850974	-0.745241	398.687	256.97	641.616	298.242	157.547	195.135	225.481	340.135	239.52	273.446	342.665	215.452	771.894	663.366	321.451	499.654	936.41
ENSG00000006468	ETV1	NA	-0.328418	0.127588	0.681617	0	0	0	0	0	0	0	0	1.35978	0	0	0	0	0	0
ENSG00000006530	AGK	NA	-0.213486	0.104082	0	0	0	0	0	0	0.734633	0	0	0	0.930676	0	0	0	0	0
ENSG00000006534	ALDH3B1	NA	-0.134109	0.508417	0.681617	2.41663	0	0	0.848414	0	0	0	0	0	0.930676	0	2.09264	0	0	1.16469
ENSG00000006555	TTC22	NA	-0.0671808	0.202583	1.36323	0	0	0	0	0	0	0	0	0	0	1.87809	0	0	0	0
ENSG00000006576	PHTF2	0.623374	-0.126959	187.133	199.714	142.581	204.776	157.547	192.59	180.831	179.25	170.247	239.591	184.251	264.777	195.321	236.468	159.708	174.658	111.81
ENSG00000006606	CCL26	NA	NA	0	0	0	0	0	0	0	0	0	0	0	0	0	0	0	0	0
ENSG00000006607	FARP2	0.880331	-0.0817058	8.92684	8.86102	10.8749	9.3466	13.5816	7.21152	10.0462	5.14243	5.87059	7.81275	6.11902	9.7721	5.63426	8.37055	9.15526	11.0543	13.9763
ENSG00000006611	USH1C	NA	-0.415973	0.0290836	0	0	0	0	0	0	0	0	0	0	0.465338	0	0	0	0	0
ENSG00000006625	GGCT	NA	-0.7009	0.436757	0	1.20832	0.849691	0	0.424207	0	0	0	0	0	1.39601	0	2.09264	1.01725	0	0
ENSG00000006634	DBF4	0.667366	0.334599	5.57151	7.49779	9.66653	9.3466	12.2235	0.848414	3.34873	3.67317	4.69647	0	3.39946	2.32669	3.75617	8.37055	5.08626	4.42172	10.4822
ENSG00000006638	TBXA2R	0.846934	0.112077	144.838	164.27	130.498	260.855	62.4755	169.683	129.484	146.192	143.829	80.7318	321.589	159.146	122.076	161.133	52.8971	141.495	71.0461
ENSG00000006652	IFRD1	0.097408	0.613446	491.693	839.752	221.122	534.456	1022.7	458.568	844.996	316.627	541.268	476.578	344.705	474.645	383.13	232.283	479.125	422.274	274.867
ENSG00000006659	LGALS14	NA	NA	0	0	0	0	0	0	0	0	0	0	0	0	0	0	0	0	0
ENSG00000006695	COX10	0.305897	0.990754	1.13766	1.36323	1.20832	1.69938	0	1.69683	4.46497	0.734633	2.34824	0	2.03967	0.465338	0	0	1.01725	0	1.16469
ENSG00000006704	GTF2IRD1	NA	-0.415973	0.0290836	0	0	0	0	0	0	0	0	0	0	0.465338	0	0	0	0	0
ENSG00000006712	PAF1	0.431498	-0.390495	7.52479	10.2243	8.45822	3.39877	5.43265	6.3631	3.34873	8.8156	5.28353	13.0213	6.11902	7.44541	5.63426	10.4632	9.15526	4.42172	12.8116
ENSG00000006715	VPS41	0.39963	0.30911	133.739	128.144	99.082	199.677	131.742	196.408	140.647	141.784	149.113	187.506	108.103	193.115	114.563	66.9644	132.243	99.4887	51.2463
ENSG00000006740	ARHGAP44	NA	-0.498572	0.0727931	0	0	0	0	0	0	0	0	0	0	0	0	0	0	0	1.16469
ENSG00000006744	ELAC2	0.680399	-0.342082	2.63056	3.40808	3.62495	0.849691	0	2.12103	2.79061	2.93853	2.34824	2.60425	5.43913	1.86135	3.75617	6.27791	4.06901	0	0
ENSG00000006747	SCIN	NA	-1.14953	0.220933	0	0	0	0	0	0	0	0	2.60425	0	0.930676	0	0	0	0	0
ENSG00000006756	ARSD	NA	0.28169	0.520095	0.681617	2.41663	0.849691	0	0.424207	0	0	1.17412	0	0.679892	0.930676	0	0	0	0	1.16469
ENSG00000006757	PNPLA4	NA	-0.779597	0.261227	0	0	0	0	0	0.558122	0	0	2.60425	0	0	0	0	1.01725	0	0
ENSG00000006788	MYH13	NA	0.515605	0.112211	0	1.20832	0	0	0	0	0	0.587059	0	0	0	0	0	0	0	0
ENSG00000006831	ADIPOR2	0.0945443	-0.404836	194.356	144.503	163.123	226.868	85.5643	202.347	156.832	190.27	166.725	226.57	276.716	272.223	182.174	200.893	240.071	221.086	153.739
ENSG00000006837	CDKL3	NA	0.907029	0.492448	2.04485	0	1.69938	0	0	1.11624	0	1.17412	0	0.679892	0	0	0	0	0	1.16469
ENSG00000007001	UPP2	NA	0.947596	0.186918	0	1.20832	0	1.35816	0.424207	0	0	0	0	0	0	0	0	0	0	0
ENSG00000007038	PRSS21	NA	-0.19668	0.0690062	0	0	0	0	0.424207	0	0	0	0	0.679892	0	0	0	0	0	0
ENSG00000007047	MARK4	0.0238517	-0.761929	23.9189	16.3588	15.7081	23.7914	4.07449	18.2409	12.8368	19.1005	29.3529	28.6468	45.5527	27.455	24.4151	37.6675	27.4658	28.7412	23.2938
ENSG00000007062	PROM1	NA	0.636639	0.40051	1.36323	1.20832	0	1.35816	0.848414	0	0	0	0	0	0.465338	0	0	0	0	1.16469
ENSG00000007080	CCDC124	0.0113527	-1.84532	16.4468	4.77132	22.958	4.24846	5.43265	3.39366	0.558122	4.4078	4.69647	18.2298	2.71957	1.39601	41.3179	27.2043	26.4485	24.3195	71.0461
ENSG00000007129	CEACAM21	NA	NA	0	0	0	0	0	0	0	0	0	0	0	0	0	0	0	0	0
ENSG00000007168	PAFAH1B1	0.0572945	0.542539	90.231	124.054	89.4154	97.7145	192.859	78.9025	95.4388	91.8291	90.4071	101.566	77.5076	63.286	80.7577	50.2233	102.742	46.4281	60.5638
ENSG00000007171	NOS2	NA	-0.0315963	0.203107	0.681617	1.20832	0	0	0	0	0	0	0	1.35978	0	0	0	0	0	0
ENSG00000007174	DNAH9	NA	-0.60808	0.265693	0	1.20832	0	0	0	0	0	0	0	0	0	1.87809	0	0	0	1.16469
ENSG00000007202	KIAA0100	0.0619226	-0.794606	21.6412	7.49779	14.4998	17.8435	10.8653	24.1798	11.1624	27.1814	11.1541	20.834	31.9549	29.7816	9.39044	50.2233	32.552	33.1629	13.9763
ENSG00000007216	SLC13A2	NA	-0.415973	0.0290836	0	0	0	0	0	0	0	0	0	0	0.465338	0	0	0	0	0
ENSG00000007237	GAS7	0.959164	0.0781413	0.811151	3.40808	1.20832	0	0	0	0	0.734633	0.587059	2.60425	0	0.465338	1.87809	2.09264	0	0	0
ENSG00000007255	TRAPPC6A	0.0443736	-2.11918	1.36788	0	0	0	0	1.69683	0	0	0	0	0.679892	4.65338	0	10.4632	1.01725	2.21086	1.16469
ENSG00000007264	MATK	NA	-0.435786	0.386217	0	0	0	0	0.848414	1.11624	0	0	2.60425	0.679892	0.930676	0	0	0	0	0
ENSG00000007306	CEACAM7	NA	-0.415973	0.0290836	0	0	0	0	0	0	0	0	0	0	0.465338	0	0	0	0	0
ENSG00000007312	CD79B	NA	0.947596	0.186918	0	1.20832	0	1.35816	0.424207	0	0	0	0	0	0	0	0	0	0	0
ENSG00000007314	SCN4A	0.61441	-0.567117	1.11361	1.36323	1.20832	1.69938	0	0.424207	0	1.46927	0.587059	0	1.35978	1.86135	5.63426	0	0	2.21086	0
ENSG00000007341	ST7L	0.0105372	0.786434	48.3524	51.1213	51.9576	39.9355	108.653	50.0564	90.4157	49.2204	56.9447	23.4383	37.394	48.8605	31.9275	33.4822	31.5348	22.1086	46.5876
ENSG00000007350	TKTL1	NA	0.715696	0.148653	0.681617	0	0	0	1.69683	0	0	0	0	0	0	0	0	0	0	0
ENSG00000007372	PAX6	0.626667	-0.623122	0.854355	0.681617	0	0.849691	0	0.424207	0.558122	0	1.17412	5.2085	0	0	3.75617	0	1.01725	0	0
ENSG00000007376	RPUSD1	0.275512	-0.975712	1.40508	0.681617	1.20832	0.849691	0	2.12103	0	0.734633	0.587059	5.2085	1.35978	1.39601	1.87809	2.09264	2.0345	0	2.32938
ENSG00000007384	RHBDF1	NA	-0.887457	0.115286	0	0	0	0	0	0	0	0	0	0.679892	0	0	0	0	0	1.16469
ENSG00000007392	LUC7L	0.464136	-0.571945	2.95166	4.77132	0	4.24846	2.71633	1.27262	2.23249	0.734633	2.93529	2.60425	2.71957	3.25737	7.51235	0	4.06901	0	8.15283
ENSG00000007402	CACNA2D2	NA	NA	0	0	0	0	0	0	0	0	0	0	0	0	0	0	0	0	0
ENSG00000007516	BAIAP3	NA	-0.468324	0.0424932	0	0	0	0	0	0	0	0	0	0.679892	0	0	0	0	0	0
ENSG00000007520	TSR3	0.196012	-0.992623	2.26635	2.04485	2.41663	0.849691	0	1.27262	1.67437	0.734633	1.76118	0	2.03967	2.79203	3.75617	12.5558	2.0345	0	2.32938
ENSG00000007541	PIGQ	0.00225575	-1.74695	13.2478	6.13455	15.7081	7.64722	2.71633	2.96945	2.23249	5.87707	2.93529	10.417	7.47881	10.7028	39.4398	18.8337	14.2415	11.0543	53.5757
ENSG00000007545	CRAMP1L	0.246972	-1.04906	1.46456	0	0	0.849691	0	1.69683	0.558122	2.2039	0.587059	2.60425	0.679892	0.930676	3.75617	4.18528	3.05175	0	2.32938
ENSG00000007866	TEAD3	0.0319422	-2.33513	0.671512	0	0	0	0	0	0.558122	0	0	0	4.07935	1.86135	0	0	2.0345	2.21086	0
ENSG00000007908	SELE	NA	-0.455999	0.41914	0	0	0	1.35816	0	0	0	1.17412	0	0.679892	0	0	0	0	0	3.49407
ENSG00000007923	DNAJC11	0.879767	-0.18166	1.38476	0.681617	2.41663	0	2.71633	1.69683	0.558122	0	2.93529	0	1.35978	2.32669	1.87809	2.09264	0	0	3.49407
ENSG00000007933	FMO3	NA	0.210751	0.0755198	0	1.20832	0	0	0	0	0	0	0	0	0	0	0	0	0	0
ENSG00000007944	MYLIP	0.0273213	-1.53584	23.9419	29.9911	7.2499	7.64722	13.5816	5.09048	6.13934	13.2234	6.45765	7.81275	8.83859	5.58406	65.733	29.2969	23.3968	13.2652	139.763
ENSG00000007952	NOX1	NA	NA	0	0	0	0	0	0	0	0	0	0	0	0	0	0	0	0	0
ENSG00000007968	E2F2	0.298553	-0.951145	183.831	89.2918	343.162	133.402	52.9684	46.2386	3.90685	190.27	62.2282	65.1063	14.9576	7.44541	766.26	334.822	103.76	117.176	610.297
ENSG00000008018	PSMB1	0.8515	-0.0957177	13.9727	21.1301	14.4998	4.24846	17.6561	11.4536	11.7206	11.7541	14.6765	15.6255	14.2777	8.37609	15.0247	14.6485	14.2415	13.2652	20.9644
ENSG00000008056	SYN1	NA	-0.857057	0.106071	0	0	0	0	0	0	0	0	0	0.679892	0	0	0	1.01725	0	0
ENSG00000008083	JARID2	0.00010857	0.909533	255.649	376.934	235.622	377.263	323.243	309.671	276.828	412.864	369.847	208.34	231.843	254.075	174.662	104.632	166.829	154.76	112.975
ENSG00000008086	CDKL5	0.263655	0.494252	21.9	37.4889	14.4998	26.3404	33.9541	19.0893	23.4411	11.7541	39.3329	20.834	33.9946	12.0988	16.9028	18.8337	10.1725	17.6869	13.9763
ENSG00000008118	CAMK1G	NA	NA	0	0	0	0	0	0	0	0	0	0	0	0	0	0	0	0	0
ENSG00000008128	CDK11A	NA	-0.833638	0.101877	0	0	0	0	0	0	0	0	0	0	0.465338	0	0	0	0	1.16469
ENSG00000008130	NADK	0.567616	-0.498856	3.04595	0.681617	6.04158	1.69938	4.07449	0.848414	2.23249	1.46927	2.34824	2.60425	3.39946	0.465338	7.51235	6.27791	0	4.42172	4.65876
ENSG00000008196	TFAP2B	NA	NA	0	0	0	0	0	0	0	0	0	0	0	0	0	0	0	0	0
ENSG00000008197	TFAP2D	NA	NA	0	0	0	0	0	0	0	0	0	0	0	0	0	0	0	0	0
ENSG00000008226	DLEC1	NA	0.156424	0.0348826	0	0	0	0	0	0.558122	0	0	0	0	0	0	0	0	0	0
ENSG00000008256	CYTH3	0.743223	0.258766	3.75934	7.49779	6.04158	5.94784	2.71633	2.54524	1.11624	2.93853	5.28353	0	5.43913	1.86135	3.75617	6.27791	4.06901	0	4.65876
ENSG00000008277	ADAM22	0.021013	1.52405	5.00149	7.49779	2.41663	8.49691	17.6561	5.09048	10.6043	3.67317	4.69647	0	0	1.39601	3.75617	6.27791	5.08626	2.21086	1.16469
ENSG00000008282	SYPL1	0.469921	0.368011	27.5514	40.897	13.2915	26.3404	77.4153	24.1798	28.4642	19.8351	18.7859	33.8553	14.9576	18.6135	16.9028	12.5558	24.414	35.3738	34.9407
ENSG00000008283	CYB561	NA	-1.45236	0.35132	0	0	0	0	0	0.558122	0	0	0	2.71957	0.465338	1.87809	0	0	0	0
ENSG00000008294	SPAG9	0.865235	0.0827853	38.2909	39.5338	19.3331	32.2883	65.1919	36.906	53.5797	33.7931	34.0494	36.4595	39.4337	23.7322	24.4151	41.8528	21.3623	42.0064	68.7167
ENSG00000008300	CELSR3	NA	0.0412535	0.113969	0	0	0	1.35816	0	0	0	0	0	0	0.465338	0	0	0	0	0
ENSG00000008311	AASS	0.387658	-0.691855	2.95827	0	3.62495	0	1.35816	2.12103	4.46497	4.4078	1.76118	2.60425	6.11902	4.65338	5.63426	2.09264	4.06901	4.42172	0
ENSG00000008323	PLEKHG6	NA	NA	0	0	0	0	0	0	0	0	0	0	0	0	0	0	0	0	0
ENSG00000008324	SS18L2	NA	-1.24853	0.536333	0	0	0	0	0.424207	0	1.46927	0	0	0.679892	0.930676	1.87809	0	2.0345	0	1.16469
ENSG00000008382	MPND	0.192319	-1.35918	1.26101	0.681617	2.41663	0.849691	0	0.424207	0	0	0	0	1.35978	0.465338	1.87809	2.09264	0	8.84344	1.16469
ENSG00000008394	MGST1	0.238132	1.26451	0.974591	0	1.20832	0	4.07449	1.27262	2.23249	0.734633	2.34824	0	0	0.465338	0	2.09264	0	0	1.16469
ENSG00000008405	CRY1	0.0169557	-1.24712	11.5891	6.81617	15.7081	5.09815	9.50715	1.69683	2.79061	8.08096	4.10941	20.834	9.51848	4.65338	15.0247	23.019	15.2588	17.6869	25.6232
ENSG00000008438	PGLYRP1	NA	-0.141498	0.0791844	0	0	0	0	0	0	0	0.587059	0	0.679892	0	0	0	0	0	0
ENSG00000008441	NFIX	0.0415728	-1.69827	194.023	29.9911	283.954	59.4784	33.9541	22.0588	1.67437	132.234	49.3129	171.881	13.5978	8.37609	715.551	347.378	463.867	216.664	554.392
ENSG00000008513	ST3GAL1	0.340232	-0.471877	194.479	103.606	312.954	277.849	77.4153	77.6299	74.2302	271.08	100.974	195.319	297.113	140.067	161.515	190.43	354.004	174.658	302.819
ENSG00000008516	MMP25	NA	0.536583	0.118121	0.681617	1.20832	0	0	0	0	0	0	0	0	0	0	0	0	0	0
ENSG00000008517	IL32	0.632673	-0.584915	1.36606	1.36323	1.20832	0	0	0.424207	1.67437	2.2039	1.76118	0	10.1984	0.930676	0	2.09264	0	0	0
ENSG00000008710	PKD1	3.57371e-06	-2.6228	6.91001	3.40808	3.62495	1.69938	0	1.69683	0.558122	1.46927	0.587059	13.0213	6.79892	4.65338	11.2685	25.1117	8.13801	11.0543	17.4703
ENSG00000008735	MAPK8IP2	NA	NA	0	0	0	0	0	0	0	0	0	0	0	0	0	0	0	0	0
ENSG00000008838	MED24	0.138556	-0.723365	7.11649	2.04485	7.2499	6.79753	6.79082	2.96945	5.0231	5.14243	6.45765	10.417	9.51848	4.18804	11.2685	10.4632	14.2415	6.63258	4.65876
ENSG00000008853	RHOBTB2	0.22564	-0.992559	2.12351	0.681617	3.62495	1.69938	0	1.69683	1.11624	0.734633	1.76118	0	3.39946	1.86135	1.87809	4.18528	10.1725	0	1.16469
ENSG00000008869	HEATR5B	0.493914	0.236521	35.7455	27.2647	38.6661	26.3404	51.6102	35.2092	50.7891	29.3853	48.1388	52.085	30.5951	22.3362	31.9275	35.5748	41.7073	17.6869	32.6113
ENSG00000008952	SEC62	0.0216344	-1.60802	497.558	134.96	804.739	134.251	180.636	92.9013	79.2533	216.717	125.631	343.761	65.9495	91.6716	1081.78	1029.58	467.936	581.456	2529.71
ENSG00000008988	RPS20	0.296101	-0.450238	86.9615	91.3367	94.2487	32.2883	80.1317	65.3279	96.5551	41.1395	82.7753	106.774	36.7141	58.1673	88.2701	117.188	171.916	81.8018	146.751
ENSG00000009307	CSDE1	0.000542732	-1.16846	1400.66	693.204	1422.19	839.495	536.475	954.466	694.303	924.169	736.172	1471.4	1061.31	903.687	2486.59	2994.56	2016.19	1410.53	3265.79
ENSG00000009335	UBE3C	0.922801	-0.0327514	36.415	34.0808	30.2079	44.1839	31.2378	36.906	40.7429	38.9356	27.0047	39.0638	30.5951	27.9203	39.4398	50.2233	35.6038	28.7412	47.7523
ENSG00000009413	REV3L	0.4376	0.290689	21.6451	23.175	25.3747	14.4448	32.5959	17.8167	27.9061	25.7122	25.2435	10.417	19.7169	14.8908	20.659	29.2969	14.2415	11.0543	33.776
ENSG00000009694	TENM1	NA	-0.352313	0.157303	0	0	0	0	0.424207	0	0	0	0	0	0	0	2.09264	0	0	0
ENSG00000009709	PAX7	NA	NA	0	0	0	0	0	0	0	0	0	0	0	0	0	0	0	0	0
ENSG00000009724	MASP2	NA	NA	0	0	0	0	0	0	0	0	0	0	0	0	0	0	0	0	0
ENSG00000009765	IYD	NA	-0.468324	0.0424932	0	0	0	0	0	0	0	0	0	0.679892	0	0	0	0	0	0
ENSG00000009780	FAM76A	0.840787	-0.264371	1.27243	0	1.20832	0.849691	2.71633	0.424207	2.23249	1.46927	0	0	0.679892	0	5.63426	2.09264	3.05175	0	0
ENSG00000009790	TRAF3IP3	NA	-0.0524565	0.0716847	0.681617	0	0	0	0	0	0	0	0	0	0.465338	0	0	0	0	0
ENSG00000009830	POMT2	NA	-0.96248	0.584387	0	0	0.849691	0	0.848414	0.558122	0	0.587059	0	1.35978	0.930676	0	0	3.05175	0	1.16469
ENSG00000009844	VTA1	0.048899	0.681135	28.0366	36.8073	28.9996	26.3404	76.0572	24.1798	36.836	22.039	28.7659	26.0425	18.3571	22.3362	16.9028	16.7411	28.483	19.8977	19.7997
ENSG00000009950	MLXIPL	NA	NA	0	0	0	0	0	0	0	0	0	0	0	0	0	0	0	0	0
ENSG00000009954	BAZ1B	0.293636	-0.448022	26.1692	24.5382	24.1663	17.8435	28.5214	16.1199	18.418	23.5083	26.4177	13.0213	25.156	28.3856	20.659	33.4822	29.5003	13.2652	75.7048
ENSG00000010017	RANBP9	0.00109285	0.766985	254.079	277.418	265.83	203.076	517.46	280.825	376.732	260.795	386.872	151.047	161.814	182.413	261.054	161.133	203.45	168.025	207.315
ENSG00000010030	ETV7	NA	-0.0389812	0.0749982	0	0	0	0	0	0	0.734633	0	0	0	0.465338	0	0	0	0	0
ENSG00000010072	SPRTN	0.950399	-0.0615042	1.99567	2.04485	2.41663	2.54907	2.71633	2.54524	1.67437	0.734633	1.76118	5.2085	2.71957	2.32669	0	0	4.06901	0	1.16469
ENSG00000010165	METTL13	NA	-1.5725	0.34234	0	0	0	0	0.424207	0	0	0	0	1.35978	0.465338	0	0	1.01725	2.21086	0
ENSG00000010219	DYRK4	0.47859	0.763428	0.879436	0.681617	2.41663	1.69938	0	1.27262	2.23249	0	1.76118	0	1.35978	0.465338	0	0	1.01725	0	1.16469
ENSG00000010244	ZNF207	0.665657	0.132327	102.129	112.467	78.5406	84.1194	154.831	97.5676	114.973	90.3599	127.392	127.608	107.423	133.087	78.8797	62.7791	89.5181	68.5367	105.987
ENSG00000010256	UQCRC1	0.032408	-1.44454	2.93808	2.72647	4.83327	0	0	1.27262	2.23249	0	0.587059	5.2085	2.71957	3.25737	3.75617	6.27791	6.10351	2.21086	5.82345
ENSG00000010270	STARD3NL	0.196038	-0.551856	51.1364	27.2647	24.1663	66.2759	27.1633	78.9025	32.3711	42.6087	29.94	62.502	116.941	46.0685	35.6837	75.335	35.6038	48.6389	68.7167
ENSG00000010278	CD9	0.15174	0.459431	567.898	411.015	636.783	784.265	535.116	833.567	847.229	624.438	595.865	773.463	431.051	604.009	428.204	577.568	300.089	495.233	208.479
ENSG00000010282	HHATL	NA	NA	0	0	0	0	0	0	0	0	0	0	0	0	0	0	0	0	0
ENSG00000010292	NCAPD2	0.764353	-0.160882	17.2405	10.2243	19.3331	26.3404	14.9398	18.6651	7.8137	24.2429	9.98	10.417	21.7565	23.7322	16.9028	35.5748	13.2243	11.0543	11.6469
ENSG00000010295	IFFO1	0.770734	0.348633	0.952212	0.681617	2.41663	1.69938	0	1.69683	2.23249	0	0.587059	0	0	1.86135	1.87809	0	1.01725	0	1.16469
ENSG00000010310	GIPR	NA	NA	0	0	0	0	0	0	0	0	0	0	0	0	0	0	0	0	0
ENSG00000010318	PHF7	0.47893	0.295182	14.5383	16.3588	16.9164	9.3466	21.7306	19.5135	19.5343	8.8156	15.8506	10.417	10.1984	9.30676	11.2685	12.5558	14.2415	13.2652	23.2938
ENSG00000010319	SEMA3G	NA	-0.295083	0.522435	0	1.20832	0.849691	0	0	1.11624	0	0.587059	0	2.71957	0	1.87809	0	0	0	0
ENSG00000010322	NISCH	0.00143027	-2.12093	8.65563	4.0897	4.83327	5.09815	0	4.24207	2.23249	0.734633	1.76118	2.60425	53.0315	14.4255	7.51235	16.7411	4.06901	6.63258	10.4822
ENSG00000010327	STAB1	0.0102509	-1.69613	7.77983	3.40808	2.41663	9.3466	0	5.09048	2.23249	2.2039	1.17412	13.0213	25.8359	9.30676	15.0247	16.7411	2.0345	15.476	1.16469
ENSG00000010361	FUZ	0.0096785	-1.94243	3.89735	2.04485	3.62495	0.849691	1.35816	0.424207	1.67437	1.46927	0	2.60425	2.03967	1.39601	9.39044	10.4632	12.207	0	12.8116
ENSG00000010379	SLC6A13	NA	NA	0	0	0	0	0	0	0	0	0	0	0	0	0	0	0	0	0
ENSG00000010404	IDS	0.743048	0.164544	216.498	153.364	173.998	316.085	85.5643	336.82	149.577	394.498	225.431	164.068	329.747	284.787	144.613	175.782	190.226	229.93	109.481
ENSG00000010438	PRSS3	NA	NA	0	0	0	0	0	0	0	0	0	0	0	0	0	0	0	0	0
ENSG00000010539	ZNF200	0.485934	-0.865522	0.628604	0	0	0	0	0	1.11624	1.46927	0	2.60425	0.679892	0.930676	0	2.09264	0	0	1.16469
ENSG00000010610	CD4	0.114833	-1.70218	0.815015	0	0	0.849691	0	0	0.558122	0.734633	0	0	1.35978	4.18804	0	4.18528	0	0	1.16469
ENSG00000010626	LRRC23	0.866125	-0.203445	1.07535	0	0	0.849691	2.71633	1.27262	1.11624	1.46927	1.17412	0	1.35978	2.32669	3.75617	0	0	0	1.16469
ENSG00000010671	BTK	0.0108669	0.966993	262.223	226.978	152.248	340.726	704.887	302.035	359.43	304.138	410.941	130.213	232.523	277.807	120.198	102.539	253.296	187.923	89.6811
ENSG00000010704	HFE	0.500744	0.370728	12.1381	18.4037	10.8749	6.79753	16.298	16.9683	8.37183	13.958	20.5471	15.6255	15.6375	15.3562	11.2685	2.09264	15.2588	4.42172	2.32938
ENSG00000010803	SCMH1	0.442293	-0.283358	22.939	21.8117	24.1663	12.7454	24.4469	17.8167	25.1155	18.3658	24.6565	13.0213	19.037	29.3163	20.659	20.9264	29.5003	17.6869	47.7523
ENSG00000010810	FYN	0.0639345	0.468172	205.485	276.055	207.83	265.953	201.008	213.376	200.366	263.733	289.42	195.319	234.563	264.777	135.222	125.558	161.743	150.339	102.493
ENSG00000010818	HIVEP2	0.835853	-0.114275	26.8902	50.4397	26.583	38.2361	14.9398	12.7262	25.1155	22.7736	16.4376	26.0425	33.3147	39.0884	16.9028	41.8528	26.4485	26.5303	12.8116
ENSG00000010932	FMO1	0.359523	0.756239	3.29253	1.36323	2.41663	2.54907	10.8653	2.12103	3.34873	6.6117	2.93529	5.2085	2.03967	0.465338	1.87809	0	2.0345	8.84344	0
ENSG00000011007	TCEB3	0.0172862	-1.07775	15.9543	9.54264	15.7081	11.046	6.79082	12.302	8.92995	6.6117	8.80588	13.0213	16.3174	11.1681	24.4151	48.1307	17.2933	4.42172	40.7641
ENSG00000011009	LYPLA2	0.49444	-0.402087	7.79053	5.45294	4.83327	10.1963	2.71633	9.75676	8.37183	5.87707	6.45765	7.81275	22.4364	7.91075	9.39044	8.37055	6.10351	6.63258	2.32938
ENSG00000011021	CLCN6	0.0604915	-1.61881	1.64617	0	0	0	1.35816	0.424207	0	2.2039	1.17412	2.60425	2.71957	2.32669	3.75617	4.18528	0	4.42172	1.16469
ENSG00000011028	MRC2	0.888684	-0.178142	15.9827	8.86102	38.6661	12.7454	2.71633	5.9389	0.558122	37.4663	10.5671	10.417	4.75924	0.465338	90.1482	6.27791	17.2933	8.84344	0
ENSG00000011052	NME2	NA	NA	0	0	0	0	0	0	0	0	0	0	0	0	0	0	0	0	0
ENSG00000011083	SLC6A7	NA	-0.619999	0.0849865	0	0	0	0	0	0	0	0	0	1.35978	0	0	0	0	0	0
ENSG00000011105	TSPAN9	0.55255	-0.269728	306.605	230.387	298.454	384.06	81.4898	448.811	212.086	326.177	237.172	276.051	567.71	388.557	236.639	242.746	407.918	386.901	180.527
ENSG00000011114	BTBD7	NA	0.471391	0.374363	0	0	0	1.35816	0	0.558122	1.46927	0	2.60425	0	0	0	0	0	0	0
ENSG00000011132	APBA3	0.0130535	-1.75028	3.91547	0	1.20832	3.39877	2.71633	0.424207	1.67437	0.734633	2.34824	5.2085	2.03967	0.930676	13.1466	8.37055	9.15526	6.63258	4.65876
ENSG00000011143	MKS1	NA	-0.58498	0.385126	0.681617	0	0	0	0.424207	1.11624	0	0	0	0.679892	0.930676	0	0	0	0	2.32938
ENSG00000011198	ABHD5	0.0681856	-0.540649	38.2207	36.1257	25.3747	43.3343	31.2378	27.9977	28.4642	24.2429	31.7012	31.251	32.6348	44.6725	28.1713	71.1497	39.6728	39.7955	75.7048
ENSG00000011201	ANOS1	NA	-0.400835	0.185449	0.681617	0	0	0	0.424207	0	0	0	0	0	1.86135	0	0	0	0	0
ENSG00000011243	AKAP8L	0.0217478	-1.34321	9.45278	3.40808	9.66653	2.54907	8.14898	2.96945	3.34873	2.93853	8.21882	10.417	6.11902	5.58406	24.4151	14.6485	7.12076	4.42172	37.2701
ENSG00000011258	MBTD1	0.00305911	0.790993	303.96	506.441	199.372	432.493	475.357	354.637	352.733	385.682	381.001	388.033	220.965	229.877	140.857	152.763	221.761	243.195	178.197
ENSG00000011260	UTP18	0.599324	0.28192	10.3584	9.54264	18.1248	11.8957	10.8653	5.09048	7.8137	13.958	13.5024	2.60425	9.51848	6.98007	5.63426	10.4632	6.10351	24.3195	9.31752
ENSG00000011275	RNF216	0.000207309	1.20107	108.737	192.216	83.3739	101.113	278.424	115.809	174.134	92.5638	184.924	85.9403	72.7484	87.0182	58.2207	43.9454	74.2594	50.8498	44.2582
ENSG00000011295	TTC19	0.303786	0.571835	6.44773	4.77132	4.83327	10.1963	14.9398	6.78731	8.37183	7.34633	8.80588	2.60425	3.39946	10.7028	5.63426	2.09264	8.13801	2.21086	2.32938
ENSG00000011304	PTBP1	0.765027	-0.108836	166.25	165.633	146.206	202.227	82.848	202.347	116.647	173.373	190.207	171.881	251.56	224.293	174.662	142.299	115.967	185.712	114.14
ENSG00000011332	DPF1	NA	-0.468324	0.0424932	0	0	0	0	0	0	0	0	0	0.679892	0	0	0	0	0	0
ENSG00000011347	SYT7	NA	0.183236	0.37992	1.36323	1.20832	0	0	0	0	0.734633	0	0	0.679892	0	0	2.09264	0	0	0
ENSG00000011376	LARS2	0.934045	-0.112305	0.884295	0.681617	1.20832	0.849691	2.71633	0	0.558122	0	1.17412	0	1.35978	0.465338	1.87809	2.09264	0	0	1.16469
ENSG00000011405	PIK3C2A	0.407248	0.284931	34.0164	38.1706	27.7913	42.4846	28.5214	36.906	50.7891	37.4663	42.2682	36.4595	41.4734	46.5338	11.2685	23.019	28.483	17.6869	34.9407
ENSG00000011422	PLAUR	NA	0.649169	0.588331	0.681617	1.20832	0	4.07449	0	0.558122	0	0	0	0.679892	0	0	0	0	2.21086	0
ENSG00000011426	ANLN	0.380486	0.376876	13.3747	11.5875	19.3331	11.8957	21.7306	12.7262	13.953	16.1619	15.2635	5.2085	8.83859	8.84143	13.1466	12.5558	7.12076	8.84344	26.7879
ENSG00000011451	WIZ	0.192319	-1.04309	7.08068	1.36323	16.9164	4.24846	1.35816	1.27262	0.558122	5.87707	3.52235	2.60425	6.79892	0.930676	11.2685	23.019	7.12076	6.63258	19.7997
ENSG00000011454	RABGAP1	0.553579	0.179366	163.439	175.176	124.457	187.782	211.874	168.834	209.296	144.723	173.769	140.63	240.682	180.551	110.807	102.539	177.002	170.236	96.6692
ENSG00000011465	DCN	NA	0.533293	0.16977	0	0	0	2.71633	0	0	0	0	0	0	0	0	0	0	0	0
ENSG00000011478	QPCTL	NA	0.0204085	0.260071	0.681617	0	0	1.35816	0.424207	0	0	0	0	0.679892	0	0	0	1.01725	0	0
ENSG00000011485	PPP5C	0.352787	0.692244	3.20684	4.77132	3.62495	4.24846	2.71633	5.51469	5.58122	5.14243	1.17412	2.60425	6.79892	0.465338	0	2.09264	2.0345	2.21086	2.32938
ENSG00000011523	CEP68	0.270002	-0.616352	32.5393	18.4037	8.45822	41.6349	16.298	14.8472	39.0685	7.34633	57.5318	28.6468	67.9892	42.3458	22.537	18.8337	57.9833	30.952	47.7523
ENSG00000011566	MAP4K3	0.0281086	0.96695	12.6705	17.722	19.3331	7.64722	31.2378	12.302	21.7667	8.8156	18.1988	10.417	4.07935	11.1681	5.63426	4.18528	13.2243	8.84344	8.15283
ENSG00000011590	ZBTB32	NA	NA	0	0	0	0	0	0	0	0	0	0	0	0	0	0	0	0	0
ENSG00000011600	TYROBP	0.0479671	-1.26701	7.21073	2.72647	8.45822	4.24846	1.35816	5.9389	2.23249	2.2039	5.28353	10.417	2.03967	27.9203	15.0247	8.37055	2.0345	6.63258	10.4822
ENSG00000011638	TMEM159	0.100974	-0.653067	40.4788	40.897	16.9164	47.5827	32.5959	18.2409	28.4642	30.12	37.5718	31.251	36.7141	94.4637	37.5617	46.038	77.3111	48.6389	23.2938
ENSG00000011677	GABRA3	NA	NA	0	0	0	0	0	0	0	0	0	0	0	0	0	0	0	0	0
ENSG00000012048	BRCA1	0.702454	0.161031	25.5632	26.5831	27.7913	28.0398	23.0888	20.3619	26.7898	22.039	40.5071	10.417	21.0766	16.2868	26.2932	29.2969	16.276	28.7412	45.4229
ENSG00000012061	ERCC1	0.707614	-0.17889	10.8422	12.2691	7.2499	14.4448	6.79082	11.0294	11.7206	8.08096	9.98	0	14.9576	8.84143	16.9028	18.8337	15.2588	6.63258	10.4822
ENSG00000012124	CD22	0.000368723	2.27578	5.21751	7.49779	6.04158	6.79753	20.3725	12.302	5.58122	2.93853	8.21882	0	0.679892	0.930676	5.63426	2.09264	1.01725	2.21086	1.16469
ENSG00000012171	SEMA3B	NA	-0.558006	0.0581673	0	0	0	0	0	0	0	0	0	0	0.930676	0	0	0	0	0
ENSG00000012174	MBTPS2	0.702891	0.475945	0.922308	0.681617	2.41663	0	0	2.96945	1.11624	0	1.17412	0	0	0.930676	0	2.09264	0	2.21086	1.16469
ENSG00000012211	PRICKLE3	NA	-0.869482	0.225343	0	0	0.849691	0	0	0	0	0	0	1.35978	1.39601	0	0	0	0	0
ENSG00000012223	LTF	0.931316	0.119699	0.834523	1.36323	1.20832	0.849691	1.35816	0.424207	0.558122	0	1.76118	0	2.71957	0	0	2.09264	1.01725	0	0
ENSG00000012232	EXTL3	0.984289	0.0271728	1.01576	1.36323	1.20832	0	0	0.848414	0.558122	2.2039	1.17412	0	0.679892	0	1.87809	2.09264	2.0345	2.21086	0
ENSG00000012504	NR1H4	NA	0.156424	0.0348826	0	0	0	0	0	0.558122	0	0	0	0	0	0	0	0	0	0
ENSG00000012660	ELOVL5	0.920391	-0.0476785	38.9318	40.897	18.1248	28.8895	55.6847	50.0564	34.6036	32.3239	48.1388	44.2723	53.0315	46.0685	24.4151	41.8528	57.9833	22.1086	24.4585
ENSG00000012779	ALOX5	NA	NA	0	0	0	0	0	0	0	0	0	0	0	0	0	0	0	0	0
ENSG00000012817	KDM5D	0.0476149	-0.659913	25.4666	17.0404	19.3331	17.8435	23.0888	26.725	12.2787	27.1814	13.5024	23.4383	29.2353	22.8016	48.8303	27.2043	23.3968	24.3195	51.2463
ENSG00000012822	CALCOCO1	0.579892	-0.16959	197.829	216.754	193.331	209.024	110.011	215.497	202.04	186.597	160.267	182.298	207.367	346.212	159.637	207.171	259.399	154.76	154.904
ENSG00000012963	UBR7	NA	-0.278599	0.173391	0.681617	0	0	0	0	0	0	0	0	0	0	0	2.09264	0	0	0
ENSG00000012983	MAP4K5	0.115541	-0.37351	326.348	363.983	275.496	293.144	366.704	213.8	231.621	269.61	258.306	299.489	318.189	305.262	614.134	349.471	341.797	289.623	430.935
ENSG00000013016	EHD3	0.884935	0.0772993	801.821	691.841	929.196	1181.07	267.558	1160.21	783.603	780.18	801.335	630.229	1048.39	1556.56	495.815	571.29	706.99	789.277	435.594
ENSG00000013275	PSMC4	0.0470958	-0.621906	12.8885	8.86102	12.0832	7.64722	10.8653	8.05993	11.7206	9.55023	11.1541	18.2298	15.6375	11.6335	16.9028	14.6485	16.276	15.476	17.4703
ENSG00000013288	MAN2B2	0.0041777	-2.71038	2.66625	0	0	0.849691	0	0	0	0	1.76118	7.81275	0	3.25737	5.63426	16.7411	1.01725	4.42172	1.16469
ENSG00000013293	SLC7A14	NA	NA	0	0	0	0	0	0	0	0	0	0	0	0	0	0	0	0	0
ENSG00000013297	CLDN11	NA	0.595457	0.119297	0	0	0	0	0	0	0.734633	1.17412	0	0	0	0	0	0	0	0
ENSG00000013306	SLC25A39	0.0169557	-1.94933	3424	534.388	4230.32	1100.35	400.658	430.994	68.649	1756.51	587.646	2260.49	79.5473	236.392	13497.8	7186.12	4915.36	4185.16	13313.6
ENSG00000013364	MVP	0.100525	-0.9902	6.69835	2.04485	10.8749	4.24846	2.71633	2.96945	5.0231	2.93853	4.10941	10.417	10.8783	9.30676	7.51235	25.1117	2.0345	0	6.98814
ENSG00000013374	NUB1	0.0255252	-1.29505	24.0016	18.4037	18.1248	7.64722	12.2235	11.4536	6.69746	23.5083	7.04471	15.6255	8.1587	7.44541	103.295	35.5748	24.414	33.1629	51.2463
ENSG00000013375	PGM3	0.451398	-0.559027	3.94818	0.681617	1.20832	3.39877	1.35816	6.3631	5.58122	3.67317	1.17412	13.0213	3.39946	7.44541	1.87809	4.18528	3.05175	4.42172	2.32938
ENSG00000013392	RWDD2A	NA	-0.278156	0.206449	0.681617	0	0	0	0	0	0	0.587059	0	0	0	0	0	2.0345	0	0
ENSG00000013441	CLK1	0.42808	0.423031	45.7789	68.8433	50.7493	29.7392	116.802	30.1187	54.1378	24.9775	47.5518	52.085	18.3571	26.0589	22.537	25.1117	44.7591	30.952	89.6811
ENSG00000013503	POLR3B	0.927889	-0.112597	1.31976	2.04485	2.41663	0	0	1.27262	0.558122	2.2039	1.76118	0	3.39946	1.39601	1.87809	4.18528	0	0	0
ENSG00000013523	ANGEL1	NA	-0.405032	0.475864	0.681617	1.20832	0	0	0.424207	0.558122	0	0.587059	0	1.35978	0.465338	0	0	0	0	2.32938
ENSG00000013561	RNF14	0.0597624	-1.17524	146.651	84.5205	210.247	73.0735	42.1031	53.8743	27.348	143.988	49.9	104.17	34.6745	40.0191	381.252	234.375	179.036	161.393	526.44
ENSG00000013563	DNASE1L1	0.507067	-0.528046	4.06486	2.04485	1.20832	7.64722	0	7.63573	1.67437	2.93853	1.17412	10.417	6.11902	3.25737	1.87809	8.37055	5.08626	4.42172	1.16469
ENSG00000013573	DDX11	NA	-0.289098	0.373524	0	0	0	2.71633	0	0	0	0	0	0	0.930676	0	0	0	0	2.32938
ENSG00000013583	HEBP1	0.114339	-1.22141	79.3493	17.0404	146.206	33.9877	16.298	52.6017	21.7667	30.8546	31.1141	98.9616	16.3174	57.2366	255.42	165.318	11.1898	6.63258	308.643
ENSG00000013588	GPRC5A	NA	NA	0	0	0	0	0	0	0	0	0	0	0	0	0	0	0	0	0
ENSG00000013619	MAMLD1	0.000612816	-2.14619	11.8058	4.77132	6.04158	2.54907	4.07449	1.69683	5.58122	5.14243	1.17412	15.6255	2.71957	4.65338	16.9028	16.7411	18.3105	17.6869	65.2226
ENSG00000013725	CD6	0.269533	1.17835	4.63566	4.77132	20.5414	0	1.35816	15.6957	5.0231	0.734633	5.87059	2.60425	0	0.930676	0	0	0	15.476	1.16469
ENSG00000013810	TACC3	0.990387	-0.00558801	102.229	133.597	89.4154	87.5182	88.2806	103.931	89.2995	119.011	110.954	78.1275	172.692	186.135	71.3673	77.4276	54.9316	97.2779	75.7048
ENSG00000014123	UFL1	0.643044	0.471734	1.67142	0.681617	0	0.849691	6.79082	2.54524	3.34873	1.46927	1.76118	0	1.35978	2.79203	0	2.09264	3.05175	0	0
ENSG00000014138	POLA2	0.976613	-0.0304169	2.16064	1.36323	0	0.849691	1.35816	2.96945	3.34873	2.2039	3.52235	0	2.03967	0.930676	1.87809	2.09264	3.05175	6.63258	2.32938
ENSG00000014164	ZC3H3	0.314037	-0.799146	10.1567	8.1794	1.20832	3.39877	17.6561	2.54524	6.13934	6.6117	11.7412	2.60425	6.11902	3.72271	15.0247	14.6485	7.12076	2.21086	53.5757
ENSG00000014216	CAPN1	0.388107	-0.344582	787.709	646.173	692.366	1027.28	266.2	942.164	451.521	894.783	612.889	893.258	1024.6	1256.88	1042.34	742.886	885.009	895.399	329.607
ENSG00000014257	ACPP	NA	0.156424	0.0348826	0	0	0	0	0	0.558122	0	0	0	0	0	0	0	0	0	0
ENSG00000014641	MDH1	0.397335	-0.604139	2.78072	1.36323	2.41663	2.54907	1.35816	2.96945	2.23249	0.734633	1.76118	7.81275	2.71957	1.39601	1.87809	4.18528	2.0345	4.42172	4.65876
ENSG00000014824	SLC30A9	0.308826	-0.409794	30.9516	33.3992	14.4998	12.7454	32.5959	27.1492	30.6967	21.3044	35.8106	33.8553	21.0766	29.3163	50.7084	66.9644	38.6556	24.3195	22.1291
ENSG00000014914	MTMR11	NA	0.221382	0.424454	0.681617	1.20832	0.849691	0	0	0	0	1.76118	0	1.35978	0.930676	0	0	0	0	0
ENSG00000014919	COX15	0.429768	-0.628827	3.24028	3.40808	1.20832	0.849691	8.14898	1.69683	2.79061	2.2039	0.587059	0	4.07935	3.72271	1.87809	2.09264	1.01725	8.84344	9.31752
ENSG00000015133	CCDC88C	0.881279	-0.0962719	104.804	148.593	152.248	131.702	50.2521	57.2679	95.9969	59.5053	117.999	65.1063	232.523	150.304	58.2207	69.057	167.847	81.8018	38.4347
ENSG00000015153	YAF2	0.553202	0.238686	14.4167	17.722	9.66653	14.4448	19.0143	11.4536	15.0693	19.1005	15.8506	28.6468	15.6375	11.1681	15.0247	6.27791	10.1725	13.2652	8.15283
ENSG00000015171	ZMYND11	0.96126	-0.0140751	60.7735	51.1213	51.9576	67.9753	63.8337	67.8731	65.8584	73.4633	44.0294	67.7105	72.7484	65.1473	63.855	54.4086	66.1214	50.8498	45.4229
ENSG00000015285	WAS	0.194137	-0.705908	7.95938	8.86102	8.45822	6.79753	0	5.09048	7.25558	4.4078	8.21882	10.417	21.7565	12.0988	7.51235	4.18528	6.10351	2.21086	13.9763
ENSG00000015413	DPEP1	NA	NA	0	0	0	0	0	0	0	0	0	0	0	0	0	0	0	0	0
ENSG00000015475	BID	0.0134825	0.679191	44.8871	42.2603	42.2911	65.4262	48.8939	66.1763	58.6028	74.1979	47.5518	39.0638	53.0315	32.5737	26.2932	25.1117	20.345	30.952	45.4229
ENSG00000015479	MATR3	NA	0.756455	0.289302	0	0	0.849691	0	0	0.558122	1.46927	0.587059	0	0	0	0	0	0	0	1.16469
ENSG00000015520	NPC1L1	NA	-1.71354	0.467014	0	1.20832	0	0	0	0	0	0	0	0.679892	2.32669	0	2.09264	0	0	1.16469
ENSG00000015532	XYLT2	0.0498538	-1.01386	45.3904	23.175	26.583	33.138	4.07449	52.1775	26.2317	41.1395	27.0047	65.1063	48.9522	147.512	46.9522	64.8718	45.7763	61.9041	11.6469
ENSG00000015568	RGPD5	NA	-0.233419	0.397136	0	0	0.849691	0	0.424207	1.11624	0	0	2.60425	1.35978	0	0	0	0	0	0
ENSG00000015592	STMN4	NA	NA	0	0	0	0	0	0	0	0	0	0	0	0	0	0	0	0	0
ENSG00000015676	NUDCD3	0.17474	-0.735077	6.22372	3.40808	8.45822	4.24846	2.71633	3.81786	3.90685	5.14243	4.10941	7.81275	6.11902	4.18804	5.63426	20.9264	4.06901	2.21086	12.8116
ENSG00000016082	ISL1	NA	NA	0	0	0	0	0	0	0	0	0	0	0	0	0	0	0	0	0
ENSG00000016391	CHDH	NA	NA	0	0	0	0	0	0	0	0	0	0	0	0	0	0	0	0	0
ENSG00000016402	IL20RA	0.00433602	2.70703	2.80403	0	1.20832	1.69938	23.0888	4.66628	2.79061	2.2039	7.04471	0	0.679892	0.465338	0	0	1.01725	0	0
ENSG00000016490	CLCA1	NA	2.17563	0.513097	2.04485	0	1.69938	0	0	1.67437	2.2039	0.587059	0	0	0	0	0	0	0	0
ENSG00000016602	CLCA4	NA	0.39651	0.0774837	0.681617	0	0	0	0	0.558122	0	0	0	0	0	0	0	0	0	0
ENSG00000016864	GLT8D1	0.831501	-0.167079	4.73694	5.45294	4.83327	8.49691	6.79082	2.96945	5.58122	0	1.76118	5.2085	4.07935	4.65338	1.87809	4.18528	4.06901	8.84344	6.98814
ENSG00000017260	ATP2C1	0.610793	0.164962	297.978	404.88	190.914	329.68	373.495	301.187	353.291	302.669	264.177	330.74	194.449	438.349	298.616	339.007	179.036	258.671	208.479
ENSG00000017427	IGF1	NA	NA	0	0	0	0	0	0	0	0	0	0	0	0	0	0	0	0	0
ENSG00000017483	SLC38A5	0.00750683	-1.9863	136.252	18.4037	151.04	40.7852	20.3725	26.3008	9.48807	75.6672	28.7659	161.464	7.47881	20.9402	495.815	192.523	698.852	101.7	130.445
ENSG00000017797	RALBP1	0.00262086	-1.60841	262.161	72.933	338.329	138.5	58.401	97.9918	60.8353	138.111	72.7953	205.736	106.743	92.6023	706.161	533.623	542.195	347.105	682.508
ENSG00000018189	RUFY3	0.302645	-0.998181	1.43224	2.04485	0	0.849691	2.71633	0.424207	0	0	1.76118	0	1.35978	2.79203	0	2.09264	3.05175	0	5.82345
ENSG00000018236	CNTN1	NA	0.116844	0.0265129	0	0	0	0	0.424207	0	0	0	0	0	0	0	0	0	0	0
ENSG00000018280	SLC11A1	0.437302	0.507653	5.15591	6.81617	9.66653	5.94784	4.07449	3.39366	7.25558	2.93853	8.21882	10.417	1.35978	3.72271	1.87809	2.09264	10.1725	2.21086	2.32938
ENSG00000018408	WWTR1	0.980173	0.02921	7.65696	6.81617	13.2915	2.54907	9.50715	2.54524	3.90685	12.4888	12.3282	2.60425	33.3147	3.25737	1.87809	14.6485	0	2.21086	1.16469
ENSG00000018510	AGPS	0.00851925	0.802365	16.0558	16.3588	12.0832	21.2423	29.8796	19.5135	25.6736	21.3044	17.6118	7.81275	10.8783	11.6335	15.0247	8.37055	10.1725	17.6869	11.6469
ENSG00000018607	ZNF806	NA	0.199655	0.0459146	0	0	0	0	0	0	0.734633	0	0	0	0	0	0	0	0	0
ENSG00000018610	CXorf56	0.468099	-0.772057	1.37924	0.681617	4.83327	0	0	0.424207	1.11624	0.734633	0	0	1.35978	0.465338	3.75617	4.18528	1.01725	0	3.49407
ENSG00000018625	ATP1A2	NA	-0.684065	0.127156	0	0	0	0	0	0	0	0	0	0	0	0	0	2.0345	0	0
ENSG00000018699	TTC27	0.00089883	1.06342	98.2272	124.736	113.582	90.0673	226.813	109.021	152.367	100.645	153.809	59.8978	103.344	73.9888	65.733	50.2233	29.5003	81.8018	36.1054
ENSG00000018869	ZNF582	0.283419	0.70487	3.22174	4.77132	3.62495	2.54907	5.43265	3.39366	4.46497	5.87707	4.10941	2.60425	4.07935	2.32669	0	0	6.10351	2.21086	0
ENSG00000019102	VSIG2	0.537799	-0.270913	583.185	406.925	575.159	713.741	243.111	628.675	458.218	672.189	521.895	507.829	990.602	1198.71	356.837	393.416	526.936	782.645	354.066
ENSG00000019144	PHLDB1	0.0581808	-1.50693	2.54984	0.681617	2.41663	2.54907	0	0.848414	1.11624	0	1.76118	5.2085	8.83859	1.39601	5.63426	6.27791	4.06901	0	0
ENSG00000019169	MARCO	NA	-0.468324	0.0424932	0	0	0	0	0	0	0	0	0	0.679892	0	0	0	0	0	0
ENSG00000019186	CYP24A1	NA	NA	0	0	0	0	0	0	0	0	0	0	0	0	0	0	0	0	0
ENSG00000019485	PRDM11	0.592742	0.549265	1.72241	4.77132	0	4.24846	0	0.848414	1.11624	2.93853	1.76118	2.60425	1.35978	1.39601	0	2.09264	0	4.42172	0
ENSG00000019505	SYT13	NA	NA	0	0	0	0	0	0	0	0	0	0	0	0	0	0	0	0	0
ENSG00000019549	SNAI2	NA	-0.141498	0.0791844	0	0	0	0	0	0	0	0.587059	0	0.679892	0	0	0	0	0	0
ENSG00000019582	CD74	0.564985	-0.193903	107.298	89.2918	112.373	89.2176	73.3408	91.2045	94.3226	86.6867	169.073	70.3148	153.656	181.017	88.2701	108.817	93.5871	106.121	109.481
ENSG00000019991	HGF	NA	-0.865834	0.404821	0	1.20832	0	0	0	0.558122	0	0	0	0	0.465338	0	0	2.0345	2.21086	0
ENSG00000019995	ZRANB1	0.00145668	-2.18448	128.511	27.2647	126.873	29.7392	29.8796	16.5441	8.92995	54.3629	22.8953	96.3573	17.6772	16.7522	375.617	265.765	271.606	119.386	576.521
ENSG00000020129	NCDN	0.0178561	-2.3565	0.828387	0	0	0	0	0.424207	0.558122	0	0	0	1.35978	2.79203	3.75617	0	2.0345	0	2.32938
ENSG00000020181	ADGRA2	NA	0.54465	0.377536	0.681617	2.41663	0.849691	0	0	0	0	0	0	0	0	0	2.09264	0	0	0
ENSG00000020219	CCT8L1P	NA	0.187456	0.0426011	0.681617	0	0	0	0	0	0	0	0	0	0	0	0	0	0	0
ENSG00000020256	ZFP64	0.922957	-0.148759	0.670278	1.36323	1.20832	0	1.35816	0	1.11624	0	0.587059	0	2.03967	0	0	0	3.05175	0	0
ENSG00000020426	MNAT1	0.477957	0.417992	8.20997	6.13455	3.62495	2.54907	16.298	11.8778	15.6274	8.8156	10.5671	10.417	8.1587	6.0494	5.63426	2.09264	4.06901	6.63258	12.8116
ENSG00000020577	SAMD4A	0.0590201	0.95188	6.6034	16.3588	7.2499	6.79753	9.50715	5.9389	6.13934	6.6117	14.6765	0	6.11902	6.51473	5.63426	4.18528	3.05175	2.21086	4.65876
ENSG00000020633	RUNX3	NA	0.540572	0.121576	0	0	0	1.35816	0	0	0	0.587059	0	0	0	0	0	0	0	0
ENSG00000020922	MRE11A	0.0443736	0.712786	14.5168	14.9956	22.958	18.6932	19.0143	18.2409	25.1155	11.7541	15.8506	7.81275	12.9179	6.98007	5.63426	8.37055	14.2415	11.0543	18.635
ENSG00000021300	PLEKHB1	0.180766	-1.3896	0.896696	0.681617	0	0	0	0	0	0.734633	1.76118	0	2.71957	2.32669	1.87809	0	2.0345	2.21086	0
ENSG00000021355	SERPINB1	0.00195397	0.991482	592.688	753.187	509.91	633.02	1394.83	646.916	692.629	721.41	998	372.408	676.492	572.831	326.787	177.874	315.348	378.057	313.301
ENSG00000021461	CYP3A43	NA	-0.415973	0.0290836	0	0	0	0	0	0	0	0	0	0	0.465338	0	0	0	0	0
ENSG00000021488	SLC7A9	NA	-0.778462	0.234761	0	0	0	0	0	0	0	0	0	0	0	3.75617	0	0	0	0
ENSG00000021574	SPAST	0.188981	0.35974	49.5222	52.4845	44.7077	47.5827	97.7878	53.8743	54.6959	52.8936	41.6812	44.2723	31.9549	46.9992	50.7084	31.3896	38.6556	61.9041	40.7641
ENSG00000021645	NRXN3	0.0753495	-1.81431	5.31849	1.36323	9.66653	0	1.35816	0.424207	0	0.734633	0	0	1.35978	0.465338	26.2932	0	19.3278	6.63258	17.4703
ENSG00000021762	OSBPL5	NA	1.11124	0.574042	0.681617	1.20832	0.849691	0	1.27262	0.558122	1.46927	0.587059	0	0	0.465338	0	2.09264	0	0	0
ENSG00000021776	AQR	0.0836757	0.468644	28.2587	29.3095	18.1248	32.2883	48.8939	31.8155	39.6266	30.12	35.8106	20.834	27.1957	21.4056	26.2932	16.7411	31.5348	17.6869	24.4585
ENSG00000021826	CPS1	NA	-0.802959	0.268882	0	0	0.849691	0	0	0	0	0	0	1.35978	0	0	2.09264	0	0	0
ENSG00000021852	C8B	NA	-1.16399	0.202367	0	0	0	0	0	0	0	0	0	1.35978	0	1.87809	0	0	0	0
ENSG00000022267	FHL1	0.313525	0.47659	555.875	408.289	779.364	684.002	260.767	1041.43	591.051	822.055	618.173	494.808	741.762	786.887	471.4	213.449	497.436	351.527	131.61
ENSG00000022277	RTFDC1	0.0176146	-0.75258	29.7472	17.722	36.2495	27.1901	17.6561	19.5135	18.9761	21.3044	16.4376	23.4383	31.9549	22.3362	54.4645	62.7791	27.4658	35.3738	43.0935
ENSG00000022355	GABRA1	NA	-0.421628	0.111499	0	0	0	0	0.424207	0	0	0	0	1.35978	0	0	0	0	0	0
ENSG00000022556	NLRP2	NA	NA	0	0	0	0	0	0	0	0	0	0	0	0	0	0	0	0	0
ENSG00000022567	SLC45A4	0.92377	0.0419523	35.677	37.4889	20.5414	36.5367	33.9541	36.0576	43.5335	43.3434	39.3329	28.6468	64.5897	33.039	22.537	31.3896	24.414	48.6389	26.7879
ENSG00000022840	RNF10	0.00289137	-2.1211	2641.88	535.069	2829.88	730.735	297.438	345.729	183.622	1413.43	336.385	2010.48	388.218	330.855	8857.06	5352.97	4278.56	2644.19	11735.4
ENSG00000022976	ZNF839	0.996955	0.00483995	1.09607	0	2.41663	0.849691	0	1.27262	1.11624	1.46927	1.17412	0	2.03967	0	1.87809	2.09264	1.01725	2.21086	0
ENSG00000023041	ZDHHC6	0.230088	-1.20787	0.977775	0	0	0.849691	1.35816	0	1.67437	0	0.587059	0	2.03967	1.39601	0	0	2.0345	2.21086	3.49407
ENSG00000023171	GRAMD1B	NA	-0.10976	0.190763	0	0	0	0	0	0	0	1.17412	0	0	0	1.87809	0	0	0	0
ENSG00000023191	RNH1	0.261493	-1.24414	1.06876	0.681617	0	0	1.35816	2.12103	0	0	0	0	0.679892	5.11872	1.87809	0	3.05175	2.21086	0
ENSG00000023228	NDUFS1	0.866497	0.0489895	40.6221	38.8522	35.0412	39.0858	52.9684	43.6933	47.9985	40.4048	34.0494	31.251	42.1533	33.5044	31.9275	43.9454	41.7073	39.7955	53.5757
ENSG00000023287	RB1CC1	0.000355787	-2.04839	89.0347	34.0808	53.1659	41.6349	29.8796	18.6651	21.2086	33.0585	20.5471	59.8978	43.5131	22.8016	174.662	343.193	56.9661	72.9584	398.324
ENSG00000023318	ERP44	0.728955	0.152823	27.511	29.3095	19.3331	27.1901	67.9082	23.3314	24.5574	21.3044	21.1341	20.834	21.7565	21.4056	22.537	29.2969	25.4313	28.7412	36.1054
ENSG00000023330	ALAS1	0.400448	-0.462122	5.77168	4.0897	3.62495	4.24846	8.14898	7.21152	5.0231	2.2039	5.28353	0	4.07935	10.7028	7.51235	4.18528	9.15526	11.0543	5.82345
ENSG00000023445	BIRC3	0.986104	-0.0254694	3.06401	8.1794	3.62495	0	9.50715	0	0.558122	0.734633	2.34824	2.60425	2.71957	1.39601	0	0	0	2.21086	15.141
ENSG00000023516	AKAP11	0.528394	-0.26632	22.4651	23.175	20.5414	35.687	17.6561	14.423	22.883	13.2234	14.6765	10.417	28.5554	15.3562	18.7809	33.4822	26.4485	42.0064	22.1291
ENSG00000023572	GLRX2	0.813222	-0.263897	1.352	0.681617	0	0	4.07449	1.27262	1.11624	0.734633	1.17412	2.60425	0.679892	0.930676	1.87809	2.09264	1.01725	2.21086	1.16469
ENSG00000023608	SNAPC1	NA	0.277788	0.260123	0	0	0	0	1.69683	0	0	0.587059	0	0	0	1.87809	0	0	0	0
ENSG00000023697	DERA	0.823535	0.0874943	168.338	221.526	129.29	134.251	264.842	111.991	202.598	107.991	220.734	156.255	181.531	214.986	137.1	96.2613	145.467	163.604	204.985
ENSG00000023734	STRAP	0.0094942	-0.624629	148.656	124.736	188.497	124.055	104.579	94.5982	94.8807	112.399	92.1682	145.838	210.087	120.523	185.931	244.839	226.847	132.652	175.868
ENSG00000023839	ABCC2	NA	-0.468324	0.0424932	0	0	0	0	0	0	0	0	0	0.679892	0	0	0	0	0	0
ENSG00000023892	DEF6	NA	0.9166	0.164035	0.681617	1.20832	0	0	0	0	0.734633	0	0	0	0	0	0	0	0	0
ENSG00000023902	PLEKHO1	0.0619265	0.55972	316.116	508.486	372.162	418.898	218.664	421.238	327.617	366.582	392.742	257.821	392.977	341.558	191.565	142.299	297.037	271.936	136.269
ENSG00000023909	GCLM	0.523888	0.1939	180.185	209.938	97.8737	184.383	206.441	229.496	165.204	246.837	192.555	182.298	138.698	166.126	246.029	184.152	100.708	190.134	142.092
ENSG00000024048	UBR2	0.115541	-0.919006	215.049	144.503	367.328	113.859	135.816	75.933	82.0439	132.969	103.322	132.817	65.2696	68.8701	599.11	359.934	220.744	201.188	637.085
ENSG00000024422	EHD2	0.716356	-0.21419	34.29	23.175	32.6246	43.3343	25.8051	28.8461	25.6736	33.0585	43.4424	13.0213	101.304	21.8709	15.0247	48.1307	43.7418	30.952	18.635
ENSG00000024526	DEPDC1	0.330023	0.579751	5.10918	4.77132	3.62495	6.79753	10.8653	2.12103	8.37183	7.34633	6.45765	0	5.43913	3.25737	7.51235	6.27791	2.0345	2.21086	4.65876
ENSG00000024862	CCDC28A	0.939699	0.0480912	16.3741	21.1301	9.66653	15.2944	43.4612	9.75676	14.5112	11.0195	9.39294	18.2298	9.51848	10.2374	16.9028	14.6485	19.3278	13.2652	25.6232
ENSG00000025039	RRAGD	0.59661	-0.458917	11.5376	32.7176	8.45822	8.49691	8.14898	2.12103	9.48807	0.734633	7.63177	0	30.5951	22.8016	5.63426	16.7411	17.2933	4.42172	9.31752
ENSG00000025156	HSF2	NA	0.282862	0.499133	0.681617	1.20832	0	0	1.27262	0	0.734633	0	0	0	0	1.87809	0	0	2.21086	0
ENSG00000025293	PHF20	0.0585977	0.470265	47.742	60.6639	51.9576	39.9355	77.4153	50.9048	65.8584	44.8126	56.3577	41.668	30.5951	46.9992	37.5617	35.5748	37.6383	26.5303	59.3992
ENSG00000025423	HSD17B6	NA	-0.665506	0.354039	1.36323	0	0	0	0	0	0	0	2.60425	0.679892	0	0	0	1.01725	0	0
ENSG00000025434	NR1H3	0.731179	-0.470446	1.01501	1.36323	1.20832	2.54907	0	0	1.11624	0	0	0	2.03967	0	5.63426	0	0	0	2.32938
ENSG00000025708	TYMP	0.255886	-0.817717	4.55831	2.72647	1.20832	7.64722	1.35816	5.9389	5.0231	0.734633	1.76118	0	6.79892	16.2868	3.75617	4.18528	3.05175	6.63258	5.82345
ENSG00000025770	NCAPH2	NA	-0.970424	0.565237	0	1.20832	0	0	0	0.558122	0	0.587059	0	2.71957	0	1.87809	2.09264	0	0	0
ENSG00000025772	TOMM34	0.0229822	-1.69469	2.09874	0	2.41663	0.849691	1.35816	1.27262	0.558122	0	1.17412	7.81275	5.43913	3.25737	1.87809	0	4.06901	0	3.49407
ENSG00000025796	SEC63	4.2156e-05	1.01553	41.3313	52.4845	37.4578	46.733	86.9225	50.4806	69.2071	47.7512	58.1188	23.4383	31.9549	33.5044	28.1713	16.7411	27.4658	28.7412	22.1291
ENSG00000025800	KPNA6	0.0111559	-1.3287	67.2389	27.9463	62.8325	48.4324	19.0143	22.0588	26.2317	62.4438	24.6565	39.0638	42.1533	26.9896	197.199	131.836	51.8798	72.9584	220.126
ENSG00000026025	VIM	0.81029	0.177499	25.5349	16.3588	44.7077	26.3404	32.5959	21.6346	29.5805	21.3044	23.4824	59.8978	38.0739	8.37609	7.51235	37.6675	25.4313	13.2652	2.32938
ENSG00000026036	RTEL1-TNFRSF6B	NA	NA	0	0	0	0	0	0	0	0	0	0	0	0	0	0	0	0	0
ENSG00000026103	FAS	0.0851688	-1.66306	2.35158	2.04485	2.41663	0	2.71633	0.424207	0	0	0	0	4.75924	0.465338	15.0247	0	4.06901	2.21086	3.49407
ENSG00000026297	RNASET2	0.000109075	-2.33149	7.03009	1.36323	2.41663	2.54907	1.35816	1.27262	2.79061	0.734633	4.10941	10.417	8.1587	20.9402	18.7809	4.18528	23.3968	8.84344	1.16469
ENSG00000026508	CD44	0.458689	-0.479228	54.0689	34.0808	76.124	28.0398	57.0429	25.4524	20.0924	66.8516	48.7259	44.2723	28.5554	6.51473	127.71	79.5202	51.8798	39.7955	130.445
ENSG00000026559	KCNG1	NA	NA	0	0	0	0	0	0	0	0	0	0	0	0	0	0	0	0	0
ENSG00000026652	AGPAT4	0.553873	-0.490536	3.30601	2.04485	7.2499	4.24846	0	1.27262	1.67437	4.4078	0.587059	5.2085	0.679892	4.18804	1.87809	8.37055	3.05175	2.21086	5.82345
ENSG00000026751	SLAMF7	NA	0.164139	0.0366912	0	0	0	0	0	0	0	0.587059	0	0	0	0	0	0	0	0
ENSG00000026950	BTN3A1	0.00108572	1.43441	23.2215	51.8029	14.4998	22.9417	39.3867	31.8155	45.2079	39.6702	27.5918	10.417	6.79892	20.9402	16.9028	14.6485	2.0345	19.8977	6.98814
ENSG00000027001	MIPEP	0.00921741	1.46505	4.60255	4.77132	3.62495	4.24846	10.8653	4.24207	7.8137	8.8156	8.21882	2.60425	1.35978	1.39601	3.75617	2.09264	2.0345	6.63258	1.16469
ENSG00000027075	PRKCH	0.913859	0.137365	2.25382	3.40808	4.83327	2.54907	2.71633	2.12103	1.11624	0.734633	2.93529	0	10.8783	0.465338	0	2.09264	0	2.21086	0
ENSG00000027644	INSRR	NA	-0.857057	0.106071	0	0	0	0	0	0	0	0	0	0.679892	0	0	0	1.01725	0	0
ENSG00000027697	IFNGR1	0.985918	-0.0112101	73.1387	122.009	36.2495	90.0673	126.309	25.0282	55.2541	62.4438	63.4024	145.838	63.9098	71.1967	54.4645	50.2233	57.9833	103.91	41.9288
ENSG00000027847	B4GALT7	0.117561	-1.32493	2.87204	0	7.2499	0.849691	1.35816	0.848414	0	0.734633	1.17412	5.2085	0.679892	2.32669	11.2685	4.18528	2.0345	2.21086	5.82345
ENSG00000027869	SH2D2A	0.691211	-0.428163	1.44281	1.36323	3.62495	2.54907	1.35816	0.424207	1.11624	0	0.587059	2.60425	4.07935	2.32669	0	0	3.05175	0	0
ENSG00000028116	VRK2	0.000306919	0.886628	51.918	55.211	61.6242	55.2299	86.9225	55.9953	82.602	47.0165	93.9294	44.2723	36.7141	26.0589	31.9275	39.7601	41.7073	30.952	40.7641
ENSG00000028137	TNFRSF1B	NA	1.38876	0.21407	0.681617	0	0	0	0.424207	0.558122	0	1.76118	0	0	0	0	0	0	0	0
ENSG00000028203	VEZT	0.166875	0.346164	51.6573	46.35	47.1244	61.1778	58.401	64.0553	68.0909	68.3209	48.1388	39.0638	37.394	60.0286	46.9522	43.9454	38.6556	68.5367	30.2819
ENSG00000028277	POU2F2	0.409876	-0.964954	1.33872	0.681617	3.62495	0.849691	0	0.424207	0.558122	0	0	0	0	0	7.51235	2.09264	1.01725	0	4.65876
ENSG00000028310	BRD9	0.9049	0.125944	2.05357	4.0897	0	0.849691	1.35816	4.66628	1.67437	2.93853	1.76118	0	2.71957	3.72271	3.75617	2.09264	1.01725	2.21086	0
ENSG00000028528	SNX1	0.504203	-0.1603	66.2815	54.5294	62.8325	69.6747	67.9082	62.7826	64.7421	60.9746	65.1635	72.919	77.5076	87.9489	54.4645	48.1307	97.6561	59.6932	53.5757
ENSG00000028839	TBPL1	0.83483	-0.100281	126.364	130.87	68.8741	117.257	252.618	81.4477	151.251	83.7482	89.82	158.859	60.5104	128.899	114.563	119.28	170.898	119.386	173.539
ENSG00000029153	ARNTL2	0.202278	0.5332	9.56643	14.314	6.04158	5.94784	16.298	10.181	13.3949	9.55023	14.6765	7.81275	7.47881	8.37609	5.63426	6.27791	9.15526	13.2652	4.65876
ENSG00000029363	BCLAF1	0.0401419	-0.810345	20.0696	12.2691	20.5414	17.8435	12.2235	9.75676	11.7206	15.4273	15.8506	23.4383	31.9549	12.5641	30.0494	25.1117	10.1725	22.1086	50.0816
ENSG00000029364	SLC39A9	0.00903015	-0.803325	32.3567	8.1794	28.9996	31.4386	19.0143	30.9671	22.883	27.1814	19.3729	23.4383	50.9919	41.4151	33.8056	54.4086	38.6556	50.8498	36.1054
ENSG00000029534	ANK1	0.00321722	-1.6198	1443.25	536.433	1601.02	672.106	224.097	439.903	372.825	941.8	536.572	781.275	881.819	705.918	3397.46	2297.72	1183.06	1883.65	6636.4
ENSG00000029559	IBSP	NA	NA	0	0	0	0	0	0	0	0	0	0	0	0	0	0	0	0	0
ENSG00000029639	TFB1M	NA	0.210751	0.0531057	0	0	0.849691	0	0	0	0	0	0	0	0	0	0	0	0	0
ENSG00000029725	RABEP1	0.669494	0.173924	19.8462	21.1301	19.3331	14.4448	28.5214	15.2715	21.7667	22.7736	22.8953	20.834	12.9179	10.2374	22.537	23.019	18.3105	13.2652	30.2819
ENSG00000029993	HMGB3	0.404709	-0.869129	1.11237	0.681617	0	0	2.71633	0.424207	0.558122	0.734633	0.587059	0	1.35978	0.465338	3.75617	4.18528	0	0	2.32938
ENSG00000030066	NUP160	0.561444	0.296266	6.121	6.81617	8.45822	8.49691	5.43265	5.9389	7.25558	7.34633	7.63177	2.60425	7.47881	6.98007	0	6.27791	8.13801	4.42172	4.65876
ENSG00000030110	BAK1	0.287989	-0.829829	3.35752	2.72647	2.41663	1.69938	0	1.27262	3.34873	2.93853	2.34824	15.6255	3.39946	4.65338	3.75617	8.37055	0	0	1.16469
ENSG00000030304	MUSK	NA	0.116844	0.0265129	0	0	0	0	0.424207	0	0	0	0	0	0	0	0	0	0	0
ENSG00000030419	IKZF2	NA	-0.498572	0.0727931	0	0	0	0	0	0	0	0	0	0	0	0	0	0	0	1.16469
ENSG00000030582	GRN	0.00549742	-1.16484	37.1606	19.0853	24.1663	33.138	6.79082	32.2397	15.6274	21.3044	27.0047	20.834	50.9919	102.84	54.4645	77.4276	25.4313	55.2715	27.9525
ENSG00000031003	FAM13B	6.05308e-07	1.18364	396.337	512.576	477.285	415.499	964.296	427.176	659.7	413.598	555.358	208.34	208.047	295.024	212.224	205.079	331.624	192.345	263.22
ENSG00000031081	ARHGAP31	0.686745	-0.367955	6.3178	2.72647	12.0832	4.24846	12.2235	4.24207	3.34873	1.46927	4.69647	0	23.7962	1.86135	3.75617	12.5558	4.06901	8.84344	1.16469
ENSG00000031691	CENPQ	0.559505	0.735921	0.772823	0.681617	1.20832	2.54907	2.71633	1.27262	0	0	0	0	0.679892	0	0	2.09264	0	0	1.16469
ENSG00000031698	SARS	9.11269e-06	-2.87647	62.1388	9.54264	32.6246	11.8957	10.8653	8.90835	3.90685	10.2849	9.98	31.251	10.8783	11.6335	118.319	200.893	126.139	66.3258	330.772
ENSG00000031823	RANBP3	0.57072	-0.292636	11.2953	12.2691	8.45822	5.94784	17.6561	10.181	7.8137	13.2234	9.39294	13.0213	15.6375	13.9601	5.63426	2.09264	22.3795	4.42172	18.635
ENSG00000032219	ARID4A	0.307254	-0.509331	20.4286	12.2691	16.9164	11.046	24.4469	19.0893	18.9761	11.0195	19.3729	20.834	21.0766	10.2374	24.4151	37.6675	9.15526	13.2652	57.0698
ENSG00000032389	TSSC1	0.673031	-0.45664	1.31608	2.72647	1.20832	0.849691	1.35816	0.848414	0.558122	0.734633	0	2.60425	2.71957	0.465338	3.75617	0	1.01725	2.21086	0
ENSG00000032444	PNPLA6	0.00116334	-1.7176	36.987	17.722	45.916	20.3926	5.43265	4.66628	6.13934	18.3658	11.7412	33.8553	28.5554	18.6135	71.3673	104.632	51.8798	66.3258	86.187
ENSG00000032742	IFT88	0.0619265	0.86467	19.6247	21.1301	16.9164	16.9938	57.0429	25.4524	35.7198	12.4888	21.7212	13.0213	6.79892	25.1283	7.51235	6.27791	17.2933	17.6869	12.8116
ENSG00000033011	ALG1	NA	-0.66048	0.354653	0	1.20832	0	0	0	0.558122	0	0	0	0.679892	0	0	0	1.01725	2.21086	0
ENSG00000033030	ZCCHC8	0.281978	-0.762254	4.05657	2.72647	1.20832	1.69938	1.35816	3.81786	3.34873	5.14243	2.93529	0	2.03967	2.32669	1.87809	8.37055	4.06901	8.84344	15.141
ENSG00000033050	ABCF2	0.277879	-1.13713	2.7934	0.681617	7.2499	1.69938	0	0	0	2.2039	0.587059	0	1.35978	1.39601	1.87809	10.4632	2.0345	0	15.141
ENSG00000033100	CHPF2	0.00884456	-1.50413	9.42384	6.81617	6.04158	5.94784	8.14898	2.12103	2.23249	3.67317	2.93529	5.2085	2.03967	12.5641	26.2932	23.019	9.15526	6.63258	27.9525
ENSG00000033122	LRRC7	NA	-0.83111	0.231229	0	0	0	0	0	0.558122	0	0	0	0	0.930676	0	0	0	2.21086	0
ENSG00000033170	FUT8	0.995647	0.00292586	174.566	141.776	235.622	113.009	194.217	155.26	180.273	179.25	200.774	184.902	298.472	205.214	304.25	75.335	110.88	139.284	74.5401
ENSG00000033178	UBA6	0.4352	0.30852	12.4889	14.314	15.7081	11.8957	24.4469	11.8778	12.2787	9.55023	15.2635	7.81275	13.5978	14.8908	9.39044	8.37055	10.1725	13.2652	6.98814
ENSG00000033327	GAB2	0.29129	-0.399445	39.6619	38.1706	28.9996	47.5827	27.1633	22.0588	27.9061	41.8741	43.4424	28.6468	86.3462	59.098	33.8056	41.8528	47.8108	35.3738	24.4585
ENSG00000033627	ATP6V0A1	0.79522	0.0721623	81.8336	95.4264	78.5406	78.1716	89.6388	72.9636	85.9508	82.2789	86.2977	67.7105	50.9919	85.1569	88.2701	123.466	92.5699	59.6932	72.2107
ENSG00000033800	PIAS1	0.00932906	0.994376	116.948	181.31	97.8737	96.0151	388.435	90.7803	158.507	103.583	142.068	88.5445	57.7908	96.325	73.2454	41.8528	101.725	55.2715	97.8339
ENSG00000033867	SLC4A7	0.821278	0.130217	6.90153	6.81617	2.41663	7.64722	12.2235	7.21152	8.92995	5.87707	6.45765	7.81275	8.83859	4.65338	7.51235	2.09264	6.10351	8.84344	6.98814
ENSG00000034053	APBA2	NA	-2.26171	0.548407	0	0	0	0	0	0	0	0	2.60425	0	0.465338	0	0	0	2.21086	3.49407
ENSG00000034152	MAP2K3	0.00225575	-1.84718	796.806	281.508	627.116	335.628	157.547	309.247	170.227	440.78	202.535	622.416	200.568	186.135	1943.82	1636.44	616.454	698.632	4319.83
ENSG00000034239	EFCAB1	NA	-0.498572	0.0727931	0	0	0	0	0	0	0	0	0	0	0	0	0	0	0	1.16469
ENSG00000034510	TMSB10	0.113776	-0.855502	75.1952	65.4352	80.9572	37.3864	46.1776	44.5417	30.1386	28.6507	88.6459	52.085	168.613	286.648	82.6358	58.5939	45.7763	53.0607	33.776
ENSG00000034533	ASTE1	NA	0.121372	0.356476	0	1.20832	0	0	0.424207	0	0	1.76118	0	0.679892	0.465338	0	0	0	0	1.16469
ENSG00000034677	RNF19A	0.0984526	-0.844096	78.4147	44.3051	107.54	38.2361	65.1919	31.3913	56.3703	52.8936	44.6165	75.5233	29.2353	34.9004	187.809	100.447	87.4836	55.2715	243.42
ENSG00000034693	PEX3	0.00273618	1.18323	10.9174	18.4037	10.8749	11.8957	13.5816	20.3619	18.418	8.08096	21.7212	5.2085	5.43913	8.84143	3.75617	10.4632	6.10351	2.21086	9.31752
ENSG00000034713	GABARAPL2	0.273057	-0.444813	888.879	700.702	998.07	682.302	742.916	738.544	743.418	842.624	544.204	682.314	433.771	579.346	1776.67	1086.08	894.164	667.68	2109.25
ENSG00000034971	MYOC	NA	-0.114618	0.0850943	0.681617	0	0	0	0	0	0	0	0	0.679892	0	0	0	0	0	0
ENSG00000035115	SH3YL1	0.0900806	1.37226	1.77131	2.04485	1.20832	0.849691	2.71633	2.54524	3.34873	3.67317	4.10941	0	1.35978	0	0	2.09264	1.01725	2.21086	1.16469
ENSG00000035141	FAM136A	0.0621798	-1.86365	0.903966	0	0	0	0	0.424207	0.558122	0	0.587059	0	1.35978	0.930676	1.87809	4.18528	0	2.21086	2.32938
ENSG00000035403	VCL	0.916615	0.0532344	8436.93	7197.88	7130.28	11887.2	3357.38	12671.9	7145.63	10827.8	8556.38	8742.47	12149.7	14038.8	6997.75	5838.46	7004.79	7099.07	4345.46
ENSG00000035499	DEPDC1B	0.704587	0.243491	5.03192	4.0897	3.62495	3.39877	5.43265	9.33255	5.0231	6.6117	6.45765	5.2085	6.79892	3.72271	7.51235	2.09264	3.05175	0	8.15283
ENSG00000035664	DAPK2	0.100819	0.938099	5.57254	4.77132	10.8749	8.49691	2.71633	8.90835	3.90685	12.4888	8.21882	2.60425	7.47881	2.32669	1.87809	0	2.0345	6.63258	5.82345
ENSG00000035681	NSMAF	0.144964	1.00139	3.32809	2.04485	7.2499	3.39877	6.79082	4.24207	7.8137	1.46927	5.28353	2.60425	2.71957	2.79203	0	0	1.01725	0	5.82345
ENSG00000035687	ADSS	0.743473	-0.215844	5.27817	10.2243	2.41663	4.24846	1.35816	5.09048	7.25558	4.4078	3.52235	2.60425	8.83859	5.11872	5.63426	10.4632	4.06901	2.21086	6.98814
ENSG00000035720	STAP1	NA	-0.498572	0.0727931	0	0	0	0	0	0	0	0	0	0	0	0	0	0	0	1.16469
ENSG00000035862	TIMP2	0.0807428	1.18918	6.08454	16.3588	9.66653	1.69938	9.50715	2.12103	12.8368	11.7541	5.28353	2.60425	4.07935	1.86135	1.87809	8.37055	7.12076	2.21086	0
ENSG00000035928	RFC1	0.0251803	0.846825	21.7164	29.3095	26.583	23.7914	44.8194	25.4524	30.6967	17.6312	27.5918	13.0213	8.1587	15.3562	7.51235	12.5558	11.1898	17.6869	36.1054
ENSG00000036054	TBC1D23	0.329926	0.182873	77.4917	81.794	79.7489	84.1194	73.3408	83.993	97.6713	83.7482	75.1435	70.3148	56.431	80.0382	80.7577	54.4086	87.4836	75.1693	75.7048
ENSG00000036257	CUL3	0.393323	0.305064	49.3988	72.933	43.4994	51.8312	90.997	35.2092	60.2772	33.0585	53.4224	26.0425	33.9946	41.8804	41.3179	33.4822	53.9143	48.6389	69.8814
ENSG00000036448	MYOM2	NA	-0.358867	0.121678	0	0	0	0	0	0	0	0.587059	0	1.35978	0	0	0	0	0	0
ENSG00000036473	OTC	NA	NA	0	0	0	0	0	0	0	0	0	0	0	0	0	0	0	0	0
ENSG00000036530	CYP46A1	NA	NA	0	0	0	0	0	0	0	0	0	0	0	0	0	0	0	0	0
ENSG00000036549	ZZZ3	0.0154597	0.640086	45.6209	53.8477	37.4578	49.2821	74.699	50.0564	62.5096	60.2399	62.8153	33.8553	39.4337	48.8605	30.0494	37.6675	20.345	19.8977	48.917
ENSG00000036565	SLC18A1	NA	0.210751	0.0755198	0	1.20832	0	0	0	0	0	0	0	0	0	0	0	0	0	0
ENSG00000036672	USP2	NA	NA	0	0	0	0	0	0	0	0	0	0	0	0	0	0	0	0	0
ENSG00000036828	CASR	NA	0.116844	0.0265129	0	0	0	0	0.424207	0	0	0	0	0	0	0	0	0	0	0
ENSG00000037042	TUBG2	0.0959898	-1.13313	3.3355	2.72647	3.62495	0.849691	1.35816	2.54524	0	0.734633	4.10941	2.60425	4.07935	6.51473	5.63426	8.37055	1.01725	2.21086	6.98814
ENSG00000037241	RPL26L1	0.938371	-0.102213	0.933729	0.681617	2.41663	0.849691	1.35816	0.424207	0.558122	0.734633	0.587059	0	0	1.86135	0	2.09264	0	2.21086	1.16469
ENSG00000037280	FLT4	0.524615	-0.83444	0.651335	0	1.20832	0.849691	0	0	0	0	1.17412	0	4.07935	0	0	2.09264	1.01725	0	0
ENSG00000037474	NSUN2	0.48996	0.433894	6.34982	4.0897	13.2915	1.69938	16.298	5.09048	7.25558	6.6117	4.69647	7.81275	5.43913	3.72271	9.39044	6.27791	3.05175	2.21086	4.65876
ENSG00000037637	FBXO42	0.898599	0.0585506	13.2856	12.9507	7.2499	15.2944	13.5816	10.6052	16.7437	15.4273	15.2635	7.81275	15.6375	11.6335	18.7809	18.8337	10.1725	13.2652	9.31752
ENSG00000037749	MFAP3	0.627409	-0.369466	5.93271	6.13455	14.4998	0	6.79082	4.66628	1.11624	5.14243	3.52235	2.60425	8.1587	3.25737	13.1466	8.37055	6.10351	4.42172	6.98814
ENSG00000037757	MRI1	NA	-0.30399	0.099306	0	0	0	0	0.424207	0	0	0	0	0	0	0	0	0	0	1.16469
ENSG00000037897	METTL1	NA	0.646549	0.160405	0	1.20832	0	1.35816	0	0	0	0	0	0	0	0	0	0	0	0
ENSG00000037965	HOXC8	NA	NA	0	0	0	0	0	0	0	0	0	0	0	0	0	0	0	0	0
ENSG00000038002	AGA	0.458689	-0.779865	0.985037	0.681617	0	1.69938	0	1.69683	0.558122	0.734633	0.587059	0	2.71957	4.18804	1.87809	0	1.01725	0	0
ENSG00000038210	PI4K2B	0.857082	-0.22101	1.41581	0	0	2.54907	2.71633	2.96945	1.11624	0	1.17412	0	3.39946	0.930676	0	2.09264	0	2.21086	3.49407
ENSG00000038219	BOD1L1	0.289938	-0.489178	9.31899	11.5875	6.04158	4.24846	8.14898	4.24207	8.92995	6.6117	12.9153	7.81275	16.9973	7.91075	9.39044	8.37055	14.2415	8.84344	12.8116
ENSG00000038274	MAT2B	0.0591149	-1.04168	160.239	117.92	184.872	89.2176	105.937	71.2668	69.7652	107.991	64.5765	132.817	37.394	53.0486	366.227	282.506	115.967	190.134	574.192
ENSG00000038295	TLL1	NA	NA	0	0	0	0	0	0	0	0	0	0	0	0	0	0	0	0	0
ENSG00000038358	EDC4	0.829629	-0.239884	1.15677	0.681617	1.20832	0.849691	0	1.69683	0.558122	2.2039	1.17412	0	2.71957	0.930676	0	2.09264	1.01725	2.21086	1.16469
ENSG00000038382	TRIO	0.667199	0.19052	31.2173	35.4441	42.2911	36.5367	21.7306	40.2997	18.418	43.3434	27.5918	44.2723	46.9125	26.9896	22.537	29.2969	22.3795	30.952	10.4822
ENSG00000038427	VCAN	NA	1.36618	0.523437	0.681617	1.20832	0	5.43265	0	0	0	0.587059	0	0	0.465338	0	0	0	0	0
ENSG00000038532	CLEC16A	0.0545502	-0.680245	82.9764	48.3948	112.373	65.4262	48.8939	45.3901	42.4173	85.2174	59.88	65.1063	100.624	50.2565	172.784	102.539	143.432	70.7475	114.14
ENSG00000038945	MSR1	NA	-0.953417	0.136371	0	0	0	0	0	0	0	0	0	0	0	0	0	1.01725	0	1.16469
ENSG00000039068	CDH1	0.0386678	-1.88131	14.7377	4.0897	22.958	0.849691	0	1.69683	0	8.08096	1.17412	10.417	4.07935	0.465338	60.0988	35.5748	37.6383	4.42172	44.2582
ENSG00000039123	SKIV2L2	0.195135	0.353976	22.794	26.5831	27.7913	22.092	28.5214	20.3619	30.1386	26.4468	26.4177	13.0213	24.4761	17.6829	11.2685	23.019	21.3623	19.8977	25.6232
ENSG00000039139	DNAH5	NA	0.210751	0.0531057	0	0	0.849691	0	0	0	0	0	0	0	0	0	0	0	0	0
ENSG00000039319	ZFYVE16	0.770878	-0.253942	2.82547	2.72647	4.83327	0	4.07449	2.12103	2.23249	2.2039	3.52235	0	5.43913	2.79203	1.87809	4.18528	0	2.21086	6.98814
ENSG00000039523	FAM65A	0.880459	-0.161133	2.57676	4.0897	3.62495	4.24846	1.35816	1.27262	0.558122	5.14243	1.17412	0	8.83859	2.79203	1.87809	0	5.08626	0	1.16469
ENSG00000039537	C6	NA	-0.887457	0.115286	0	0	0	0	0	0	0	0	0	0.679892	0	0	0	0	0	1.16469
ENSG00000039560	RAI14	0.608708	0.646064	1.01638	0.681617	4.83327	1.69938	1.35816	0.424207	0	0	2.93529	0	3.39946	0.930676	0	0	0	0	0
ENSG00000039600	SOX30	NA	-0.754339	0.140583	0	0	0	0	0.424207	0	0	0	0	1.35978	0.465338	0	0	0	0	0
ENSG00000039650	PNKP	0.00353245	-1.72815	3.75212	0.681617	1.20832	0.849691	0	3.81786	1.67437	0.734633	1.76118	13.0213	6.11902	4.65338	3.75617	4.18528	4.06901	8.84344	4.65876
ENSG00000039987	BEST2	0.623668	0.451347	3.03939	4.0897	2.41663	5.94784	0	5.09048	4.46497	2.93853	5.28353	0	8.1587	4.65338	0	0	0	4.42172	1.16469
ENSG00000040199	PHLPP2	0.0178817	-1.6824	37.5399	6.13455	72.499	6.79753	6.79082	7.21152	5.58122	16.1619	7.04471	39.0638	12.9179	8.84143	92.0263	54.4086	107.829	19.8977	137.433
ENSG00000040275	SPDL1	0.278315	0.716508	5.0716	6.81617	1.20832	5.94784	19.0143	3.39366	6.69746	4.4078	3.52235	5.2085	2.71957	1.86135	1.87809	2.09264	5.08626	6.63258	4.65876
ENSG00000040341	STAU2	0.003072	0.903786	182.479	235.158	130.498	183.533	406.091	186.651	366.686	166.762	242.455	106.774	174.052	174.502	90.1482	110.91	142.415	101.7	101.328
ENSG00000040487	PQLC2	0.790486	-0.246387	3.553	3.40808	2.41663	5.09815	6.79082	3.39366	1.67437	2.2039	0.587059	13.0213	1.35978	5.58406	5.63426	0	1.01725	0	4.65876
ENSG00000040531	CTNS	0.845671	-0.108898	57.7261	95.4264	33.8329	78.1716	54.3265	43.2691	45.2079	52.8936	45.2035	39.0638	136.658	69.3354	43.196	41.8528	31.5348	30.952	82.6929
ENSG00000040608	RTN4R	NA	-0.178519	0.247651	0	0	0	1.35816	0	0	0	0	2.60425	0	0	0	0	0	0	0
ENSG00000040633	PHF23	0.0551729	-0.990048	11.1562	15.6772	4.83327	6.79753	9.50715	9.33255	3.90685	5.87707	2.34824	7.81275	8.1587	11.1681	24.4151	8.37055	12.207	15.476	32.6113
ENSG00000040731	CDH10	0.579174	0.607898	1.12075	0.681617	1.20832	0	1.35816	1.69683	1.67437	2.2039	1.17412	2.60425	1.35978	0	1.87809	2.09264	0	0	0
ENSG00000040933	INPP4A	0.215834	-0.871851	2.30124	2.72647	2.41663	0.849691	0	2.54524	1.67437	1.46927	1.76118	0	7.47881	4.18804	1.87809	2.09264	2.0345	2.21086	3.49407
ENSG00000041353	RAB27B	0.000713516	1.05255	2718.79	3569.63	2184.64	4249.31	6589.81	3180.28	3286.78	3172.15	3268.16	2627.69	1871.06	2602.17	1136.24	1188.62	1253.25	2232.97	1087.82
ENSG00000041357	PSMA4	0.883232	0.1083	5.74511	8.1794	2.41663	3.39877	5.43265	5.51469	10.0462	3.67317	8.21882	5.2085	8.1587	3.72271	5.63426	4.18528	1.01725	6.63258	10.4822
ENSG00000041515	MYO16	NA	0.124777	0.0922878	0	0	0	0	0.424207	0	0	0.587059	0	0	0.465338	0	0	0	0	0
ENSG00000041802	LSG1	0.950361	-0.0662642	3.00785	2.04485	1.20832	8.49691	4.07449	2.96945	2.79061	3.67317	0	0	1.35978	7.91075	1.87809	2.09264	5.08626	2.21086	2.32938
ENSG00000041880	PARP3	0.236287	-0.78807	3.05038	2.04485	3.62495	3.39877	1.35816	2.96945	1.67437	0.734633	1.76118	5.2085	5.43913	5.11872	3.75617	8.37055	1.01725	0	2.32938
ENSG00000041982	TNC	NA	-0.175165	0.125899	0	0	0.849691	0	0	0	0	0	0	0	0	0	0	0	0	1.16469
ENSG00000041988	THAP3	0.020708	-2.35041	1.17252	0	0	0	1.35816	0	0.558122	0	0	0	1.35978	0.465338	3.75617	2.09264	1.01725	0	8.15283
ENSG00000042062	FAM65C	0.0165161	-0.836091	35.2837	28.6279	39.8745	23.7914	20.3725	19.9377	29.5805	17.6312	20.5471	36.4595	23.7962	31.1777	71.3673	39.7601	34.5866	42.0064	85.0223
ENSG00000042088	TDP1	0.866527	-0.152504	2.52679	2.04485	0	2.54907	1.35816	1.69683	3.34873	2.93853	4.69647	7.81275	3.39946	3.25737	0	2.09264	4.06901	0	1.16469
ENSG00000042286	AIFM2	NA	0.267257	0.259308	0	2.41663	0	0	0	0	0	0.587059	0	0.679892	0.465338	0	0	0	0	0
ENSG00000042304	C2orf83	NA	0.210751	0.0848852	0	0	0	1.35816	0	0	0	0	0	0	0	0	0	0	0	0
ENSG00000042317	SPATA7	0.307612	0.727595	7.00885	12.2691	7.2499	5.09815	9.50715	8.05993	10.0462	0	18.7859	2.60425	4.07935	3.72271	0	8.37055	4.06901	6.63258	11.6469
ENSG00000042429	MED17	0.956814	0.0438377	11.6457	7.49779	13.2915	9.3466	19.0143	11.0294	15.0693	11.0195	9.39294	2.60425	4.75924	6.0494	13.1466	10.4632	5.08626	6.63258	41.9288
ENSG00000042445	RETSAT	NA	-1.51266	0.574336	0	0	0	0	0	0.558122	0.734633	0	0	0.679892	0.465338	0	2.09264	0	0	4.65876
ENSG00000042493	CAPG	NA	-0.703971	0.251031	0	0	0	0	0	0	0	1.17412	0	1.35978	0.465338	0	0	1.01725	0	0
ENSG00000042753	AP2S1	0.165755	-0.376696	68.4755	40.2154	65.2491	72.2238	46.1776	50.9048	63.6259	66.117	73.9694	39.0638	65.9495	77.7115	107.051	69.057	113.932	66.3258	78.0342
ENSG00000042781	USH2A	0.320095	-1.12632	0.651063	0	0	0	0	0	0	0	0	10.417	0	0	0	0	0	0	0
ENSG00000042813	ZPBP	NA	-0.100839	0.0884078	0	0	0	0	0	0	0.734633	0	0	0.679892	0	0	0	0	0	0
ENSG00000042832	TG	0.780191	0.376411	1.23417	0	1.20832	0	2.71633	0.848414	1.67437	5.87707	0.587059	0	5.43913	1.39601	0	0	0	0	0
ENSG00000042980	ADAM28	NA	-0.290432	0.194579	0.681617	0	0	0	0	0	0	0.587059	0	0.679892	0	0	0	0	0	1.16469
ENSG00000043039	BARX2	NA	NA	0	0	0	0	0	0	0	0	0	0	0	0	0	0	0	0	0
ENSG00000043093	DCUN1D1	0.406164	-0.401468	410.706	309.454	648.866	265.104	478.074	204.468	248.364	381.275	279.44	343.761	174.052	234.065	798.187	606.865	396.728	313.942	888.658
ENSG00000043143	JADE2	0.89166	-0.0872347	9.69026	3.40808	12.0832	15.2944	9.50715	13.9988	6.69746	9.55023	5.28353	5.2085	11.5582	6.0494	11.2685	6.27791	16.276	13.2652	9.31752
ENSG00000043355	ZIC2	NA	NA	0	0	0	0	0	0	0	0	0	0	0	0	0	0	0	0	0
ENSG00000043462	LCP2	0.388793	0.400674	73.3909	93.3815	50.7493	73.9231	153.472	54.7227	85.3926	89.6252	75.7306	57.2935	91.7854	133.087	39.4398	20.9264	34.5866	61.9041	58.2345
ENSG00000043514	TRIT1	0.891891	0.106855	3.5115	4.77132	3.62495	2.54907	5.43265	2.12103	3.90685	2.93853	4.10941	0	3.39946	3.25737	3.75617	2.09264	3.05175	8.84344	2.32938
ENSG00000043591	ADRB1	NA	-0.468324	0.0424932	0	0	0	0	0	0	0	0	0	0.679892	0	0	0	0	0	0
ENSG00000044012	GUCA2B	NA	NA	0	0	0	0	0	0	0	0	0	0	0	0	0	0	0	0	0
ENSG00000044090	CUL7	0.242852	-1.31197	0.880109	0	0	0	0	1.27262	0	0	1.17412	0	2.03967	0	0	4.18528	2.0345	2.21086	1.16469
ENSG00000044115	CTNNA1	0.0232041	-0.662828	180.289	130.189	128.082	173.337	65.1919	154.836	93.7645	215.248	147.939	265.634	310.71	173.106	244.151	276.228	189.209	148.128	168.88
ENSG00000044446	PHKA2	0.916511	-0.0675684	6.17874	3.40808	10.8749	5.09815	4.07449	8.48414	5.0231	5.14243	5.87059	2.60425	4.75924	5.58406	7.51235	8.37055	6.10351	6.63258	9.31752
ENSG00000044459	CNTLN	0.000512834	1.00002	129.006	154.727	151.04	108.76	320.527	147.2	175.25	146.927	180.814	52.085	77.5076	80.0382	73.2454	87.8908	65.1041	95.067	147.916
ENSG00000044524	EPHA3	NA	0.0498146	0.14287	0.681617	0	0	0	0	0	0	0.587059	0	0	0	0	0	1.01725	0	0
ENSG00000044574	HSPA5	0.00791361	-1.27095	10.1867	9.54264	12.0832	5.09815	6.79082	3.81786	3.34873	4.4078	2.93529	7.81275	12.9179	15.3562	18.7809	25.1117	6.10351	4.42172	24.4585
ENSG00000046604	DSG2	NA	NA	0	0	0	0	0	0	0	0	0	0	0	0	0	0	0	0	0
ENSG00000046647	GEMIN8	0.953148	-0.076537	1.06501	0	1.20832	1.69938	0	0.424207	1.67437	1.46927	1.17412	0	0.679892	0.465338	1.87809	4.18528	1.01725	0	1.16469
ENSG00000046651	OFD1	0.00257865	0.909081	37.4206	64.7536	26.583	34.8373	74.699	39.8755	44.6497	38.9356	70.4471	28.6468	27.1957	30.7123	22.537	14.6485	23.3968	26.5303	30.2819
ENSG00000046653	GPM6B	NA	-0.106624	0.356127	0.681617	0	0	0	0.848414	1.11624	0	0	0	0	0	0	0	3.05175	0	0
ENSG00000046774	MAGEC2	NA	NA	0	0	0	0	0	0	0	0	0	0	0	0	0	0	0	0	0
ENSG00000046889	PREX2	0.21336	1.1567	2.22281	3.40808	8.45822	4.24846	2.71633	2.12103	1.11624	2.2039	2.34824	0	4.75924	0	0	4.18528	0	0	0
ENSG00000047056	WDR37	0.211335	0.423361	28.3601	29.9911	31.4162	22.092	43.4612	34.3608	53.5797	22.7736	26.4177	5.2085	24.4761	24.6629	28.1713	25.1117	28.483	22.1086	31.4466
ENSG00000047188	YTHDC2	0.337142	0.341597	33.156	42.9419	18.1248	35.687	43.4612	39.4512	57.4865	27.1814	34.6365	39.0638	25.8359	46.9992	20.659	25.1117	29.5003	19.8977	24.4585
ENSG00000047230	CTPS2	0.109256	0.767295	12.0353	14.314	4.83327	11.046	24.4469	16.9683	26.2317	11.7541	16.4376	0	12.238	9.7721	5.63426	2.09264	15.2588	11.0543	10.4822
ENSG00000047249	ATP6V1H	0.601268	-0.303785	6.03926	8.86102	3.62495	4.24846	2.71633	6.3631	8.92995	2.2039	4.69647	5.2085	6.11902	7.44541	7.51235	8.37055	9.15526	8.84344	2.32938
ENSG00000047315	POLR2B	0.581115	0.274986	15.4778	15.6772	12.0832	10.1963	21.7306	16.1199	26.2317	23.5083	10.5671	7.81275	10.8783	14.4255	13.1466	27.2043	23.3968	8.84344	5.82345
ENSG00000047346	FAM214A	0.451402	0.332525	24.2957	44.3051	18.1248	28.8895	38.0286	13.1504	30.6967	19.1005	28.7659	18.2298	21.0766	21.8709	18.7809	10.4632	40.6901	13.2652	23.2938
ENSG00000047365	ARAP2	0.665065	0.391089	2.03725	4.0897	1.20832	0.849691	4.07449	1.69683	3.90685	1.46927	1.76118	0	2.71957	1.86135	3.75617	4.18528	1.01725	0	0
ENSG00000047410	TPR	0.651157	0.215061	17.7029	17.0404	26.583	11.8957	25.8051	11.4536	20.0924	16.8966	23.4824	26.0425	27.8756	9.7721	15.0247	14.6485	9.15526	8.84344	18.635
ENSG00000047457	CP	NA	NA	0	0	0	0	0	0	0	0	0	0	0	0	0	0	0	0	0
ENSG00000047578	KIAA0556	0.674923	-0.403752	2.99558	0	0	5.94784	6.79082	2.54524	2.23249	0.734633	2.93529	5.2085	8.1587	2.79203	0	4.18528	4.06901	0	2.32938
ENSG00000047579	DTNBP1	0.848395	0.237235	1.19912	0.681617	0	0.849691	4.07449	1.27262	0	2.93853	1.17412	0	1.35978	1.39601	0	0	1.01725	4.42172	0
ENSG00000047597	XK	0.164634	-0.452852	701.091	576.648	1018.61	390.858	377.57	430.146	367.802	755.938	802.51	877.633	928.052	701.265	815.09	640.347	1158.65	853.392	522.946
ENSG00000047617	ANO2	0.466769	0.284938	63.5457	81.1124	39.8745	61.1778	92.3551	81.8719	51.9053	48.4858	105.084	52.085	58.4707	82.8302	31.9275	48.1307	79.3456	72.9584	29.1172
ENSG00000047621	C12orf4	0.537056	0.346752	4.96364	7.49779	6.04158	6.79753	5.43265	5.51469	5.58122	2.93853	5.28353	2.60425	5.43913	4.18804	5.63426	4.18528	2.0345	4.42172	5.82345
ENSG00000047634	SCML1	0.144782	-0.788755	6.28545	6.13455	9.66653	5.94784	1.35816	3.39366	5.0231	2.2039	2.93529	10.417	8.1587	6.51473	9.39044	4.18528	16.276	6.63258	2.32938
ENSG00000047644	WWC3	2.64671e-05	-1.82909	253.829	96.7896	223.539	93.466	50.2521	80.1751	73.6721	140.315	95.1035	231.778	196.489	146.116	597.232	512.696	363.159	274.147	886.329
ENSG00000047648	ARHGAP6	0.424177	0.218571	543.941	578.011	471.244	715.44	412.882	648.188	569.284	643.539	651.635	468.765	777.116	657.058	411.301	378.767	533.04	466.492	320.29
ENSG00000047662	FAM184B	NA	0.470613	0.278672	2.72647	0	0	0	0	0	0	0.587059	0	0.679892	0.465338	0	0	0	0	0
ENSG00000047849	MAP4	0.80163	0.199135	16.6186	14.9956	19.3331	11.046	25.8051	16.5441	14.5112	24.2429	17.6118	7.81275	49.6321	6.0494	11.2685	29.2969	2.0345	11.0543	4.65876
ENSG00000047932	GOPC	0.842103	-0.220927	1.40342	2.04485	0	1.69938	2.71633	0.424207	2.23249	0	1.17412	2.60425	2.03967	1.39601	1.87809	0	2.0345	2.21086	0
ENSG00000047936	ROS1	NA	NA	0	0	0	0	0	0	0	0	0	0	0	0	0	0	0	0	0
ENSG00000048028	USP28	NA	-0.974786	0.415763	0	0	0	0	0	0	0.734633	0.587059	0	1.35978	0	1.87809	2.09264	0	0	0
ENSG00000048052	HDAC9	1.11877e-08	1.55844	66.522	98.1528	55.5826	84.9691	104.579	125.565	123.903	71.2594	130.914	44.2723	23.7962	43.2765	39.4398	37.6675	32.552	30.952	17.4703
ENSG00000048140	TSPAN17	0.117115	-1.28088	6.95236	6.81617	16.9164	0	2.71633	0.848414	0	2.2039	0.587059	10.417	6.11902	3.72271	13.1466	12.5558	18.3105	11.0543	5.82345
ENSG00000048162	NOP16	NA	-0.977654	0.391952	0.681617	0	0.849691	0	0	0	0	0	0	0.679892	0	1.87809	0	1.01725	0	1.16469
ENSG00000048342	CC2D2A	NA	1.06568	0.204182	0	0	0	1.35816	0	0	0.734633	1.17412	0	0	0	0	0	0	0	0
ENSG00000048392	RRM2B	0.326541	-0.663159	2.97096	3.40808	0	0.849691	4.07449	2.54524	2.23249	0.734633	3.52235	2.60425	4.07935	2.32669	1.87809	6.27791	5.08626	4.42172	3.49407
ENSG00000048405	ZNF800	0.356878	-0.480824	25.0178	10.2243	21.7497	30.5889	35.3123	12.7262	13.953	25.7122	15.2635	23.4383	12.238	8.84143	39.4398	37.6675	28.483	28.7412	55.9051
ENSG00000048462	TNFRSF17	NA	NA	0	0	0	0	0	0	0	0	0	0	0	0	0	0	0	0	0
ENSG00000048471	SNX29	0.167987	-0.583253	46.4502	45.6683	33.8329	55.2299	14.9398	41.1481	32.9292	43.3434	27.5918	36.4595	40.1136	49.3258	26.2932	94.1687	45.7763	37.5846	118.798
ENSG00000048540	LMO3	NA	-0.498572	0.0727931	0	0	0	0	0	0	0	0	0	0	0	0	0	0	0	1.16469
ENSG00000048544	MRPS10	0.0940959	-0.695458	12.4677	8.86102	7.2499	17.8435	6.79082	8.90835	6.69746	8.8156	12.9153	13.0213	14.2777	30.7123	15.0247	8.37055	17.2933	11.0543	11.6469
ENSG00000048545	GUCA1A	NA	NA	0	0	0	0	0	0	0	0	0	0	0	0	0	0	0	0	0
ENSG00000048649	RSF1	0.0783713	0.459307	130.588	129.507	146.206	124.905	214.59	113.263	190.878	120.48	179.053	67.7105	124.42	97.721	88.2701	89.9834	126.139	103.91	172.374
ENSG00000048707	VPS13D	0.359308	0.364311	48.3928	53.1661	61.6242	55.2299	16.298	71.691	54.6959	74.1979	47.5518	65.1063	51.6718	45.1378	18.7809	37.6675	40.6901	57.4824	23.2938
ENSG00000048740	CELF2	0.0765608	0.492073	532.536	566.424	451.91	760.474	848.852	618.918	502.868	537.751	705.645	549.497	617.342	591.91	285.469	332.729	286.865	548.293	315.631
ENSG00000048828	FAM120A	0.159219	0.270999	243.516	203.122	259.788	238.763	368.062	279.977	279.061	208.636	291.181	236.987	186.29	193.115	246.029	278.321	228.882	179.08	218.962
ENSG00000048991	R3HDM1	0.000355787	0.68866	104.654	102.924	118.415	113.859	157.547	102.658	180.831	114.603	146.178	91.1488	82.9468	88.8796	65.733	81.6129	70.1904	70.7475	86.187
ENSG00000049089	COL9A2	NA	0.116844	0.0265129	0	0	0	0	0.424207	0	0	0	0	0	0	0	0	0	0	0
ENSG00000049130	KITLG	2.7754e-05	2.10179	48.5029	162.225	32.6246	34.8373	169.77	46.6628	69.2071	33.7931	88.6459	28.6468	19.7169	10.7028	22.537	8.37055	19.3278	24.3195	4.65876
ENSG00000049167	ERCC8	0.627691	0.522453	1.38707	2.72647	0	0	2.71633	2.54524	1.67437	0.734633	2.93529	0	0	1.39601	1.87809	2.09264	0	0	3.49407
ENSG00000049192	ADAMTS6	0.00181299	1.24715	56.7933	69.5249	64.0408	38.2361	183.352	55.5711	112.182	38.9356	84.5365	52.085	31.275	40.4844	39.4398	25.1117	31.5348	13.2652	29.1172
ENSG00000049239	H6PD	NA	-0.677915	0.533305	0.681617	0	0	0	0	0	0.734633	1.17412	0	0.679892	0	0	0	3.05175	2.21086	0
ENSG00000049245	VAMP3	0.987229	0.0063353	64.7075	49.0764	61.6242	45.0336	77.4153	77.2057	82.602	49.9551	74.5565	62.502	63.2299	67.9394	43.196	115.095	66.1214	50.8498	48.917
ENSG00000049246	PER3	0.0445677	1.37321	6.9297	5.45294	14.4998	5.09815	6.79082	23.7556	2.23249	7.34633	12.9153	13.0213	0.679892	2.32669	3.75617	4.18528	1.01725	6.63258	1.16469
ENSG00000049247	UTS2	NA	NA	0	0	0	0	0	0	0	0	0	0	0	0	0	0	0	0	0
ENSG00000049249	TNFRSF9	NA	-1.28437	0.277254	0	0	0	0	0	0	0	0	0	0.679892	0	3.75617	0	0	0	0
ENSG00000049283	EPN3	NA	NA	0	0	0	0	0	0	0	0	0	0	0	0	0	0	0	0	0
ENSG00000049323	LTBP1	0.183434	0.384664	1785.85	1434.12	1552.69	1993.38	1618.93	3106.47	2133.7	2336.87	2032.4	1796.93	2325.91	1975.36	1586.98	1301.62	905.354	1428.22	1044.73
ENSG00000049449	RCN1	0.528344	-0.702081	0.820748	0.681617	0	0.849691	1.35816	0.848414	0	1.46927	0	0	2.71957	0.930676	0	2.09264	1.01725	0	1.16469
ENSG00000049540	ELN	0.509687	-0.792343	0.711196	0	0	0.849691	0	0.424207	0	0	1.76118	0	0.679892	0.465338	1.87809	2.09264	1.01725	2.21086	0
ENSG00000049541	RFC2	0.867151	0.0895873	11.1149	19.0853	12.0832	10.1963	9.50715	8.48414	13.3949	5.14243	14.0894	13.0213	14.2777	10.2374	13.1466	4.18528	7.12076	11.0543	12.8116
ENSG00000049618	ARID1B	0.0822769	-0.36623	79.9137	92.6999	53.1659	60.3281	76.0572	63.631	71.9977	67.5863	79.253	57.2935	93.1452	106.562	80.7577	73.2423	121.053	84.0127	97.8339
ENSG00000049656	CLPTM1L	0.0065965	-1.58799	7.81682	2.04485	8.45822	5.09815	0	3.39366	2.23249	6.6117	1.17412	5.2085	10.8783	3.72271	26.2932	20.9264	14.2415	6.63258	8.15283
ENSG00000049759	NEDD4L	2.81632e-05	-2.95915	123.109	16.3588	72.499	13.5951	13.5816	12.7262	8.37183	22.7736	12.9153	114.587	4.75924	11.1681	330.543	339.007	215.657	201.188	580.015
ENSG00000049768	FOXP3	NA	-0.13375	0.0555966	0	0	0	0	0.424207	0	0	0	0	0	0.465338	0	0	0	0	0
ENSG00000049769	PPP1R3F	0.154974	-1.04063	2.56522	1.36323	2.41663	3.39877	1.35816	2.54524	1.11624	0	1.17412	2.60425	8.83859	3.25737	0	4.18528	2.0345	4.42172	2.32938
ENSG00000049860	HEXB	0.525311	0.552187	1.76387	1.36323	1.20832	1.69938	2.71633	3.81786	2.23249	3.67317	1.76118	0	4.07935	1.39601	0	2.09264	1.01725	0	1.16469
ENSG00000049883	PTCD2	0.960632	0.0752581	0.6381	0.681617	1.20832	0	0	0.848414	2.23249	0	0	0	0	0.465338	3.75617	0	1.01725	0	0
ENSG00000050030	KIAA2022	NA	-0.887457	0.115286	0	0	0	0	0	0	0	0	0	0.679892	0	0	0	0	0	1.16469
ENSG00000050130	JKAMP	0.0168607	0.94975	85.5611	192.216	50.7493	104.512	202.366	62.3584	123.345	58.7707	116.238	78.1275	40.1136	75.8501	45.0741	43.9454	93.5871	39.7955	41.9288
ENSG00000050165	DKK3	NA	NA	0	0	0	0	0	0	0	0	0	0	0	0	0	0	0	0	0
ENSG00000050327	ARHGEF5	NA	-0.628615	0.181347	0	0	0	0	0	0.558122	0	0	0	0	0.465338	1.87809	0	0	0	0
ENSG00000050344	NFE2L3	0.544172	-0.591878	1.47325	2.04485	2.41663	2.54907	0	0.424207	0.558122	0.734633	1.17412	0	2.71957	3.72271	1.87809	4.18528	0	0	1.16469
ENSG00000050393	MCUR1	0.140971	0.571577	381.758	369.436	372.162	561.646	293.363	543.833	372.825	658.966	501.935	221.361	677.852	373.667	261.054	194.615	378.418	179.08	147.916
ENSG00000050405	LIMA1	0.23739	-0.76937	8.27864	2.04485	7.2499	5.09815	8.14898	6.3631	5.0231	8.08096	5.28353	20.834	4.75924	21.4056	11.2685	8.37055	3.05175	15.476	0
ENSG00000050426	LETMD1	0.923692	-0.0529249	10.4478	14.9956	9.66653	8.49691	10.8653	10.6052	8.37183	6.6117	11.7412	5.2085	12.9179	5.58406	13.1466	14.6485	9.15526	8.84344	16.3057
ENSG00000050438	SLC4A8	0.880567	-0.196053	1.18046	0	0	2.54907	1.35816	1.69683	0.558122	1.46927	0.587059	0	2.03967	0	1.87809	0	0	4.42172	2.32938
ENSG00000050555	LAMC3	NA	0.156424	0.0348826	0	0	0	0	0	0.558122	0	0	0	0	0	0	0	0	0	0
ENSG00000050628	PTGER3	0.842567	0.123076	15.641	12.9507	13.2915	22.9417	13.5816	8.48414	12.2787	11.0195	37.5718	5.2085	23.7962	16.7522	11.2685	18.8337	7.12076	17.6869	17.4703
ENSG00000050730	TNIP3	0.555042	0.753934	0.937047	0	0	0	1.35816	0	2.79061	2.93853	3.52235	0	2.03967	0.465338	1.87809	0	0	0	0
ENSG00000050748	MAPK9	0.878487	-0.0628159	19.3991	19.7669	14.4998	18.6932	28.5214	16.1199	24.5574	13.958	19.3729	13.0213	21.0766	20.4749	13.1466	20.9264	19.3278	15.476	31.4466
ENSG00000050767	COL23A1	NA	0.156424	0.0348826	0	0	0	0	0	0.558122	0	0	0	0	0	0	0	0	0	0
ENSG00000050820	BCAR1	NA	0.336645	0.251745	0	1.20832	0	0	0	1.67437	0	0	0	0.679892	0.465338	0	0	0	0	0
ENSG00000051009	FAM160A2	NA	-0.727849	0.300662	0	0	0	1.35816	0	0	0	0	0	1.35978	0	0	2.09264	0	0	0
ENSG00000051108	HERPUD1	0.762567	-0.258892	2.4818	4.0897	0	0.849691	5.43265	1.69683	1.67437	2.93853	2.34824	0	4.07935	2.32669	5.63426	2.09264	3.05175	0	3.49407
ENSG00000051128	HOMER3	NA	NA	0	0	0	0	0	0	0	0	0	0	0	0	0	0	0	0	0
ENSG00000051180	RAD51	NA	-0.531209	0.468762	0	0	0	0	0	1.67437	0	0.587059	0	0	0.465338	3.75617	0	1.01725	0	0
ENSG00000051341	POLQ	0.488258	0.339004	16.5205	11.5875	13.2915	14.4448	35.3123	17.8167	23.4411	22.039	12.3282	7.81275	12.9179	10.7028	20.659	4.18528	14.2415	13.2652	30.2819
ENSG00000051382	PIK3CB	0.810723	0.0866833	488.507	467.589	426.536	435.892	859.718	442.024	515.705	471.634	418.573	348.97	744.481	677.067	353.08	359.934	422.159	448.805	423.947
ENSG00000051523	CYBA	0.00199785	-2.21236	3.72782	0	3.62495	2.54907	0	1.27262	0.558122	0.734633	0.587059	2.60425	3.39946	10.7028	1.87809	12.5558	1.01725	8.84344	9.31752
ENSG00000051596	THOC3	0.893228	-0.175883	1.09603	1.36323	1.20832	0	1.35816	0.424207	0.558122	1.46927	1.17412	0	1.35978	0.465338	1.87809	6.27791	0	0	0
ENSG00000051620	HEBP2	0.827624	0.278343	1.07167	1.36323	0	1.69938	0	1.27262	0.558122	1.46927	2.34824	0	2.03967	0	0	4.18528	0	2.21086	0
ENSG00000051825	MPHOSPH9	0.0371682	0.559377	59.6797	62.0271	61.6242	62.8772	110.011	61.9342	73.6721	53.6282	88.0588	46.8765	38.7538	50.2565	31.9275	43.9454	46.7936	39.7955	82.6929
ENSG00000052126	PLEKHA5	0.44041	0.333599	25.9351	37.4889	20.5414	20.3926	13.5816	32.6639	31.8129	37.4663	35.8106	31.251	33.3147	25.5936	31.9275	12.5558	10.1725	28.7412	11.6469
ENSG00000052344	PRSS8	NA	0.156424	0.0348826	0	0	0	0	0	0.558122	0	0	0	0	0	0	0	0	0	0
ENSG00000052723	SIKE1	0.460018	0.573584	2.99644	1.36323	6.04158	3.39877	2.71633	3.81786	1.11624	8.08096	4.10941	0	3.39946	3.25737	0	6.27791	2.0345	0	2.32938
ENSG00000052749	RRP12	0.00792644	-2.47409	13.7638	2.72647	9.66653	0.849691	0	0.848414	0.558122	5.87707	0.587059	2.60425	0.679892	0.465338	35.6837	46.038	1.01725	6.63258	105.987
ENSG00000052795	FNIP2	0.85656	0.144455	4.17476	2.72647	6.04158	5.09815	9.50715	4.66628	4.46497	0.734633	4.69647	5.2085	7.47881	4.18804	0	2.09264	4.06901	0	5.82345
ENSG00000052802	MSMO1	0.00184138	-2.17138	8.45229	2.04485	8.45822	1.69938	4.07449	1.69683	0.558122	1.46927	1.76118	2.60425	2.71957	7.91075	26.2932	43.9454	9.15526	2.21086	18.635
ENSG00000052841	TTC17	0.789866	0.165112	17.0508	23.8566	22.958	5.94784	28.5214	16.5441	10.6043	18.3658	19.3729	2.60425	12.238	8.84143	16.9028	27.2043	25.4313	6.63258	26.7879
ENSG00000052850	ALX4	NA	0.164139	0.0366912	0	0	0	0	0	0	0	0.587059	0	0	0	0	0	0	0	0
ENSG00000053108	FSTL4	1.3699e-06	1.59292	15.7451	20.4485	15.7081	18.6932	31.2378	22.483	27.348	24.2429	31.7012	13.0213	10.8783	8.37609	3.75617	2.09264	6.10351	8.84344	6.98814
ENSG00000053254	FOXN3	0.0155184	-1.13461	97.2226	60.6639	119.623	56.9293	32.5959	65.7521	29.5805	66.117	42.8553	111.983	57.1109	47.4645	135.222	171.596	109.863	90.6453	357.56
ENSG00000053328	METTL24	0.954385	-0.0767702	1.28635	2.72647	2.41663	0	0	0	1.11624	0.734633	1.76118	5.2085	0	0.465338	1.87809	2.09264	1.01725	0	1.16469
ENSG00000053371	AKR7A2	0.00154345	-1.4563	40.0937	14.314	14.4998	48.4324	10.8653	33.9366	13.3949	20.5697	10.5671	39.0638	87.706	136.344	54.4645	35.5748	46.7936	35.3738	39.5994
ENSG00000053372	MRTO4	NA	-0.8376	0.274576	0	1.20832	0	0	0	0	0	0	0	2.71957	0.465338	0	0	0	0	0
ENSG00000053438	NNAT	NA	NA	0	0	0	0	0	0	0	0	0	0	0	0	0	0	0	0	0
ENSG00000053501	USE1	NA	-1.05382	0.566079	0	0	0	1.35816	0.424207	0.558122	0	0	0	0	1.39601	0	2.09264	1.01725	2.21086	0
ENSG00000053524	MCF2L2	4.40194e-05	1.51184	34.7838	47.0316	37.4578	47.5827	90.997	33.5124	68.649	34.5278	57.5318	10.417	8.1587	29.7816	24.4151	16.7411	18.3105	22.1086	9.31752
ENSG00000053702	NRIP2	NA	NA	0	0	0	0	0	0	0	0	0	0	0	0	0	0	0	0	0
ENSG00000053747	LAMA3	0.0519906	-2.14336	0.863681	0	1.20832	0	0	0	0	0	0	5.2085	0.679892	0	0	0	1.01725	2.21086	3.49407
ENSG00000053770	AP5M1	0.00151424	1.08279	31.9972	38.1706	32.6246	40.7852	63.8337	52.6017	44.0916	44.078	39.3329	28.6468	28.5554	32.5737	15.0247	14.6485	24.414	4.42172	8.15283
ENSG00000053900	ANAPC4	0.0820652	1.00137	3.91815	4.77132	3.62495	3.39877	8.14898	4.66628	7.8137	3.67317	7.04471	5.2085	2.03967	2.79203	0	2.09264	5.08626	0	2.32938
ENSG00000053918	KCNQ1	NA	-0.619999	0.0849865	0	0	0	0	0	0	0	0	0	1.35978	0	0	0	0	0	0
ENSG00000054116	TRAPPC3	0.0475374	-0.839836	13.4235	8.1794	12.0832	10.1963	10.8653	4.66628	12.8368	9.55023	7.63177	10.417	8.83859	8.37609	24.4151	20.9264	30.5175	15.476	19.7997
ENSG00000054118	THRAP3	0.090156	-0.871354	75.8194	33.3992	119.623	45.0336	42.1031	40.2997	25.1155	74.1979	39.92	67.7105	39.4337	33.039	169.028	152.763	55.9488	75.1693	200.327
ENSG00000054148	PHPT1	0.0189427	-2.27262	1.19317	0	0	0.849691	0	0	0.558122	0.734633	0	0	1.35978	4.65338	3.75617	2.09264	5.08626	0	0
ENSG00000054179	ENTPD2	NA	NA	0	0	0	0	0	0	0	0	0	0	0	0	0	0	0	0	0
ENSG00000054219	LY75	NA	-0.150397	0.0773758	0	0	0	0	0	0.558122	0	0	0	0.679892	0	0	0	0	0	0
ENSG00000054267	ARID4B	0.595948	-0.263176	16.6726	19.7669	10.8749	11.8957	21.7306	9.75676	17.8599	12.4888	14.0894	18.2298	16.3174	4.18804	22.537	23.019	16.276	22.1086	25.6232
ENSG00000054277	OPN3	NA	0.245394	0.135295	0	0	1.69938	0	0	0	0	0	0	0	0.465338	0	0	0	0	0
ENSG00000054282	SDCCAG8	0.919725	0.137625	1.22635	0	0	1.69938	4.07449	2.54524	0.558122	0	1.76118	2.60425	0.679892	0.465338	0	0	4.06901	0	1.16469
ENSG00000054356	PTPRN	0.528459	-0.362101	22.0976	11.5875	12.0832	19.5429	19.0143	20.3619	10.6043	26.4468	32.2882	46.8765	40.1136	16.2868	30.0494	10.4632	23.3968	30.952	3.49407
ENSG00000054392	HHAT	NA	0.370896	0.0724275	0	0	0	0	0.424207	0	0.734633	0	0	0	0	0	0	0	0	0
ENSG00000054523	KIF1B	0.833811	-0.136676	67.4944	88.6102	54.3743	53.5306	16.298	38.1786	55.8122	152.804	53.4224	70.3148	66.6294	125.641	78.8797	60.6865	61.0351	86.2236	17.4703
ENSG00000054598	FOXC1	0.914807	-0.12326	2.73023	2.72647	0	1.69938	4.07449	1.69683	2.23249	4.4078	1.76118	10.417	0.679892	1.86135	3.75617	8.37055	0	0	0
ENSG00000054611	TBC1D22A	0.323247	-0.332428	31.7653	20.4485	21.7497	28.8895	12.2235	45.8144	29.0223	35.997	27.0047	46.8765	38.7538	40.4844	31.9275	23.019	31.5348	44.2172	30.2819
ENSG00000054654	SYNE2	0.0293607	1.05711	7.12313	9.54264	10.8749	7.64722	17.6561	5.09048	10.0462	8.8156	9.39294	2.60425	39.4337	1.39601	5.63426	4.18528	5.08626	2.21086	6.98814
ENSG00000054690	PLEKHH1	NA	NA	0	0	0	0	0	0	0	0	0	0	0	0	0	0	0	0	0
ENSG00000054793	ATP9A	0.00380135	1.13707	264.848	267.194	263.413	474.977	323.243	391.543	400.173	428.291	394.504	208.34	243.401	322.014	114.563	29.2969	124.105	112.754	139.763
ENSG00000054796	SPO11	NA	NA	0	0	0	0	0	0	0	0	0	0	0	0	0	0	0	0	0
ENSG00000054803	CBLN4	NA	NA	0	0	0	0	0	0	0	0	0	0	0	0	0	0	0	0	0
ENSG00000054938	CHRDL2	NA	NA	0	0	0	0	0	0	0	0	0	0	0	0	0	0	0	0	0
ENSG00000054965	FAM168A	0.350718	-0.542189	6.65939	4.0897	9.66653	5.09815	4.07449	6.3631	1.67437	8.8156	3.52235	7.81275	10.8783	3.25737	7.51235	10.4632	14.2415	4.42172	4.65876
ENSG00000054967	RELT	NA	-0.419405	0.289745	0	0	0.849691	0	0	0.558122	0	0	0	0	0	0	0	1.01725	2.21086	0
ENSG00000054983	GALC	0.412146	-0.5018	5.03137	4.77132	6.04158	5.09815	6.79082	3.81786	3.90685	1.46927	4.10941	5.2085	4.07935	11.6335	5.63426	2.09264	11.1898	0	4.65876
ENSG00000055044	NOP58	0.7273	0.242752	4.99591	2.72647	2.41663	5.09815	14.9398	4.24207	7.25558	4.4078	5.87059	2.60425	7.47881	5.11872	3.75617	2.09264	6.10351	0	5.82345
ENSG00000055070	SZRD1	0.00856436	-0.855831	69.5156	29.3095	67.6657	51.8312	23.0888	61.9342	33.4873	73.4633	52.8353	70.3148	150.936	96.325	65.733	77.4276	83.4146	112.754	61.7285
ENSG00000055118	KCNH2	0.0281955	-1.7933	11.6992	2.72647	20.5414	2.54907	0	0.848414	0	5.87707	2.93529	13.0213	3.39946	1.86135	13.1466	35.5748	17.2933	24.3195	43.0935
ENSG00000055130	CUL1	0.546964	-0.202943	25.3552	26.5831	24.1663	21.2423	27.1633	20.7861	21.7667	17.6312	25.8306	31.251	19.7169	19.5442	18.7809	20.9264	25.4313	46.4281	38.4347
ENSG00000055147	FAM114A2	0.209827	0.535481	26.0647	22.4934	31.4162	14.4448	32.5959	42.8449	41.301	24.9775	38.7459	15.6255	24.4761	17.2175	41.3179	14.6485	35.6038	8.84344	10.4822
ENSG00000055163	CYFIP2	1.06918e-05	-2.93379	7.33025	0.681617	3.62495	0.849691	1.35816	0	1.67437	1.46927	1.76118	18.2298	8.1587	15.3562	13.1466	2.09264	23.3968	24.3195	1.16469
ENSG00000055208	TAB2	0.915025	0.0313917	621.753	662.532	651.283	644.916	578.578	602.374	532.448	767.692	591.755	596.374	1012.36	464.408	627.281	479.214	533.04	661.047	542.745
ENSG00000055211	GINM1	0.245591	0.373772	19.7254	14.9956	25.3747	28.8895	24.4469	20.7861	24.5574	15.4273	25.8306	10.417	19.037	17.6829	13.1466	10.4632	17.2933	30.952	16.3057
ENSG00000055332	EIF2AK2	0.269469	0.812658	10.6546	11.5875	13.2915	5.09815	48.8939	6.3631	4.46497	13.958	9.39294	7.81275	14.9576	10.2374	11.2685	6.27791	0	2.21086	4.65876
ENSG00000055483	USP36	0.636523	-0.385228	2.59635	4.0897	0	1.69938	5.43265	1.69683	2.23249	0.734633	2.34824	2.60425	4.07935	2.79203	1.87809	6.27791	1.01725	0	4.65876
ENSG00000055609	KMT2C	0.0154175	0.346861	647.265	721.151	606.575	766.422	757.855	636.735	696.536	815.443	808.967	552.101	726.804	664.968	484.546	485.492	513.712	614.619	504.311
ENSG00000055732	MCOLN3	NA	0.075364	0.115876	0	0	0	0	0	0	0	1.17412	0	0.679892	0	0	0	0	0	0
ENSG00000055813	CCDC85A	NA	-0.407636	0.597509	0	0	0	0	0	1.67437	1.46927	0.587059	0	2.71957	0	0	2.09264	1.01725	0	0
ENSG00000055917	PUM2	0.440037	0.200632	150.777	159.498	146.206	153.794	99.1459	184.53	155.716	240.96	153.809	111.983	169.293	143.324	107.051	146.485	129.191	121.597	189.844
ENSG00000055950	MRPL43	0.349815	-0.993459	0.875177	0.681617	0	0	0	0.848414	0.558122	0	1.17412	0	0.679892	0.465338	0	4.18528	2.0345	2.21086	1.16469
ENSG00000055955	ITIH4	NA	NA	0	0	0	0	0	0	0	0	0	0	0	0	0	0	0	0	0
ENSG00000055957	ITIH1	NA	-0.977326	0.191849	0	0	0	0	0	0	0	0	2.60425	0	0.465338	0	0	0	0	0
ENSG00000056050	C4orf27	0.362103	0.79541	1.88265	2.04485	3.62495	0	6.79082	2.12103	3.90685	1.46927	2.34824	0	1.35978	3.25737	0	0	2.0345	0	1.16469
ENSG00000056097	ZFR	0.692432	0.094842	83.8223	79.7492	88.2071	73.9231	90.997	85.6898	79.8114	94.033	101.561	93.7531	106.063	62.3553	92.0263	62.7791	91.5526	64.115	74.5401
ENSG00000056277	ZNF280C	0.569402	0.608355	1.55154	2.72647	3.62495	1.69938	5.43265	0.848414	2.23249	0	0	0	0.679892	2.32669	1.87809	0	0	2.21086	1.16469
ENSG00000056291	NPFFR2	NA	NA	0	0	0	0	0	0	0	0	0	0	0	0	0	0	0	0	0
ENSG00000056487	PHF21B	NA	NA	0	0	0	0	0	0	0	0	0	0	0	0	0	0	0	0	0
ENSG00000056558	TRAF1	NA	-2.06511	0.384057	0	0	0	0	0	0	0	0	0	0.679892	1.39601	0	0	4.06901	0	0
ENSG00000056586	RC3H2	0.931566	-0.0263726	437.483	378.297	390.286	463.931	313.736	560.802	433.661	516.447	410.941	505.225	587.426	455.101	418.813	359.934	542.195	386.901	276.031
ENSG00000056736	IL17RB	NA	-1.33682	0.246654	0	0	0	0	0.424207	0	0	0	0	2.03967	0.465338	0	0	1.01725	0	0
ENSG00000056972	TRAF3IP2	NA	0.623064	0.268722	0	0	1.69938	0	0.848414	0	0	0.587059	0	0	0	0	0	0	0	1.16469
ENSG00000056998	GYG2	NA	-0.468324	0.0424932	0	0	0	0	0	0	0	0	0	0.679892	0	0	0	0	0	0
ENSG00000057019	DCBLD2	0.0532608	0.986246	7.75928	8.86102	6.04158	6.79753	8.14898	12.302	16.1855	10.2849	14.6765	7.81275	2.71957	10.2374	1.87809	10.4632	2.0345	2.21086	3.49407
ENSG00000057149	SERPINB3	NA	NA	0	0	0	0	0	0	0	0	0	0	0	0	0	0	0	0	0
ENSG00000057252	SOAT1	0.119196	0.756933	10.437	19.0853	9.66653	8.49691	20.3725	14.423	17.3018	8.8156	11.7412	10.417	10.8783	15.3562	1.87809	0	6.10351	6.63258	5.82345
ENSG00000057294	PKP2	0.391295	0.372122	13.9836	17.722	10.8749	11.8957	25.8051	16.5441	18.9761	8.8156	18.7859	7.81275	16.9973	13.4948	0	14.6485	14.2415	15.476	11.6469
ENSG00000057468	MSH4	0.700464	0.345374	2.92207	4.77132	1.20832	0.849691	5.43265	0.848414	2.23249	4.4078	7.63177	5.2085	3.39946	4.18804	0	0	2.0345	2.21086	2.32938
ENSG00000057593	F7	NA	NA	0	0	0	0	0	0	0	0	0	0	0	0	0	0	0	0	0
ENSG00000057608	GDI2	0.0364268	0.52799	115.704	127.462	144.998	90.0673	177.919	113.687	191.994	119.011	135.611	57.2935	104.703	86.5529	116.441	75.335	88.5009	79.591	142.092
ENSG00000057657	PRDM1	NA	1.12053	0.50564	1.36323	3.62495	0.849691	0	0	0	0.734633	0.587059	0	0	0.930676	0	0	0	0	0
ENSG00000057663	ATG5	0.0136136	1.23309	11.5795	18.4037	20.5414	5.09815	28.5214	7.21152	26.2317	15.4273	10.5671	7.81275	4.75924	5.11872	7.51235	10.4632	7.12076	0	10.4822
ENSG00000057704	TMCC3	0.305073	-1.06852	0.883743	0.681617	1.20832	0	0	0.848414	1.11624	0	0	2.60425	2.03967	1.39601	0	0	2.0345	2.21086	0
ENSG00000057757	PITHD1	0.0611991	-1.56965	366.224	139.05	554.617	119.806	51.6102	58.9648	22.3249	237.287	75.7306	148.442	31.9549	35.3657	1014.17	464.566	85.4491	294.044	2526.21
ENSG00000057935	MTA3	0.611114	0.321232	5.27927	8.86102	2.41663	5.09815	6.79082	7.21152	4.46497	2.93853	9.98	2.60425	7.47881	5.58406	1.87809	6.27791	5.08626	6.63258	1.16469
ENSG00000058056	USP13	0.995166	0.00815415	1.42245	0.681617	0	0	2.71633	1.27262	4.46497	0.734633	1.76118	2.60425	3.39946	0.465338	0	0	0	0	4.65876
ENSG00000058063	ATP11B	0.915558	-0.060056	102.946	86.5654	112.373	244.711	67.9082	81.0235	80.9277	57.3014	74.5565	96.3573	82.2669	65.6127	71.3673	152.763	180.054	108.332	85.0223
ENSG00000058085	LAMC2	NA	-0.415973	0.0290836	0	0	0	0	0	0	0	0	0	0	0.465338	0	0	0	0	0
ENSG00000058091	CDK14	0.181928	0.425733	78.276	91.3367	71.2907	128.303	59.7592	94.5982	76.4627	113.134	91.5812	62.502	91.1055	108.889	30.0494	48.1307	68.1559	53.0607	64.0579
ENSG00000058262	SEC61A1	0.178113	-0.464025	23.3398	19.0853	19.3331	29.7392	6.79082	27.1492	15.6274	15.4273	22.3082	28.6468	30.5951	32.1083	30.0494	37.6675	23.3968	11.0543	24.4585
ENSG00000058272	PPP1R12A	0.106079	0.567999	133.316	164.951	96.6653	133.402	304.229	114.96	166.878	116.807	179.053	200.527	105.383	126.572	90.1482	58.5939	76.2939	119.386	79.1989
ENSG00000058335	RASGRF1	NA	-0.498572	0.11738	0	0	0	0	0	0	0	0	0	0	0	1.87809	0	0	0	0
ENSG00000058404	CAMK2B	NA	-0.558006	0.0581673	0	0	0	0	0	0	0	0	0	0	0.930676	0	0	0	0	0
ENSG00000058453	CROCC	NA	-0.60931	0.470328	0.681617	0	0	0	0	0	0	1.76118	0	1.35978	0.465338	0	2.09264	0	0	1.16469
ENSG00000058600	POLR3E	0.00129047	-2.14634	12.7093	2.72647	3.62495	5.94784	1.35816	2.54524	5.0231	6.6117	4.10941	13.0213	2.03967	2.32669	22.537	31.3896	21.3623	8.84344	69.8814
ENSG00000058668	ATP2B4	0.940386	-0.0611592	6.70198	6.81617	15.7081	5.94784	6.79082	6.3631	2.79061	2.93853	4.69647	5.2085	8.1587	1.39601	9.39044	16.7411	5.08626	2.21086	6.98814
ENSG00000058673	ZC3H11A	0.814667	0.0821718	210.55	274.692	147.415	254.058	253.977	194.287	185.855	185.128	237.172	286.468	184.251	305.262	184.053	154.855	175.985	227.719	117.634
ENSG00000058729	RIOK2	NA	0.17887	0.550204	0	1.20832	0	1.35816	0	1.67437	1.46927	0	0	0.679892	1.39601	0	0	1.01725	0	0
ENSG00000058799	YIPF1	0.537177	-0.400336	4.69768	2.04485	2.41663	4.24846	5.43265	1.27262	5.0231	5.14243	7.63177	2.60425	6.11902	4.65338	1.87809	6.27791	10.1725	4.42172	5.82345
ENSG00000058804	NDC1	0.614415	0.313783	12.0835	9.54264	24.1663	5.09815	25.8051	11.0294	13.953	8.08096	11.7412	5.2085	12.238	6.0494	22.537	4.18528	6.10351	6.63258	20.9644
ENSG00000058866	DGKG	0.0291366	0.710088	120.732	155.409	101.499	195.429	141.249	191.317	141.205	122.684	161.441	49.4808	157.055	147.978	58.2207	81.6129	65.1041	106.121	55.9051
ENSG00000059122	FLYWCH1	0.27082	-1.09433	3.44163	0	8.45822	0.849691	0	2.12103	2.23249	1.46927	1.17412	0	12.9179	4.18804	0	2.09264	0	4.42172	15.141
ENSG00000059145	UNKL	0.751013	-0.212199	8.22142	8.86102	7.2499	8.49691	0	6.78731	12.8368	5.14243	11.1541	10.417	10.8783	6.98007	5.63426	2.09264	20.345	8.84344	5.82345
ENSG00000059377	TBXAS1	0.979036	0.0125676	135.494	173.131	96.6653	179.285	161.621	116.233	136.74	107.991	122.108	117.191	273.996	170.314	92.0263	110.91	72.2249	132.652	104.822
ENSG00000059378	PARP12	0.31917	-0.69064	3.26832	4.0897	4.83327	1.69938	2.71633	1.27262	3.34873	0.734633	1.76118	2.60425	2.71957	6.98007	5.63426	8.37055	2.0345	0	3.49407
ENSG00000059573	ALDH18A1	NA	0.575641	0.285407	0.681617	1.20832	0	0	0.424207	0	0.734633	0.587059	0	0	0.930676	0	0	0	0	0
ENSG00000059588	TARBP1	0.70925	0.24744	4.06994	5.45294	3.62495	1.69938	5.43265	5.51469	5.0231	2.93853	5.28353	0	3.39946	3.72271	5.63426	6.27791	2.0345	4.42172	4.65876
ENSG00000059691	GATB	NA	-0.952058	0.499627	0.681617	0	0.849691	0	0	0.558122	0	0	0	0.679892	0	1.87809	0	1.01725	0	2.32938
ENSG00000059728	MXD1	0.00146521	1.23988	186.006	340.808	132.915	322.033	459.059	147.624	215.993	255.652	234.824	200.527	101.984	182.878	73.2454	58.5939	68.1559	128.23	53.5757
ENSG00000059758	CDK17	0.199496	0.429628	96.1903	137.005	70.0824	118.957	167.054	81.0235	106.043	102.849	102.148	130.213	92.4653	84.6916	46.9522	33.4822	67.1386	112.754	86.187
ENSG00000059769	DNAJC25	NA	-0.521354	0.44462	0	0	0	1.35816	0.424207	0.558122	0	0	0	0	0	3.75617	0	1.01725	0	0
ENSG00000059804	SLC2A3	0.186535	0.427117	671.455	710.927	489.368	1042.57	746.99	774.178	721.651	760.345	928.14	804.714	835.587	718.482	452.619	556.642	297.037	625.674	278.361
ENSG00000059915	PSD	NA	0.304613	0.326135	0.681617	0	0	2.71633	0.424207	0	0	0	0	0	1.39601	0	0	0	0	0
ENSG00000060069	CTDP1	0.0414936	-1.5241	3.1441	2.04485	2.41663	0.849691	1.35816	1.27262	1.67437	1.46927	0.587059	2.60425	0.679892	2.32669	9.39044	0	4.06901	4.42172	15.141
ENSG00000060138	YBX3	0.00614331	-1.85198	1787.52	314.907	2757.38	552.299	296.08	320.7	138.414	788.261	322.295	2161.53	424.932	287.579	5311.23	3178.72	4946.89	2330.25	4468.91
ENSG00000060140	STYK1	0.121192	-1.1438	3.63243	2.72647	6.04158	3.39877	0	1.27262	0.558122	1.46927	1.17412	0	1.35978	1.86135	11.2685	10.4632	4.06901	6.63258	5.82345
ENSG00000060237	WNK1	0.00151373	-2.25428	4293.65	731.375	4792.18	895.575	446.836	496.322	222.132	1759.45	551.248	3992.32	569.069	633.325	14457.5	9146.92	6666.05	5538.21	17799.9
ENSG00000060303	RPS17P5	NA	NA	0	0	0	0	0	0	0	0	0	0	0	0	0	0	0	0	0
ENSG00000060339	CCAR1	0.0189486	0.851995	92.3709	115.875	65.2491	81.5704	251.26	86.5382	135.065	79.3404	146.178	23.4383	68.6691	64.682	67.6111	56.5012	67.1386	66.3258	102.493
ENSG00000060491	OGFR	0.231936	-1.35293	0.966683	2.04485	0	0	0	0.424207	0	0.734633	0	0	0.679892	1.39601	0	0	2.0345	0	8.15283
ENSG00000060558	GNA15	0.927216	0.0540041	58.1367	66.7985	61.6242	80.7207	23.0888	75.933	46.8822	55.8321	67.5118	20.834	120.341	86.5529	50.7084	48.1307	28.483	42.0064	54.7404
ENSG00000060566	CREB3L3	NA	NA	0	0	0	0	0	0	0	0	0	0	0	0	0	0	0	0	0
ENSG00000060642	PIGV	0.827363	0.293973	0.751768	1.36323	1.20832	0.849691	1.35816	0.848414	0	0	1.76118	0	0.679892	0.465338	0	0	0	0	3.49407
ENSG00000060656	PTPRU	NA	-0.176837	0.376688	0	2.41663	0	0	0	0	0	0.587059	0	0.679892	0.465338	1.87809	0	0	0	0
ENSG00000060688	SNRNP40	0.114397	0.71188	9.55415	8.86102	7.2499	10.1963	5.43265	16.9683	19.5343	14.6927	10.5671	7.81275	7.47881	9.30676	7.51235	6.27791	3.05175	13.2652	4.65876
ENSG00000060709	RIMBP2	NA	0.196986	0.223833	0	2.41663	0	0	0	0	0	0	0	0	0	0	0	0	0	1.16469
ENSG00000060718	COL11A1	NA	NA	0	0	0	0	0	0	0	0	0	0	0	0	0	0	0	0	0
ENSG00000060749	QSER1	0.29409	-0.428764	46.0489	29.3095	84.5822	28.8895	35.3123	28.8461	25.6736	47.0165	34.0494	44.2723	44.193	35.3657	71.3673	54.4086	30.5175	48.6389	94.3398
ENSG00000060762	MPC1	0.892895	0.0743029	15.5445	26.5831	10.8749	13.5951	21.7306	9.33255	15.0693	19.8351	11.7412	10.417	19.7169	10.2374	7.51235	12.5558	22.3795	24.3195	12.8116
ENSG00000060971	ACAA1	0.112527	-1.49871	1.13217	1.36323	0	0.849691	0	0.424207	0	0.734633	0	0	1.35978	0.930676	3.75617	2.09264	1.01725	4.42172	1.16469
ENSG00000060982	BCAT1	0.13318	-0.848347	10.9641	6.81617	12.0832	5.94784	10.8653	6.78731	4.46497	11.7541	4.69647	0	16.9973	30.247	9.39044	18.8337	4.06901	24.3195	8.15283
ENSG00000061273	HDAC7	0.384004	-0.481937	5.79534	6.81617	6.04158	2.54907	8.14898	3.39366	6.69746	3.67317	4.10941	2.60425	13.5978	6.98007	5.63426	8.37055	7.12076	0	6.98814
ENSG00000061337	LZTS1	NA	-0.468324	0.0424932	0	0	0	0	0	0	0	0	0	0.679892	0	0	0	0	0	0
ENSG00000061455	PRDM6	NA	0.705128	0.144855	0	0	0	0	0.848414	0	1.46927	0	0	0	0	0	0	0	0	0
ENSG00000061492	WNT8A	NA	NA	0	0	0	0	0	0	0	0	0	0	0	0	0	0	0	0	0
ENSG00000061656	SPAG4	NA	NA	0	0	0	0	0	0	0	0	0	0	0	0	0	0	0	0	0
ENSG00000061676	NCKAP1	0.357658	0.248354	354.883	393.293	236.83	380.662	483.506	439.054	340.454	346.747	467.886	377.616	422.893	388.557	215.98	280.413	373.331	329.418	201.491
ENSG00000061794	MRPS35	0.0115455	1.06555	16.4406	36.8073	15.7081	21.2423	32.5959	10.181	28.4642	16.8966	21.1341	10.417	7.47881	19.0789	9.39044	2.09264	11.1898	11.0543	9.31752
ENSG00000061918	GUCY1B3	0.182155	0.333471	845.516	919.501	697.199	1184.47	833.912	955.314	955.504	1037.3	970.995	830.756	913.774	1092.15	484.546	560.827	691.731	906.453	493.828
ENSG00000061936	SFSWAP	0.286751	-0.599671	5.63976	2.04485	8.45822	3.39877	4.07449	2.96945	3.34873	4.4078	7.04471	5.2085	6.11902	3.25737	9.39044	8.37055	7.12076	2.21086	12.8116
ENSG00000061938	TNK2	0.000826131	-1.56147	55.8018	26.5831	45.916	33.9877	4.07449	34.3608	19.5343	27.1814	24.0694	46.8765	41.4734	33.5044	80.7577	142.299	65.1041	79.591	187.515
ENSG00000061987	MON2	0.140521	0.450721	19.2947	24.5382	16.9164	18.6932	29.8796	27.9977	27.348	18.3658	20.5471	7.81275	20.3967	17.6829	16.9028	10.4632	21.3623	8.84344	20.9644
ENSG00000062038	CDH3	NA	-0.415973	0.0290836	0	0	0	0	0	0	0	0	0	0	0.465338	0	0	0	0	0
ENSG00000062096	ARSF	NA	NA	0	0	0	0	0	0	0	0	0	0	0	0	0	0	0	0	0
ENSG00000062194	GPBP1	0.124399	0.499708	178.033	219.481	144.998	150.395	392.509	154.836	249.48	135.173	226.605	143.234	99.9441	103.305	159.637	156.948	168.864	117.176	225.95
ENSG00000062282	DGAT2	0.156441	-1.68491	0.726408	0	0	0	0	0	0	0.734633	0	0	0	0	7.51235	0	0	2.21086	1.16469
ENSG00000062370	ZNF112	NA	-1.6463	0.357134	0	0	0	0	0	0	0	0	2.60425	0	0	0	2.09264	1.01725	0	0
ENSG00000062485	CS	0.134227	-0.599551	12.7232	6.81617	8.45822	11.8957	13.5816	11.8778	5.0231	12.4888	9.98	10.417	14.9576	10.7028	7.51235	31.3896	14.2415	13.2652	20.9644
ENSG00000062524	LTK	NA	-1.38611	0.472773	0	0	0	0	0	0	0	0.587059	0	0	2.79203	0	4.18528	0	0	0
ENSG00000062582	MRPS24	NA	NA	0	0	0	0	0	0	0	0	0	0	0	0	0	0	0	0	0
ENSG00000062598	ELMO2	0.954851	-0.0296715	41.0408	39.5338	20.5414	39.9355	65.1919	47.5112	45.2079	31.5892	39.92	36.4595	36.0343	78.6422	43.196	23.019	59.0006	28.7412	22.1291
ENSG00000062650	WAPAL	0.851314	0.0917833	57.3871	55.8926	57.9992	36.5367	104.579	43.6933	66.9746	42.6087	65.7506	36.4595	36.7141	31.643	90.1482	46.038	46.7936	59.6932	96.6692
ENSG00000062716	VMP1	0.00471816	0.845683	36.1451	53.1661	37.4578	33.138	82.848	34.785	54.1378	31.5892	46.9647	28.6468	22.4364	27.9203	16.9028	18.8337	20.345	35.3738	33.776
ENSG00000062725	APPBP2	0.02592	0.746469	13.786	20.4485	20.5414	10.1963	21.7306	13.5746	18.9761	13.958	19.3729	7.81275	9.51848	7.91075	15.0247	8.37055	9.15526	8.84344	15.141
ENSG00000062822	POLD1	0.946201	0.0616906	2.86266	2.72647	4.83327	0.849691	1.35816	1.69683	3.90685	4.4078	4.10941	0	1.35978	3.25737	1.87809	4.18528	2.0345	2.21086	6.98814
ENSG00000063015	SEZ6	NA	-0.187801	0.258279	0	0	0	1.35816	0	0	0.734633	0	0	2.03967	0	0	0	0	0	0
ENSG00000063046	EIF4B	0.480097	-0.229522	30.7966	23.175	28.9996	28.0398	24.4469	32.6639	25.1155	30.12	34.6365	13.0213	40.1136	26.0589	26.2932	60.6865	36.6211	24.3195	38.4347
ENSG00000063127	SLC6A16	NA	-0.381157	0.34131	0	0	0.849691	0	0.424207	0	0.734633	0	0	1.35978	0	0	2.09264	0	0	0
ENSG00000063169	GLTSCR1	NA	-1.80491	0.401145	0	0	0	0	0	0	0	0	0	0	0	1.87809	0	0	2.21086	2.32938
ENSG00000063176	SPHK2	0.96563	0.0554771	1.25872	1.36323	0	0.849691	1.35816	1.27262	1.67437	2.93853	0	0	1.35978	0.930676	1.87809	2.09264	0	4.42172	0
ENSG00000063177	RPL18	3.16174e-05	-1.96546	37.7428	10.2243	33.8329	16.9938	20.3725	11.4536	8.37183	8.8156	7.63177	62.502	26.5158	14.8908	73.2454	85.7982	118.001	57.4824	47.7523
ENSG00000063180	CA11	0.371011	-1.10762	0.621501	0	0	0	0	0	1.11624	0	0.587059	0	0.679892	0	0	4.18528	0	2.21086	1.16469
ENSG00000063241	ISOC2	NA	-0.646126	0.537236	0	0	1.69938	0	0.424207	0.558122	0	0	0	0.679892	0.930676	0	2.09264	0	2.21086	0
ENSG00000063244	U2AF2	0.691333	-0.134238	51.2667	38.1706	49.541	60.3281	36.6704	55.1469	39.0685	44.8126	68.6859	65.1063	85.6663	49.7912	35.6837	52.3159	52.8971	39.7955	46.5876
ENSG00000063245	EPN1	0.000208123	-1.89234	59.6362	12.9507	53.1659	25.4907	2.71633	31.3913	16.1855	33.7931	13.5024	49.4808	47.5924	30.7123	150.247	148.577	103.76	77.3801	157.233
ENSG00000063322	MED29	0.79522	-0.183197	4.62326	5.45294	6.04158	4.24846	8.14898	2.54524	5.58122	2.2039	2.34824	0	4.07935	4.18804	1.87809	4.18528	7.12076	6.63258	9.31752
ENSG00000063438	AHRR	NA	0.345815	0.0733824	0	0	0	0	0	0	0	1.17412	0	0	0	0	0	0	0	0
ENSG00000063515	GSC2	NA	NA	0	0	0	0	0	0	0	0	0	0	0	0	0	0	0	0	0
ENSG00000063587	ZNF275	0.711879	0.236203	6.25296	6.13455	3.62495	10.1963	4.07449	9.75676	7.25558	8.08096	6.45765	2.60425	4.75924	8.37609	3.75617	8.37055	13.2243	2.21086	1.16469
ENSG00000063601	MTMR1	0.969024	0.0412439	2.24723	4.0897	3.62495	0.849691	1.35816	2.54524	1.11624	1.46927	2.93529	0	2.03967	0.930676	1.87809	6.27791	1.01725	0	5.82345
ENSG00000063660	GPC1	NA	NA	0	0	0	0	0	0	0	0	0	0	0	0	0	0	0	0	0
ENSG00000063761	ADCK1	NA	-0.528303	0.51645	0.681617	2.41663	0	0	0	0	0	0	2.60425	0	1.39601	0	0	0	0	1.16469
ENSG00000063854	HAGH	0.0415837	-1.6498	270.733	62.0271	457.952	96.0151	43.4612	33.0881	7.25558	154.273	41.0941	304.697	14.9576	17.2175	790.675	510.604	544.23	329.418	924.763
ENSG00000063978	RNF4	0.523513	0.319926	11.0859	17.0404	13.2915	3.39877	23.0888	9.75676	11.1624	9.55023	14.6765	13.0213	11.5582	13.9601	5.63426	6.27791	10.1725	6.63258	8.15283
ENSG00000064012	CASP8	0.950361	0.0635746	2.35931	2.04485	3.62495	2.54907	2.71633	1.69683	2.79061	1.46927	2.34824	10.417	2.03967	3.72271	0	0	0	0	2.32938
ENSG00000064042	LIMCH1	0.693177	0.448024	1.22811	1.36323	3.62495	0.849691	0	0.848414	0.558122	1.46927	2.34824	0	1.35978	0	1.87809	4.18528	0	0	1.16469
ENSG00000064102	ASUN	0.664625	0.314681	9.09426	6.81617	9.66653	1.69938	29.8796	3.81786	12.2787	8.08096	9.98	2.60425	7.47881	5.58406	16.9028	8.37055	4.06901	6.63258	11.6469
ENSG00000064115	TM7SF3	0.0640507	0.662015	63.3648	65.4352	72.499	134.251	71.9827	77.6299	87.067	56.5668	63.4024	49.4808	35.3544	107.958	35.6837	50.2233	34.5866	30.952	40.7641
ENSG00000064195	DLX3	NA	NA	0	0	0	0	0	0	0	0	0	0	0	0	0	0	0	0	0
ENSG00000064199	SPA17	0.771187	-0.282055	1.67075	0.681617	1.20832	2.54907	1.35816	1.69683	1.67437	1.46927	0.587059	2.60425	2.03967	0.465338	1.87809	2.09264	3.05175	2.21086	1.16469
ENSG00000064201	TSPAN32	0.742656	-0.199699	33.7642	25.2198	21.7497	42.4846	5.43265	61.9342	30.1386	38.9356	24.0694	39.0638	59.1506	51.1872	39.4398	46.038	20.345	19.8977	15.141
ENSG00000064205	WISP2	NA	0.377808	0.0852021	1.36323	0	0	0	0	0	0	0	0	0	0	0	0	0	0	0
ENSG00000064218	DMRT3	NA	NA	0	0	0	0	0	0	0	0	0	0	0	0	0	0	0	0	0
ENSG00000064225	ST3GAL6	0.00742303	1.00579	32.7142	29.9911	21.7497	49.2821	47.5357	56.8437	46.8822	59.5053	35.2235	49.4808	19.7169	23.7322	13.1466	25.1117	17.2933	22.1086	5.82345
ENSG00000064270	ATP2C2	NA	NA	0	0	0	0	0	0	0	0	0	0	0	0	0	0	0	0	0
ENSG00000064300	NGFR	NA	-0.415973	0.0290836	0	0	0	0	0	0	0	0	0	0	0.465338	0	0	0	0	0
ENSG00000064309	CDON	NA	1.11491	0.233645	0	2.41663	0	0	0	0	0.734633	0.587059	0	0	0	0	0	0	0	0
ENSG00000064313	TAF2	0.0765732	0.536155	46.0577	40.2154	44.7077	50.9815	95.0715	40.2997	72.5558	35.997	59.88	31.251	32.6348	37.2271	52.5864	33.4822	34.5866	26.5303	48.917
ENSG00000064393	HIPK2	0.970797	-0.0209873	688.102	625.724	629.533	824.201	385.718	758.906	502.868	979.266	760.241	533.872	1772.48	637.048	360.593	684.293	456.746	676.523	421.618
ENSG00000064419	TNPO3	0.0522611	0.562969	42.0983	54.5294	41.0828	45.8833	61.1174	43.6933	62.5096	30.8546	65.1635	26.0425	46.9125	36.2964	18.7809	50.2233	22.3795	33.1629	34.9407
ENSG00000064489	MEF2BNB-MEF2B	NA	NA	0	0	0	0	0	0	0	0	0	0	0	0	0	0	0	0	0
ENSG00000064490	RFXANK	0.0245055	-1.85739	7.18176	1.36323	13.2915	0.849691	0	1.27262	0	3.67317	0.587059	5.2085	0.679892	3.25737	26.2932	14.6485	15.2588	11.0543	17.4703
ENSG00000064545	TMEM161A	NA	-0.00754678	0.232823	0	1.20832	0	0	0.424207	0	0	0	0	0	0	0	2.09264	0	0	0
ENSG00000064547	LPAR2	NA	0.985618	0.328352	0	1.20832	0	1.35816	1.27262	0	0.734633	0	0	0.679892	0	0	0	0	0	0
ENSG00000064601	CTSA	0.568259	-0.239804	1469.08	1132.17	1230.07	1645	878.732	1673.92	1223.96	1644.84	1329.1	1455.78	2311.63	2946.06	1541.91	577.568	1506.55	1574.13	833.918
ENSG00000064607	SUGP2	0.344633	-0.433419	13.5532	7.49779	16.9164	15.2944	2.71633	16.1199	7.8137	18.3658	7.04471	13.0213	14.2777	22.3362	20.659	18.8337	12.207	13.2652	10.4822
ENSG00000064651	SLC12A2	7.69488e-08	1.72893	26.8403	36.1257	32.6246	27.1901	71.9827	35.2092	61.9515	31.5892	36.3977	10.417	10.8783	13.0295	11.2685	8.37055	14.2415	17.6869	10.4822
ENSG00000064652	SNX24	0.155766	1.2096	18.2736	36.8073	1.20832	22.092	28.5214	39.027	28.4642	32.3239	23.4824	0	16.9973	0	18.7809	16.7411	0	22.1086	5.82345
ENSG00000064655	EYA2	NA	-0.498572	0.11738	0	0	0	0	0	0	0	0	0	0	0	1.87809	0	0	0	0
ENSG00000064666	CNN2	0.013055	-1.299	76.5402	50.4397	27.7913	66.2759	10.8653	75.0846	37.9523	41.8741	29.94	75.5233	174.732	296.42	105.173	102.539	38.6556	55.2715	36.1054
ENSG00000064687	ABCA7	0.00433602	-1.4371	6.10656	2.72647	3.62495	5.94784	1.35816	4.66628	0.558122	3.67317	2.93529	7.81275	8.1587	9.7721	7.51235	14.6485	16.276	2.21086	5.82345
ENSG00000064692	SNCAIP	NA	-0.619999	0.0849865	0	0	0	0	0	0	0	0	0	1.35978	0	0	0	0	0	0
ENSG00000064703	DDX20	0.46924	-0.501446	4.16218	5.45294	0	2.54907	4.07449	2.12103	3.90685	6.6117	1.76118	7.81275	7.47881	2.32669	1.87809	8.37055	3.05175	2.21086	6.98814
ENSG00000064726	BTBD1	0.0572945	-0.509908	60.0251	32.7176	37.4578	57.779	42.1031	61.51	46.3241	68.3209	44.0294	67.7105	50.9919	75.8501	56.3426	92.0761	63.0696	110.543	53.5757
ENSG00000064763	FAR2	0.0950601	0.65244	12.3878	13.6323	20.5414	17.8435	20.3725	13.9988	12.2787	13.2234	15.2635	10.417	15.6375	15.3562	3.75617	6.27791	6.10351	8.84344	4.65876
ENSG00000064787	BCAS1	NA	0.343584	0.208505	0	0	0.849691	0	0	0	0.734633	0.587059	0	0	0	0	0	0	0	1.16469
ENSG00000064835	POU1F1	NA	NA	0	0	0	0	0	0	0	0	0	0	0	0	0	0	0	0	0
ENSG00000064886	CHI3L2	NA	-0.498572	0.11738	0	0	0	0	0	0	0	0	0	0	0	1.87809	0	0	0	0
ENSG00000064932	SBNO2	NA	0.532207	0.464842	0	0	0	1.35816	0.424207	1.11624	1.46927	0	2.60425	0	0.465338	0	0	0	0	0
ENSG00000064933	PMS1	0.00802419	0.93079	35.691	38.1706	26.583	46.733	70.6245	40.2997	75.3464	24.9775	57.5318	26.0425	28.5554	37.2271	16.9028	16.7411	15.2588	22.1086	27.9525
ENSG00000064961	HMG20B	0.493072	0.206619	106.203	123.373	142.581	76.4722	85.5643	142.109	135.624	95.5023	115.651	70.3148	142.097	134.948	101.417	73.2423	72.2249	97.2779	90.8458
ENSG00000064989	CALCRL	0.590858	-0.517077	1.81742	0	2.41663	3.39877	1.35816	0.848414	1.11624	0.734633	2.34824	0	5.43913	1.86135	1.87809	2.09264	0	4.42172	1.16469
ENSG00000064995	TAF11	0.103195	-0.913863	6.75369	8.1794	8.45822	4.24846	2.71633	1.27262	3.90685	2.93853	4.69647	7.81275	12.9179	7.44541	9.39044	18.8337	4.06901	8.84344	2.32938
ENSG00000064999	ANKS1A	0.616022	-0.281622	27.2936	44.9867	13.2915	22.9417	10.8653	25.0282	20.0924	34.5278	24.0694	31.251	70.7087	24.6629	16.9028	33.4822	12.207	35.3738	16.3057
ENSG00000065000	AP3D1	0.000820074	-1.70127	49.5501	23.175	42.2911	21.2423	4.07449	19.0893	13.3949	34.5278	18.1988	26.0425	50.9919	16.2868	107.051	113.002	73.2421	72.9584	157.233
ENSG00000065029	ZNF76	0.184051	-1.003	3.09901	0	1.20832	5.09815	0	1.27262	2.79061	0.734633	3.52235	7.81275	2.71957	4.18804	0	10.4632	4.06901	2.21086	3.49407
ENSG00000065054	SLC9A3R2	0.0256296	1.33308	14.2431	21.8117	15.7081	18.6932	29.8796	20.7861	15.0693	11.7541	31.1141	2.60425	55.0712	2.32669	5.63426	27.2043	1.01725	8.84344	1.16469
ENSG00000065057	NTHL1	NA	NA	0	0	0	0	0	0	0	0	0	0	0	0	0	0	0	0	0
ENSG00000065060	UHRF1BP1	0.0147831	-0.866016	146.692	186.763	68.8741	132.552	61.1174	75.933	69.7652	124.888	103.909	197.923	334.507	215.452	108.929	207.171	219.726	137.073	102.493
ENSG00000065135	GNAI3	0.586425	0.170826	46.6315	55.211	28.9996	49.2821	61.1174	47.9354	65.8584	33.7931	47.5518	57.2935	31.275	37.6924	54.4645	56.5012	41.7073	33.1629	44.2582
ENSG00000065150	IPO5	0.0984964	-0.847698	12.7532	10.2243	21.7497	8.49691	5.43265	8.48414	3.34873	13.2234	1.17412	20.834	19.037	15.8215	15.0247	14.6485	8.13801	22.1086	16.3057
ENSG00000065154	OAT	0.00144905	-2.56351	30.0207	6.13455	31.4162	4.24846	1.35816	2.54524	0	3.67317	2.34824	23.4383	7.47881	3.72271	88.2701	77.4276	18.3105	37.5846	172.374
ENSG00000065183	WDR3	0.927779	0.105591	1.6377	3.40808	1.20832	1.69938	2.71633	0.424207	2.23249	2.93853	1.17412	0	2.71957	4.18804	0	0	0	0	3.49407
ENSG00000065243	PKN2	0.294834	0.409223	94.596	100.879	89.4154	96.0151	181.994	94.5982	116.089	77.1365	109.193	67.7105	33.3147	56.3059	133.344	85.7982	74.2594	53.0607	144.421
ENSG00000065268	WDR18	0.258642	-1.25936	0.92471	0.681617	0	0	1.35816	0.848414	0.558122	0	0	0	2.71957	0	1.87809	2.09264	0	0	4.65876
ENSG00000065308	TRAM2	0.648843	0.320961	6.41252	5.45294	9.66653	16.9938	4.07449	7.63573	3.90685	5.87707	5.87059	2.60425	8.1587	10.7028	5.63426	2.09264	5.08626	8.84344	0
ENSG00000065320	NTN1	NA	-0.227638	0.100768	0.681617	0	0	0	0	0	0	0	0	0	0.930676	0	0	0	0	0
ENSG00000065325	GLP2R	NA	NA	0	0	0	0	0	0	0	0	0	0	0	0	0	0	0	0	0
ENSG00000065328	MCM10	0.72649	0.204432	7.62146	4.77132	15.7081	8.49691	10.8653	7.21152	8.37183	3.67317	8.80588	2.60425	8.1587	4.65338	9.39044	2.09264	11.1898	6.63258	9.31752
ENSG00000065357	DGKA	0.321762	-0.573724	9.13442	8.1794	7.2499	11.046	0	10.6052	7.8137	5.87707	7.04471	5.2085	26.5158	6.0494	5.63426	14.6485	11.1898	13.2652	5.82345
ENSG00000065361	ERBB3	NA	-0.498572	0.11738	0	0	0	0	0	0	0	0	0	0	0	1.87809	0	0	0	0
ENSG00000065371	ROPN1	NA	NA	0	0	0	0	0	0	0	0	0	0	0	0	0	0	0	0	0
ENSG00000065413	ANKRD44	NA	1.03092	0.344058	2.72647	0	0	0	0.424207	1.67437	0	0	0	0.679892	0	0	0	0	0	0
ENSG00000065427	KARS	0.00201246	-1.47526	31.9371	15.6772	42.2911	14.4448	5.43265	13.5746	7.25558	22.7736	9.39294	23.4383	40.1136	23.7322	69.4892	69.057	33.5693	28.7412	92.0105
ENSG00000065457	ADAT1	0.0836757	-0.730852	20.4068	15.6772	14.4998	25.4907	6.79082	11.8778	17.3018	24.2429	6.45765	33.8553	41.4734	34.9004	18.7809	20.9264	12.207	19.8977	22.1291
ENSG00000065485	PDIA5	0.534601	0.483916	5.21451	4.77132	8.45822	5.09815	0	16.1199	4.46497	3.67317	7.04471	2.60425	7.47881	6.51473	5.63426	8.37055	2.0345	0	1.16469
ENSG00000065491	TBC1D22B	0.0167913	-1.83386	82.345	14.9956	111.165	24.641	21.7306	8.48414	1.11624	48.4858	15.2635	88.5445	11.5582	6.51473	279.835	205.079	164.795	92.8561	222.456
ENSG00000065518	NDUFB4	0.260608	0.566045	53.8043	81.794	22.958	41.6349	111.369	58.1164	116.089	23.5083	62.8153	52.085	25.156	71.1967	39.4398	14.6485	49.8453	55.2715	34.9407
ENSG00000065526	SPEN	0.429059	0.274932	41.4906	58.6191	26.583	45.0336	62.4755	39.027	41.8591	55.0975	38.7459	33.8553	52.3517	35.3657	26.2932	33.4822	22.3795	30.952	61.7285
ENSG00000065534	MYLK	0.286648	0.326041	1031	1380.96	850.655	1360.36	904.537	1225.96	1103.96	1210.68	1160.62	830.756	1335.31	1588.66	612.256	611.05	846.353	879.923	593.992
ENSG00000065548	ZC3H15	0.0653598	-1.00208	13.83	9.54264	14.4998	8.49691	9.50715	6.78731	9.48807	8.8156	4.10941	5.2085	8.83859	3.72271	35.6837	27.2043	12.207	19.8977	37.2701
ENSG00000065559	MAP2K4	0.442906	0.266248	58.4511	54.5294	54.3743	45.8833	95.0715	68.2973	76.4627	55.0975	59.88	46.8765	27.1957	34.9004	60.0988	41.8528	69.1731	66.3258	79.1989
ENSG00000065600	TMEM206	0.0142533	1.37665	8.09893	12.2691	2.41663	8.49691	6.79082	8.05993	16.1855	29.3853	10.5671	10.417	6.79892	3.25737	1.87809	2.09264	3.05175	4.42172	3.49407
ENSG00000065609	SNAP91	NA	-0.498572	0.0727931	0	0	0	0	0	0	0	0	0	0	0	0	0	0	0	1.16469
ENSG00000065613	SLK	0.0142216	0.735375	45.3307	74.9779	37.4578	29.7392	88.2806	47.9354	64.7421	53.6282	61.6412	20.834	31.9549	34.9004	35.6837	35.5748	34.5866	22.1086	51.2463
ENSG00000065615	CYB5R4	0.159732	-0.451512	45.5915	27.2647	19.3331	42.4846	32.5959	42.8449	59.719	49.2204	28.7659	85.9403	39.4337	55.8406	46.9522	43.9454	55.9488	61.9041	37.2701
ENSG00000065618	COL17A1	NA	-0.411838	0.421574	0	0	0	1.35816	0	0	1.46927	0	0	1.35978	0.465338	0	2.09264	0	0	0
ENSG00000065621	GSTO2	0.396117	0.698651	2.97645	0.681617	4.83327	5.94784	5.43265	6.78731	4.46497	2.2039	1.17412	2.60425	2.03967	3.25737	0	2.09264	6.10351	0	0
ENSG00000065665	SEC61A2	0.822674	0.283396	0.905421	1.36323	1.20832	0.849691	1.35816	1.69683	0	0	1.76118	2.60425	0.679892	0.930676	0	0	2.0345	0	0
ENSG00000065675	PRKCQ	0.0178457	0.738792	88.6982	100.879	64.0408	123.205	130.384	145.927	98.2294	112.399	118.586	85.9403	69.3489	118.196	46.9522	31.3896	49.8453	79.591	44.2582
ENSG00000065717	TLE2	NA	0.0829865	0.471801	1.36323	2.41663	0	0	0	0	0	0	2.60425	0	0	0	0	0	0	1.16469
ENSG00000065802	ASB1	0.010748	-2.29917	1.78539	0.681617	0	0.849691	0	0	0	1.46927	0	0	0.679892	0.930676	5.63426	8.37055	2.0345	4.42172	3.49407
ENSG00000065809	FAM107B	0.17837	0.495361	64.0103	86.5654	64.0408	73.9231	69.2663	76.3573	89.2995	89.6252	57.5318	33.8553	75.468	96.7903	33.8056	20.9264	37.6383	81.8018	37.2701
ENSG00000065833	ME1	0.648843	0.344609	26.1175	6.81617	21.7497	46.733	47.5357	31.3913	37.3942	4.4078	39.3329	49.4808	21.0766	16.7522	22.537	18.8337	44.7591	4.42172	4.65876
ENSG00000065882	TBC1D1	0.0233045	0.625698	49.0443	53.8477	47.1244	45.0336	69.2663	80.1751	65.3002	42.6087	72.7953	49.4808	43.5131	50.7219	33.8056	46.038	26.4485	37.5846	20.9644
ENSG00000065883	CDK13	0.492695	-0.327584	27.6405	20.4485	32.6246	21.2423	29.8796	22.483	28.4642	19.8351	21.7212	10.417	26.5158	22.3362	24.4151	52.3159	16.276	19.8977	73.3754
ENSG00000065911	MTHFD2	0.0732979	0.547658	75.2295	81.794	62.8325	89.2176	124.951	92.0529	88.1832	75.6672	101.561	85.9403	44.8728	58.1673	20.659	62.7791	101.725	59.6932	53.5757
ENSG00000065923	SLC9A7	0.289625	0.420496	14.048	12.2691	16.9164	10.1963	21.7306	18.6651	19.5343	20.5697	15.2635	5.2085	19.7169	17.6829	11.2685	4.18528	11.1898	11.0543	9.31752
ENSG00000065970	FOXJ2	0.0451912	-0.844666	95.8729	61.3455	88.2071	96.8648	38.0286	27.9977	65.3002	56.5668	105.671	85.9403	111.502	31.643	182.174	125.558	116.984	150.339	189.844
ENSG00000065978	YBX1	0.00397251	-1.77289	1249.43	266.512	1824.56	366.217	214.59	390.27	167.437	565.668	333.449	1763.08	272.637	404.379	3568.37	2029.86	3939.82	1220.4	2663.64
ENSG00000065989	PDE4A	NA	1.11942	0.242198	0	0	0	2.71633	0.424207	0	0.734633	0	0	0	0	0	0	0	0	0
ENSG00000066027	PPP2R5A	0.0750753	0.426927	125.074	219.481	135.331	131.702	149.398	130.656	162.413	112.399	113.889	111.983	124.42	154.492	101.417	79.5202	99.6907	92.8561	81.5283
ENSG00000066032	CTNNA2	NA	NA	0	0	0	0	0	0	0	0	0	0	0	0	0	0	0	0	0
ENSG00000066044	ELAVL1	0.975445	0.0109607	38.516	42.2603	35.0412	37.3864	44.8194	35.6334	36.2779	49.2204	28.1788	39.0638	46.9125	27.455	26.2932	52.3159	41.7073	37.5846	36.1054
ENSG00000066056	TIE1	0.0986757	-1.88674	0.754251	0	0	0	0	0.424207	0.558122	0	0	0	7.47881	1.39601	0	0	0	2.21086	0
ENSG00000066084	DIP2B	0.348225	0.439895	7.34167	3.40808	10.8749	7.64722	12.2235	9.75676	7.25558	7.34633	11.1541	5.2085	7.47881	6.0494	7.51235	4.18528	7.12076	4.42172	5.82345
ENSG00000066117	SMARCD1	0.949691	-0.0515317	4.29681	4.77132	9.66653	1.69938	5.43265	4.24207	2.79061	2.2039	2.93529	5.2085	6.11902	2.32669	7.51235	4.18528	4.06901	4.42172	1.16469
ENSG00000066135	KDM4A	0.0838095	-1.45412	1.91088	0	0	0	1.35816	1.69683	2.79061	0	0.587059	5.2085	2.03967	4.18804	0	6.27791	3.05175	2.21086	1.16469
ENSG00000066136	NFYC	0.210532	-0.360046	22.2345	17.0404	22.958	17.8435	20.3725	19.0893	19.5343	15.4273	22.3082	23.4383	16.9973	20.4749	26.2932	23.019	37.6383	26.5303	26.7879
ENSG00000066185	ZMYND12	0.00436218	1.32757	30.5717	53.8477	8.45822	31.4386	63.8337	37.3302	74.7883	31.5892	56.9447	7.81275	14.2777	34.435	20.659	6.27791	13.2243	13.2652	20.9644
ENSG00000066230	SLC9A3	NA	NA	0	0	0	0	0	0	0	0	0	0	0	0	0	0	0	0	0
ENSG00000066248	NGEF	NA	0.0676036	0.288687	0.681617	0	0	1.35816	0	0	0.734633	0	0	0.679892	0	0	0	0	0	1.16469
ENSG00000066279	ASPM	0.135144	-0.926154	24.9944	14.9956	43.4994	10.1963	14.9398	8.48414	11.1624	13.958	17.6118	5.2085	18.3571	14.4255	54.4645	33.4822	24.414	11.0543	103.657
ENSG00000066294	CD84	0.377984	0.296496	321.5	295.14	296.038	435.892	286.573	505.655	296.921	426.087	299.987	325.531	380.059	435.557	195.321	263.672	290.934	291.834	118.798
ENSG00000066322	ELOVL1	0.0711006	-0.869228	14.9888	20.4485	16.9164	6.79753	12.2235	6.78731	7.25558	7.34633	5.87059	26.0425	14.9576	6.98007	26.2932	18.8337	28.483	6.63258	27.9525
ENSG00000066336	SPI1	0.474446	-0.716339	1.58577	1.36323	2.41663	0	1.35816	0	2.23249	0.734633	1.17412	0	4.07935	1.86135	3.75617	4.18528	0	2.21086	0
ENSG00000066379	ZNRD1	NA	NA	0	0	0	0	0	0	0	0	0	0	0	0	0	0	0	0	0
ENSG00000066382	MPPED2	0.0422068	1.4231	4.3381	2.72647	2.41663	4.24846	9.50715	3.81786	6.13934	5.87707	15.8506	7.81275	2.71957	2.32669	3.75617	0	0	2.21086	0
ENSG00000066405	CLDN18	NA	NA	0	0	0	0	0	0	0	0	0	0	0	0	0	0	0	0	0
ENSG00000066422	ZBTB11	0.74913	0.14126	44.7711	40.2154	42.2911	46.733	63.8337	43.6933	46.3241	56.5668	41.6812	26.0425	64.5897	41.4151	22.537	37.6675	23.3968	33.1629	86.187
ENSG00000066427	ATXN3	0.626667	0.228782	19.7914	22.4934	27.7913	16.9938	31.2378	16.5441	25.6736	11.7541	18.7859	15.6255	6.79892	15.3562	31.9275	18.8337	22.3795	8.84344	25.6232
ENSG00000066455	GOLGA5	0.0404168	-0.696542	20.2706	11.5875	19.3331	12.7454	13.5816	13.5746	20.6505	14.6927	13.5024	20.834	23.7962	13.0295	22.537	27.2043	17.2933	50.8498	29.1172
ENSG00000066468	FGFR2	NA	-1.04748	0.253094	0	0	0	0	0	0.558122	0	0	0	0	2.32669	0	0	0	0	1.16469
ENSG00000066557	LRRC40	0.155539	0.779885	5.89912	5.45294	7.2499	3.39877	14.9398	6.3631	10.0462	5.87707	6.45765	5.2085	2.03967	2.32669	7.51235	0	6.10351	4.42172	6.98814
ENSG00000066583	ISOC1	0.834648	0.1214	11.431	10.2243	7.2499	10.1963	21.7306	10.6052	11.7206	12.4888	14.6765	15.6255	12.238	21.8709	3.75617	4.18528	7.12076	11.0543	8.15283
ENSG00000066629	EML1	0.852253	-0.271629	0.852443	0	1.20832	2.54907	0	1.27262	0	0.734633	0	0	1.35978	0	0	4.18528	0	0	2.32938
ENSG00000066651	TRMT11	0.321854	0.741938	2.59439	1.36323	2.41663	4.24846	5.43265	4.24207	5.0231	2.2039	3.52235	0	3.39946	0.930676	0	0	4.06901	0	4.65876
ENSG00000066654	THUMPD1	0.433644	0.494458	88.1254	171.767	54.3743	64.5765	296.08	51.7532	76.4627	65.3824	52.2482	138.025	138.018	42.3458	31.9275	29.2969	50.8626	106.121	40.7641
ENSG00000066697	MSANTD3	0.0312597	0.878795	118.943	133.597	102.707	163.141	135.816	220.588	125.019	171.17	190.207	130.213	163.854	81.8995	105.173	33.4822	23.3968	55.2715	67.552
ENSG00000066735	KIF26A	0.802284	0.271356	2.78919	4.77132	8.45822	0	4.07449	2.12103	1.67437	3.67317	1.17412	0	7.47881	0.930676	3.75617	4.18528	0	0	2.32938
ENSG00000066739	ATG2B	0.0044427	-1.25865	33.7904	18.4037	16.9164	15.2944	25.8051	14.423	26.2317	13.2234	24.0694	36.4595	18.3571	19.5442	61.9769	79.5202	36.6211	24.3195	109.481
ENSG00000066777	ARFGEF1	6.8192e-05	0.809059	107.98	107.014	100.29	127.454	183.352	128.959	159.623	141.05	160.854	70.3148	94.5049	89.8103	58.2207	73.2423	61.0351	72.9584	98.9986
ENSG00000066813	ACSM2B	NA	-0.468324	0.0424932	0	0	0	0	0	0	0	0	0	0.679892	0	0	0	0	0	0
ENSG00000066827	ZFAT	0.0601558	-1.09863	12.0551	4.77132	12.0832	5.94784	2.71633	8.90835	6.13934	12.4888	5.28353	7.81275	5.43913	4.65338	39.4398	23.019	33.5693	6.63258	13.9763
ENSG00000066855	MTFR1	0.906477	0.105758	5.36747	9.54264	3.62495	1.69938	10.8653	5.09048	5.0231	5.87707	2.34824	7.81275	2.03967	5.58406	9.39044	0	8.13801	8.84344	0
ENSG00000066923	STAG3	NA	-2.20204	0.335428	0	0	0	0	0	0	0	0	0	2.71957	0.465338	0	0	1.01725	0	1.16469
ENSG00000066926	FECH	0.155453	-1.17723	1181.54	433.508	2214.84	576.94	297.438	318.579	54.6959	1068.16	305.858	1080.76	50.312	81.8995	4167.48	2504.89	935.871	1330.94	3482.42
ENSG00000066933	MYO9A	0.174536	0.472843	18.6743	16.3588	26.583	14.4448	24.4469	16.5441	29.0223	18.3658	27.5918	13.0213	10.1984	13.9601	22.537	12.5558	13.2243	15.476	24.4585
ENSG00000067048	DDX3Y	0.6168	-0.205479	58.2746	42.9419	50.7493	31.4386	82.848	63.631	57.4865	62.4438	36.9847	122.4	50.9919	35.3657	69.4892	33.4822	64.0868	66.3258	61.7285
ENSG00000067057	PFKP	0.913285	0.0800011	38.4689	30.6728	13.2915	77.3219	13.5816	46.2386	53.5797	21.3044	58.1188	59.8978	36.7141	42.8111	31.9275	62.7791	31.5348	28.7412	6.98814
ENSG00000067064	IDI1	0.010297	-1.11756	27.3873	24.5382	20.5414	14.4448	35.3123	11.4536	16.7437	5.14243	8.80588	41.668	16.9973	27.455	43.196	25.1117	43.7418	33.1629	69.8814
ENSG00000067066	SP100	0.755928	-0.180904	53.3949	37.4889	101.499	64.5765	50.2521	23.7556	29.5805	56.5668	35.2235	41.668	33.9946	23.2669	138.978	50.2233	55.9488	53.0607	58.2345
ENSG00000067082	KLF6	0.0160903	1.23127	45.9098	140.413	31.4162	73.0735	131.742	27.9977	36.836	35.997	45.2035	33.8553	37.394	23.7322	20.659	23.019	4.06901	35.3738	33.776
ENSG00000067113	PPAP2A	0.936035	0.108086	1.16523	2.04485	0	0	4.07449	0.848414	1.67437	0.734633	0.587059	2.60425	3.39946	0.465338	0	0	0	2.21086	0
ENSG00000067141	NEO1	NA	NA	0	0	0	0	0	0	0	0	0	0	0	0	0	0	0	0	0
ENSG00000067167	TRAM1	8.18231e-05	0.951657	852.575	968.578	815.614	945.706	1879.7	866.655	1143.59	1188.64	1210.52	682.314	703.688	687.77	616.013	449.917	396.728	689.789	395.994
ENSG00000067177	PHKA1	NA	-0.258794	0.482691	0	1.20832	0	0	0.424207	0	0.734633	0.587059	0	0.679892	0	1.87809	0	0	2.21086	0
ENSG00000067182	TNFRSF1A	0.0483737	-1.56404	1.9513	1.36323	0	1.69938	0	1.69683	1.11624	0	0.587059	0	3.39946	4.65338	1.87809	10.4632	2.0345	0	2.32938
ENSG00000067191	CACNB1	0.518817	0.413331	7.07017	5.45294	2.41663	13.5951	5.43265	13.5746	7.8137	8.08096	9.39294	2.60425	11.5582	8.37609	5.63426	6.27791	4.06901	8.84344	0
ENSG00000067208	EVI5	0.00327255	0.775454	28.9494	38.8522	33.8329	33.9877	51.6102	31.3913	43.5335	33.7931	32.8753	10.417	23.7962	19.0789	20.659	8.37055	28.483	19.8977	32.6113
ENSG00000067221	STOML1	NA	-1.45782	0.316131	0	0	0	0	0.424207	0	0	0	0	0.679892	1.86135	0	2.09264	0	0	0
ENSG00000067225	PKM	0.584501	-0.196314	4040.74	2958.22	4411.56	3715.7	2158.12	4452.9	3906.85	3964.08	4525.64	4450.67	7662.38	5203.41	4058.55	3111.75	3403.72	4512.37	2155.84
ENSG00000067248	DHX29	0.867506	-0.0771319	61.1303	44.3051	93.0404	41.6349	74.699	46.2386	69.2071	47.0165	60.4671	52.085	38.0739	48.3952	88.2701	64.8718	47.8108	42.0064	119.963
ENSG00000067334	DNTTIP2	0.106398	-0.793136	13.4305	4.77132	16.9164	11.8957	1.35816	13.9988	5.0231	14.6927	7.04471	18.2298	12.9179	11.1681	31.9275	25.1117	11.1898	8.84344	19.7997
ENSG00000067365	METTL22	0.894855	-0.068003	54.8918	37.4889	53.1659	41.6349	40.7449	72.9636	45.2079	41.8741	99.8	49.4808	82.9468	86.5529	31.9275	33.4822	59.0006	30.952	71.0461
ENSG00000067369	TP53BP1	0.574044	-0.306675	5.47598	3.40808	3.62495	6.79753	4.07449	4.66628	6.13934	5.14243	4.10941	10.417	6.11902	6.98007	5.63426	8.37055	3.05175	4.42172	4.65876
ENSG00000067445	TRO	NA	-0.498572	0.0727931	0	0	0	0	0	0	0	0	0	0	0	0	0	0	0	1.16469
ENSG00000067533	RRP15	0.136207	-1.15556	2.68583	2.04485	2.41663	0	1.35816	2.54524	0.558122	0	2.93529	2.60425	3.39946	0.930676	1.87809	4.18528	9.15526	6.63258	2.32938
ENSG00000067560	RHOA	0.930225	-0.0314305	1332.42	1135.57	1188.98	1393.49	871.941	1585.26	1278.1	1728.59	1361.98	1388.07	1973.05	1823.2	1325.93	979.355	1088.46	1388.42	808.294
ENSG00000067596	DHX8	0.0130061	-1.0105	14.1139	14.9956	4.83327	9.3466	14.9398	10.181	7.25558	5.14243	7.04471	10.417	21.0766	9.30676	24.4151	16.7411	14.2415	22.1086	33.776
ENSG00000067601	PMS2P4	0.812731	-0.240921	1.66924	1.36323	0	0.849691	0	2.12103	3.34873	2.2039	2.34824	0	2.03967	4.18804	1.87809	4.18528	1.01725	0	1.16469
ENSG00000067606	PRKCZ	NA	-0.468324	0.0424932	0	0	0	0	0	0	0	0	0	0.679892	0	0	0	0	0	0
ENSG00000067646	ZFY	0.0115455	-1.54749	22.2235	6.81617	31.4162	9.3466	12.2235	8.05993	4.46497	11.7541	1.76118	13.0213	12.9179	11.1681	71.3673	20.9264	45.7763	17.6869	76.8695
ENSG00000067704	IARS2	0.790486	0.175185	5.13106	6.13455	3.62495	9.3466	5.43265	4.66628	6.69746	5.14243	2.93529	7.81275	7.47881	5.11872	5.63426	4.18528	1.01725	2.21086	4.65876
ENSG00000067715	SYT1	NA	-0.415973	0.0290836	0	0	0	0	0	0	0	0	0	0	0.465338	0	0	0	0	0
ENSG00000067798	NAV3	NA	0.509749	0.308374	2.04485	0	0	0	0.848414	0.558122	0	0	0	0	0.465338	0	0	1.01725	0	0
ENSG00000067829	IDH3G	0.0840027	-0.506555	21.1108	13.6323	24.1663	18.6932	12.2235	11.0294	18.418	19.1005	21.1341	31.251	23.7962	24.6629	37.5617	18.8337	21.3623	22.1086	19.7997
ENSG00000067836	ROGDI	0.000552697	-1.83189	29.4068	10.2243	32.6246	9.3466	1.35816	12.302	3.34873	18.3658	8.80588	59.8978	11.5582	45.1378	77.0016	62.7791	60.0178	30.952	26.7879
ENSG00000067840	PDZD4	0.0102562	-1.48354	4.81004	2.04485	4.83327	3.39877	0	0.848414	2.23249	2.93853	3.52235	5.2085	16.3174	3.25737	5.63426	6.27791	9.15526	6.63258	4.65876
ENSG00000067842	ATP2B3	NA	-0.558006	0.0581673	0	0	0	0	0	0	0	0	0	0	0.930676	0	0	0	0	0
ENSG00000067900	ROCK1	0.00116721	0.855289	134.634	199.032	115.998	161.441	226.813	132.353	198.133	160.15	200.187	127.608	106.743	134.948	58.2207	56.5012	92.5699	119.386	64.0579
ENSG00000067955	CBFB	0.0285548	0.910766	9.32687	12.2691	13.2915	11.046	9.50715	11.0294	11.7206	16.8966	10.5671	5.2085	8.1587	1.86135	3.75617	6.27791	6.10351	11.0543	10.4822
ENSG00000067992	PDK3	0.132474	0.424466	62.5064	69.5249	51.9576	92.6164	61.1174	71.691	82.0439	75.6672	75.7306	59.8978	70.0288	84.2262	45.0741	35.5748	56.9661	35.3738	32.6113
ENSG00000068001	HYAL2	NA	-0.498572	0.0635782	0	0	0	0	0	0	0	0	0	6.79892	0	0	0	1.01725	0	0
ENSG00000068024	HDAC4	0.346844	-1.00369	2.14216	2.04485	3.62495	1.69938	0	0	0.558122	0.734633	1.76118	0	4.75924	0.930676	0	4.18528	0	0	13.9763
ENSG00000068028	RASSF1	0.417919	-0.735888	2.61754	0.681617	4.83327	4.24846	0	0.424207	1.67437	1.46927	2.34824	5.2085	10.1984	1.86135	0	0	1.01725	4.42172	3.49407
ENSG00000068078	FGFR3	NA	0.261523	0.256104	0	1.20832	0	0	0.424207	0	0	0.587059	0	0	0	1.87809	0	0	0	0
ENSG00000068079	IFI35	0.659912	-0.52694	0.879032	0.681617	2.41663	0	0	0.424207	1.11624	0.734633	0	0	1.35978	0.465338	3.75617	2.09264	1.01725	0	0
ENSG00000068097	HEATR6	NA	1.55084	0.229203	1.36323	0	0	0	0.424207	0.558122	0.734633	0.587059	0	0	0	0	0	0	0	0
ENSG00000068120	COASY	0.135644	-0.65595	13.8708	11.5875	12.0832	10.1963	1.35816	14.8472	15.0693	11.0195	9.39294	13.0213	19.7169	19.0789	7.51235	20.9264	34.5866	11.0543	10.4822
ENSG00000068137	PLEKHH3	NA	-0.627757	0.319158	0.681617	0	0.849691	0	0	0	0	0	0	0	0.465338	0	2.09264	1.01725	0	0
ENSG00000068305	MEF2A	0.0145482	0.695098	106.347	120.646	86.9988	119.806	176.561	103.082	140.647	110.195	201.948	88.5445	93.1452	98.1864	58.2207	46.038	123.087	77.3801	57.0698
ENSG00000068308	OTUD5	1.91965e-05	-0.861312	129.88	107.014	119.623	99.4139	70.6245	100.537	90.9739	83.0135	70.4471	117.191	224.364	214.986	176.54	144.392	138.346	145.917	174.703
ENSG00000068323	TFE3	0.000696366	-1.54968	97.0735	31.3544	95.457	41.6349	16.298	47.9354	31.8129	77.1365	38.7459	65.1063	97.9044	45.1378	195.321	152.763	160.726	143.706	312.137
ENSG00000068354	TBC1D25	0.0528623	-0.5857	53.3695	30.6728	74.9156	45.0336	23.0888	52.6017	34.0454	41.1395	36.9847	70.3148	66.6294	54.4446	107.051	66.9644	47.8108	48.6389	53.5757
ENSG00000068366	ACSL4	0.00137898	0.923253	160.859	176.539	126.873	216.671	245.828	257.494	224.923	221.125	222.495	192.715	159.095	131.691	78.8797	62.7791	98.6734	95.067	62.8932
ENSG00000068383	INPP5A	0.014069	0.617418	66.8161	75.6595	64.0408	75.6225	89.6388	88.235	77.5789	100.645	75.1435	78.1275	60.5104	65.1473	39.4398	37.6675	25.4313	70.7475	45.4229
ENSG00000068394	GPKOW	0.151547	-1.39453	3.30367	1.36323	1.20832	4.24846	0	0.848414	0.558122	2.93853	0.587059	0	1.35978	0	24.4151	2.09264	5.08626	0	8.15283
ENSG00000068400	GRIPAP1	0.688238	-0.154266	24.5502	27.2647	16.9164	14.4448	23.0888	29.6945	16.1855	30.12	29.94	15.6255	33.3147	34.9004	26.2932	25.1117	21.3623	28.7412	19.7997
ENSG00000068438	FTSJ1	0.020053	-2.00575	1.88979	0.681617	0	0.849691	0	1.69683	0.558122	0	0	0	4.07935	0.930676	7.51235	8.37055	1.01725	2.21086	2.32938
ENSG00000068489	PRR11	0.750941	0.18274	7.02408	6.13455	8.45822	10.1963	8.14898	7.21152	7.25558	1.46927	10.5671	7.81275	5.43913	6.98007	5.63426	8.37055	5.08626	6.63258	6.98814
ENSG00000068615	REEP1	0.03852	-1.371	21.4227	12.2691	9.66653	9.3466	24.4469	5.09048	12.8368	9.55023	7.63177	5.2085	74.1082	19.0789	3.75617	2.09264	71.2076	50.8498	25.6232
ENSG00000068650	ATP11A	0.375569	0.364284	45.4295	40.897	41.0828	77.3219	23.0888	45.8144	59.719	70.5248	54.0094	18.2298	52.3517	28.3856	22.537	52.3159	71.2076	30.952	38.4347
ENSG00000068654	POLR1A	0.962886	-0.0537209	1.66172	2.04485	1.20832	0	2.71633	2.54524	2.79061	0	1.76118	0	3.39946	1.39601	0	4.18528	0	2.21086	2.32938
ENSG00000068697	LAPTM4A	0.431579	-0.426186	5.15133	5.45294	4.83327	3.39877	2.71633	3.81786	3.34873	4.4078	4.69647	7.81275	4.07935	4.18804	5.63426	12.5558	4.06901	4.42172	6.98814
ENSG00000068724	TTC7A	0.999236	0.00138409	1.21097	1.36323	1.20832	0.849691	1.35816	2.12103	1.11624	0.734633	0.587059	2.60425	0	2.32669	1.87809	0	1.01725	2.21086	0
ENSG00000068745	IP6K2	0.688641	-0.19717	9.03098	13.6323	8.45822	3.39877	9.50715	9.75676	7.25558	6.6117	8.80588	10.417	8.1587	10.7028	9.39044	6.27791	8.13801	8.84344	15.141
ENSG00000068781	STON1-GTF2A1L	NA	0.399972	0.0796186	0	0	0.849691	0	0.424207	0	0	0	0	0	0	0	0	0	0	0
ENSG00000068784	SRBD1	0.314799	0.366694	28.4412	31.3544	26.583	17.8435	43.4612	34.3608	42.9754	24.9775	39.3329	13.0213	19.7169	33.9697	35.6837	12.5558	25.4313	17.6869	36.1054
ENSG00000068796	KIF2A	3.21145e-06	0.967216	3656.99	4221.25	3356.7	4119.3	5886.28	5021.76	4775.85	4921.31	6498.74	2698	2771.92	3414.65	2443.39	1762	2383.42	2626.5	1610.77
ENSG00000068831	RASGRP2	0.415586	0.31338	192.945	208.575	144.998	306.739	167.054	218.042	220.458	231.409	221.908	174.485	159.095	375.993	131.466	92.0761	177.002	165.815	92.0105
ENSG00000068878	PSME4	0.00240644	-1.63287	474.864	207.212	488.16	247.26	156.189	110.294	116.647	265.937	152.635	401.055	263.798	94.929	1201.98	1073.52	608.316	490.811	1719.08
ENSG00000068885	IFT80	0.425321	0.400509	6.52782	6.13455	8.45822	7.64722	4.07449	6.3631	7.25558	7.34633	9.39294	7.81275	2.71957	5.58406	7.51235	6.27791	2.0345	8.84344	6.98814
ENSG00000068903	SIRT2	0.117118	-0.548051	64.5989	42.2603	54.3743	74.7728	16.298	72.5394	48.5566	49.2204	54.5965	119.796	57.7908	65.6127	110.807	94.1687	69.1731	44.2172	59.3992
ENSG00000068912	ERLEC1	0.731334	-0.188873	12.2694	6.81617	6.04158	15.2944	5.43265	12.7262	15.0693	13.2234	15.8506	10.417	10.1984	20.9402	11.2685	25.1117	12.207	11.0543	4.65876
ENSG00000068971	PPP2R5B	0.0021412	-2.479	83.0674	9.54264	78.5406	11.8957	6.79082	6.3631	4.46497	26.4468	6.45765	80.7318	4.75924	1.39601	492.059	177.874	103.76	86.2236	231.773
ENSG00000068976	PYGM	NA	-0.013553	0.354349	0.681617	0	0	0	0.848414	1.11624	0	0	0	0.679892	0.465338	1.87809	0	0	0	0
ENSG00000068985	PAGE1	NA	-0.498572	0.0635782	0	0	0	0	0	0	0	0	0	0	0	0	0	1.01725	0	0
ENSG00000069011	PITX1	NA	NA	0	0	0	0	0	0	0	0	0	0	0	0	0	0	0	0	0
ENSG00000069018	TRPC7	NA	NA	0	0	0	0	0	0	0	0	0	0	0	0	0	0	0	0	0
ENSG00000069020	MAST4	0.000463961	1.00335	191.267	342.172	144.998	257.456	357.197	232.465	254.504	195.412	272.395	145.838	166.573	211.729	103.295	92.0761	108.846	97.2779	78.0342
ENSG00000069122	ADGRF5	0.995189	-0.0074215	4.06604	6.13455	9.66653	3.39877	5.43265	3.81786	1.67437	1.46927	1.76118	0	15.6375	0.465338	1.87809	12.5558	0	0	1.16469
ENSG00000069188	SDK2	NA	0.50779	0.15104	0	2.41663	0	0	0	0	0	0	0	0	0	0	0	0	0	0
ENSG00000069206	ADAM7	NA	NA	0	0	0	0	0	0	0	0	0	0	0	0	0	0	0	0	0
ENSG00000069248	NUP133	0.467836	0.361525	14.0075	11.5875	16.9164	7.64722	21.7306	17.3925	27.9061	11.7541	12.9153	2.60425	14.9576	13.0295	26.2932	10.4632	6.10351	8.84344	13.9763
ENSG00000069275	NUCKS1	0.378661	0.218604	87.6605	89.2918	93.0404	79.871	95.0715	103.931	89.8576	112.399	93.9294	75.5233	121.021	80.0382	78.8797	85.7982	82.3974	79.591	41.9288
ENSG00000069329	VPS35	0.0606941	-0.580403	28.4771	21.1301	27.7913	31.4386	14.9398	23.3314	21.2086	22.7736	18.7859	23.4383	28.5554	20.0095	28.1713	31.3896	44.7591	42.0064	55.9051
ENSG00000069345	DNAJA2	0.0381208	-0.832029	69.1365	46.35	65.2491	44.1839	38.0286	45.3901	53.5797	57.3014	42.2682	46.8765	40.1136	40.0191	129.588	89.9834	69.1731	88.4344	209.644
ENSG00000069399	BCL3	NA	-0.297339	0.531962	0.681617	1.20832	0.849691	0	0	0	0	1.17412	0	2.03967	0.465338	0	2.09264	0	0	0
ENSG00000069424	KCNAB2	0.0475901	-1.04769	12.1105	4.0897	9.66653	16.1441	2.71633	8.90835	8.37183	9.55023	2.93529	10.417	16.3174	34.9004	5.63426	31.3896	11.1898	11.0543	10.4822
ENSG00000069431	ABCC9	NA	-0.0718921	0.474904	0	2.41663	0	1.35816	0.424207	0	0	0	0	3.39946	0	0	0	0	0	0
ENSG00000069482	GAL	NA	-0.78227	0.511843	0	2.41663	0	0	0	0	0	0.587059	0	0.679892	1.39601	0	2.09264	1.01725	0	0
ENSG00000069493	CLEC2D	0.356326	0.736135	2.25966	4.77132	3.62495	1.69938	0	2.54524	2.79061	4.4078	2.34824	0	0.679892	0.930676	5.63426	0	1.01725	2.21086	3.49407
ENSG00000069509	FUNDC1	0.0168979	0.829523	33.0232	42.2603	24.1663	27.1901	61.1174	37.3302	70.3233	25.7122	49.3129	31.251	15.6375	24.6629	16.9028	29.2969	16.276	24.3195	32.6113
ENSG00000069535	MAOB	0.23809	-0.824302	33.1103	10.2243	15.7081	33.9877	1.35816	51.7532	26.7898	12.4888	32.2882	46.8765	65.2696	105.632	28.1713	33.4822	47.8108	13.2652	4.65876
ENSG00000069667	RORA	0.148875	-1.10889	9.44684	4.77132	22.958	6.79753	1.35816	0.848414	3.34873	3.67317	1.76118	5.2085	2.03967	4.18804	15.0247	25.1117	18.3105	6.63258	29.1172
ENSG00000069696	DRD4	NA	NA	0	0	0	0	0	0	0	0	0	0	0	0	0	0	0	0	0
ENSG00000069702	TGFBR3	NA	0.658986	0.545046	2.04485	3.62495	0	0	0.424207	0	0	0.587059	0	2.03967	0	0	0	0	0	0
ENSG00000069712	KIAA1107	0.313782	1.02423	1.10804	1.36323	3.62495	0.849691	1.35816	1.69683	1.11624	1.46927	0.587059	0	1.35978	0	0	2.09264	0	2.21086	0
ENSG00000069764	PLA2G10	NA	NA	0	0	0	0	0	0	0	0	0	0	0	0	0	0	0	0	0
ENSG00000069812	HES2	NA	NA	0	0	0	0	0	0	0	0	0	0	0	0	0	0	0	0	0
ENSG00000069849	ATP1B3	0.93121	0.0663178	6.01028	2.72647	6.04158	5.09815	12.2235	9.33255	1.67437	5.14243	5.87059	15.6255	5.43913	5.11872	3.75617	6.27791	5.08626	4.42172	2.32938
ENSG00000069869	NEDD4	0.0356702	0.51509	25.5604	29.3095	25.3747	27.1901	43.4612	26.725	34.6036	27.1814	31.7012	20.834	26.5158	22.3362	22.537	16.7411	20.345	15.476	18.635
ENSG00000069943	PIGB	0.0212013	0.982219	9.82822	8.86102	14.4998	13.5951	23.0888	8.48414	19.5343	8.08096	11.1541	2.60425	4.07935	8.37609	5.63426	8.37055	6.10351	6.63258	8.15283
ENSG00000069956	MAPK6	0.520436	0.257139	72.8703	64.7536	41.0828	107.061	71.9827	104.779	84.2764	80.075	79.84	111.983	87.0261	73.9888	35.6837	29.2969	48.8281	92.8561	52.411
ENSG00000069966	GNB5	0.626745	-0.242874	204.028	166.996	122.04	284.647	42.1031	240.525	219.9	258.591	153.222	343.761	155.015	346.677	178.418	163.226	210.571	256.46	122.292
ENSG00000069974	RAB27A	0.00152332	-1.74085	8.38692	5.45294	3.62495	6.79753	5.43265	2.54524	2.79061	0.734633	2.93529	7.81275	31.9549	11.6335	5.63426	25.1117	9.15526	4.42172	8.15283
ENSG00000069998	CECR5	NA	0.0806352	0.337572	0.681617	0	0	1.35816	0	0	0.734633	0.587059	0	2.03967	0	0	0	0	0	0
ENSG00000070010	UFD1L	0.324167	-0.279482	37.9743	39.5338	30.2079	28.8895	40.7449	30.1187	44.6497	20.5697	38.1588	36.4595	26.5158	46.0685	48.8303	39.7601	40.6901	48.6389	47.7523
ENSG00000070018	LRP6	0.504852	0.432763	5.65508	4.77132	7.2499	3.39877	4.07449	4.66628	15.0693	4.4078	7.04471	2.60425	2.71957	5.11872	7.51235	8.37055	1.01725	6.63258	5.82345
ENSG00000070019	GUCY2C	NA	NA	0	0	0	0	0	0	0	0	0	0	0	0	0	0	0	0	0
ENSG00000070031	SCT	NA	NA	0	0	0	0	0	0	0	0	0	0	0	0	0	0	0	0	0
ENSG00000070047	PHRF1	NA	0.210751	0.0848852	0	0	0	1.35816	0	0	0	0	0	0	0	0	0	0	0	0
ENSG00000070061	IKBKAP	0.838807	-0.215503	1.77628	3.40808	0	0.849691	1.35816	0.848414	3.34873	1.46927	2.93529	0	6.11902	2.79203	0	2.09264	2.0345	0	1.16469
ENSG00000070081	NUCB2	0.315349	0.312811	61.5593	44.9867	50.7493	50.9815	105.937	64.0553	84.2764	64.6477	83.9494	44.2723	38.7538	83.2955	60.0988	50.2233	48.8281	57.4824	52.411
ENSG00000070087	PFN2	NA	0.0756631	0.568927	0	0	1.69938	1.35816	0.848414	0.558122	0	0	2.60425	0	0	0	0	2.0345	0	0
ENSG00000070159	PTPN3	NA	-0.704829	0.145586	0	0	0	0	0	0	0	0	0	0	0	0	0	0	0	2.32938
ENSG00000070182	SPTB	0.00346923	-1.69768	1054.52	346.943	1219.19	477.527	114.086	318.155	233.853	736.102	240.107	776.067	346.745	412.29	2648.1	1979.64	1825.97	1291.14	3906.37
ENSG00000070190	DAPP1	4.40194e-05	1.57304	1421.9	2314.77	987.195	1858.27	4973.6	1455.45	1777.06	1683.04	2138.66	1244.83	725.444	740.818	610.378	374.582	879.923	696.421	290.008
ENSG00000070193	FGF10	NA	-0.704829	0.145586	0	0	0	0	0	0	0	0	0	0	0	0	0	0	0	2.32938
ENSG00000070214	SLC44A1	0.463794	-0.265899	232.38	168.359	244.08	263.404	145.324	234.586	197.017	255.652	176.705	286.468	389.578	323.41	225.37	292.969	167.847	256.46	90.8458
ENSG00000070269	TMEM260	0.323862	0.405026	12.867	12.2691	15.7081	11.8957	14.9398	20.3619	11.1624	18.3658	15.8506	5.2085	20.3967	9.7721	9.39044	10.4632	6.10351	8.84344	15.141
ENSG00000070366	SMG6	0.212295	-0.721746	6.9258	3.40808	6.04158	3.39877	5.43265	8.48414	3.90685	5.14243	2.93529	15.6255	9.51848	1.39601	11.2685	16.7411	6.10351	4.42172	6.98814
ENSG00000070367	EXOC5	0.146136	0.394278	65.6489	69.5249	49.541	60.3281	108.653	81.4477	90.4157	63.1785	77.4918	59.8978	69.3489	76.7808	37.5617	62.7791	49.8453	57.4824	36.1054
ENSG00000070371	CLTCL1	NA	-1.28437	0.277254	0	0	0	0	0	0	0	0	0	0.679892	0	3.75617	0	0	0	0
ENSG00000070388	FGF22	NA	NA	0	0	0	0	0	0	0	0	0	0	0	0	0	0	0	0	0
ENSG00000070404	FSTL3	NA	NA	0	0	0	0	0	0	0	0	0	0	0	0	0	0	0	0	0
ENSG00000070413	DGCR2	0.860328	0.102272	58.8439	88.6102	30.2079	69.6747	12.2235	68.7215	45.2079	87.4213	84.5365	72.919	70.0288	79.1075	52.5864	37.6675	42.7246	70.7475	29.1172
ENSG00000070423	RNF126	0.00035896	-2.74343	11.2088	1.36323	7.2499	2.54907	0	0	1.11624	3.67317	1.76118	5.2085	1.35978	5.58406	15.0247	33.4822	11.1898	19.8977	69.8814
ENSG00000070444	MNT	0.124375	-0.936443	5.41555	4.0897	1.20832	1.69938	4.07449	3.39366	3.90685	5.87707	4.10941	2.60425	7.47881	2.79203	13.1466	8.37055	3.05175	2.21086	18.635
ENSG00000070476	ZXDC	0.113165	-1.16117	4.41524	2.04485	7.2499	4.24846	1.35816	1.69683	0	1.46927	2.93529	2.60425	2.71957	1.39601	7.51235	4.18528	7.12076	6.63258	17.4703
ENSG00000070495	JMJD6	0.136815	-1.25679	2.60022	1.36323	2.41663	2.54907	1.35816	1.27262	0.558122	0	1.17412	2.60425	2.71957	0.465338	15.0247	0	1.01725	4.42172	4.65876
ENSG00000070501	POLB	0.564205	0.456318	2.60101	2.72647	2.41663	4.24846	4.07449	1.69683	5.0231	1.46927	4.69647	2.60425	4.07935	4.18804	0	0	1.01725	2.21086	1.16469
ENSG00000070526	ST6GALNAC1	NA	-0.937098	0.11407	0	0	0	0	0	0	0	0	0	1.35978	0.465338	0	0	0	0	0
ENSG00000070540	WIPI1	0.866885	-0.0695012	55.4101	51.1213	26.583	43.3343	57.0429	66.6005	69.2071	71.2594	51.0741	39.0638	66.6294	72.1274	60.0988	27.2043	85.4491	50.8498	48.917
ENSG00000070601	FRMPD1	NA	-0.498572	0.11738	0	0	0	0	0	0	0	0	0	0	0	1.87809	0	0	0	0
ENSG00000070610	GBA2	0.0550892	-0.786727	17.4464	8.86102	15.7081	16.9938	5.43265	21.6346	6.69746	14.6927	8.80588	20.834	13.5978	15.3562	37.5617	31.3896	27.4658	15.476	18.635
ENSG00000070614	NDST1	0.913102	-0.0695782	327.638	376.934	308.121	482.625	100.504	380.089	233.295	395.967	281.788	223.966	734.283	617.969	204.711	230.19	233.968	263.092	174.703
ENSG00000070669	ASNS	0.000896864	-2.87962	2.71636	0	2.41663	0.849691	0	0.424207	0	0	0	2.60425	0.679892	2.79203	3.75617	8.37055	3.05175	2.21086	16.3057
ENSG00000070718	AP3M2	0.383958	0.439477	17.0595	13.6323	18.1248	28.0398	38.0286	8.90835	18.418	14.6927	22.8953	7.81275	31.275	13.0295	5.63426	14.6485	16.276	11.0543	10.4822
ENSG00000070729	CNGB1	NA	-0.707005	0.127173	0	0	0	0	0.424207	0	0	0	0	0.679892	0.930676	0	0	0	0	0
ENSG00000070731	ST6GALNAC2	NA	-0.255095	0.107676	0	0	0	0	0	0.558122	0	0	0	0	0	0	0	0	0	1.16469
ENSG00000070748	CHAT	NA	0.210751	0.0531057	0	0	0.849691	0	0	0	0	0	0	0	0	0	0	0	0	0
ENSG00000070756	PABPC1	0.00984077	-0.807067	1270.19	631.177	1161.19	1108	418.314	1031.25	604.446	1263.57	1115.41	1929.75	738.362	1679.87	1254.56	1918.95	2062.99	1788.59	1616.59
ENSG00000070759	TESK2	0.393572	-0.474429	7.23526	5.45294	9.66653	5.09815	1.35816	5.51469	6.69746	5.14243	7.04471	15.6255	2.03967	6.51473	9.39044	8.37055	7.12076	4.42172	16.3057
ENSG00000070761	CFAP20	0.930149	0.119846	0.835727	2.04485	2.41663	0	0	0	1.11624	0.734633	1.17412	0	1.35978	0.465338	1.87809	0	1.01725	0	1.16469
ENSG00000070770	CSNK2A2	0.235619	-0.410975	21.12	19.7669	13.2915	23.7914	9.50715	20.7861	20.0924	19.8351	14.6765	41.668	33.9946	17.6829	26.2932	12.5558	17.2933	19.8977	26.7879
ENSG00000070778	PTPN21	0.88829	-0.225235	0.604265	0	0	0	2.71633	0	1.67437	0	0	0	3.39946	0	1.87809	0	0	0	0
ENSG00000070785	EIF2B3	0.754745	0.420963	0.714645	0	3.62495	0	1.35816	0	1.67437	0.734633	0.587059	0	1.35978	0.930676	0	0	0	0	1.16469
ENSG00000070808	CAMK2A	NA	-0.84567	0.469458	0	0	0.849691	0	0	0.558122	0	0	0	0	0	0	0	6.10351	0	0
ENSG00000070814	TCOF1	0.488012	-0.892866	0.702454	0.681617	2.41663	0	0	0	0	0	0.587059	0	4.75924	0.465338	0	0	0	0	2.32938
ENSG00000070831	CDC42	2.84367e-05	0.650373	1027.89	1389.14	920.737	1215.91	1639.3	1144.09	1170.38	1298.1	1286.25	848.986	853.944	1003.27	831.993	652.903	684.61	680.945	825.765
ENSG00000070882	OSBPL3	0.716201	-0.286789	2.94187	2.04485	6.04158	2.54907	2.71633	2.96945	1.11624	2.93853	1.76118	0	2.71957	3.72271	1.87809	4.18528	1.01725	4.42172	6.98814
ENSG00000070886	EPHA8	NA	-0.498572	0.13079	0	0	0	0	0	0	0	0	0	0	0	0	2.09264	0	0	0
ENSG00000070915	SLC12A3	NA	0.50779	0.15104	0	2.41663	0	0	0	0	0	0	0	0	0	0	0	0	0	0
ENSG00000070950	RAD18	0.852654	0.109223	16.831	11.5875	20.5414	10.1963	31.2378	15.2715	25.6736	11.0195	15.8506	5.2085	13.5978	9.30676	30.0494	14.6485	18.3105	8.84344	27.9525
ENSG00000070961	ATP2B1	0.961605	0.0392	10.2261	4.77132	18.1248	13.5951	14.9398	5.51469	12.2787	6.6117	7.63177	5.2085	4.75924	3.25737	5.63426	20.9264	9.15526	4.42172	26.7879
ENSG00000070985	TRPM5	NA	NA	0	0	0	0	0	0	0	0	0	0	0	0	0	0	0	0	0
ENSG00000071051	NCK2	0.212016	0.409777	442.076	545.975	357.662	668.707	317.81	549.772	441.474	614.153	555.358	276.051	700.288	547.238	332.421	263.672	275.675	362.581	264.384
ENSG00000071054	MAP4K4	0.00261278	-1.13055	173.332	117.92	163.123	91.7667	39.3867	113.263	95.4388	164.558	68.6859	151.047	207.367	100.978	398.154	215.542	389.607	218.875	237.597
ENSG00000071073	MGAT4A	0.720789	-0.511409	0.653651	0	0	0.849691	1.35816	0	0.558122	0.734633	0	0	0.679892	0	0	6.27791	0	0	0
ENSG00000071082	RPL31	0.0059307	-1.4542	51.6553	23.175	60.4158	21.2423	31.2378	14.8472	14.5112	20.5697	25.2435	65.1063	12.9179	15.3562	108.929	108.817	139.363	55.2715	109.481
ENSG00000071127	WDR1	0.244843	-0.40677	2077.4	1877.85	1709.77	2148.87	965.654	2146.06	1572.79	2146.6	1680.16	1494.84	4177.93	4103.82	2084.68	1741.07	1835.12	2003.04	1550.2
ENSG00000071189	SNX13	0.0797303	0.521869	52.2284	58.6191	53.1659	45.0336	81.4898	67.4489	83.1601	47.0165	61.6412	36.4595	35.3544	46.9992	61.9769	33.4822	56.9661	13.2652	53.5757
ENSG00000071203	MS4A12	NA	NA	0	0	0	0	0	0	0	0	0	0	0	0	0	0	0	0	0
ENSG00000071205	ARHGAP10	6.57e-07	1.07042	139.58	175.857	134.123	143.598	203.725	211.679	230.504	160.885	257.132	72.919	87.0261	99.117	84.5139	81.6129	62.0523	103.91	124.622
ENSG00000071242	RPS6KA2	0.959164	0.0438649	6.84966	9.54264	13.2915	5.09815	8.14898	3.39366	3.34873	7.34633	8.21882	0	19.7169	5.11872	9.39044	8.37055	4.06901	2.21086	2.32938
ENSG00000071243	ING3	0.375617	0.417715	14.8631	17.0404	13.2915	13.5951	40.7449	14.423	8.37183	17.6312	11.1541	18.2298	6.79892	9.7721	16.9028	8.37055	14.2415	13.2652	13.9763
ENSG00000071246	VASH1	0.794403	-0.188096	24.2772	11.5875	14.4998	39.0858	4.07449	51.7532	12.2787	32.3239	15.2635	28.6468	53.0315	33.039	18.7809	14.6485	21.3623	28.7412	9.31752
ENSG00000071282	LMCD1	0.138967	1.45921	1.39681	0.681617	4.83327	0.849691	5.43265	0.848414	1.67437	0.734633	4.10941	0	2.71957	0.465338	0	0	0	0	0
ENSG00000071462	WBSCR22	0.00380135	-1.99303	3.62027	0.681617	3.62495	1.69938	0	0.848414	1.67437	0	1.17412	10.417	0.679892	6.51473	7.51235	4.18528	2.0345	11.0543	5.82345
ENSG00000071537	SEL1L	0.00451504	0.766162	81.5326	97.4712	44.7077	103.662	150.756	112.839	105.485	119.011	92.7553	62.502	55.7511	78.1768	43.196	56.5012	43.7418	55.2715	82.6929
ENSG00000071539	TRIP13	0.676437	0.309498	3.6807	6.81617	1.20832	0.849691	4.07449	4.24207	6.69746	3.67317	6.45765	2.60425	6.11902	4.65338	3.75617	0	2.0345	2.21086	3.49407
ENSG00000071553	ATP6AP1	7.41288e-05	-1.37387	90.5998	38.1706	47.1244	84.1194	32.5959	82.2962	46.3241	35.997	28.1788	127.608	112.182	210.333	129.588	205.079	72.2249	112.754	85.0223
ENSG00000071564	TCF3	0.00633072	-2.17528	139.463	29.3095	192.122	16.9938	5.43265	11.0294	2.79061	37.4663	24.6565	119.796	10.8783	15.8215	540.889	263.672	201.416	265.303	493.828
ENSG00000071575	TRIB2	0.913894	-0.148004	1.37362	2.72647	2.41663	0	1.35816	0	0.558122	1.46927	2.34824	0	2.71957	0.465338	0	2.09264	0	0	5.82345
ENSG00000071626	DAZAP1	0.00262086	-0.948542	18.9264	9.54264	20.5414	10.1963	4.07449	15.2715	9.48807	19.1005	11.7412	36.4595	23.1163	18.6135	28.1713	25.1117	22.3795	19.8977	29.1172
ENSG00000071655	MBD3	0.0395648	-1.26001	9.10057	1.36323	12.0832	2.54907	1.35816	10.6052	6.69746	3.67317	2.34824	7.81275	10.8783	7.44541	15.0247	16.7411	12.207	2.21086	32.6113
ENSG00000071677	PRLH	NA	NA	0	0	0	0	0	0	0	0	0	0	0	0	0	0	0	0	0
ENSG00000071794	HLTF	0.66132	0.238626	29.9624	38.8522	30.2079	24.641	65.1919	20.3619	35.1617	12.4888	33.4624	57.2935	18.3571	27.9203	11.2685	10.4632	34.5866	26.5303	32.6113
ENSG00000071859	FAM50A	8.6728e-07	-1.21144	23.1673	14.314	14.4998	17.8435	8.14898	16.1199	10.6043	14.6927	12.9153	23.4383	33.3147	24.6629	39.4398	31.3896	35.6038	37.5846	36.1054
ENSG00000071889	FAM3A	3.82421e-05	-1.54113	28.7297	17.722	7.2499	18.6932	2.71633	18.6651	8.92995	19.8351	18.1988	39.0638	43.5131	31.643	45.0741	46.038	25.4313	35.3738	81.5283
ENSG00000071894	CPSF1	0.429919	-0.51782	6.22862	5.45294	6.04158	1.69938	0	8.05993	3.90685	5.14243	7.63177	7.81275	6.79892	3.25737	5.63426	16.7411	2.0345	6.63258	12.8116
ENSG00000071909	MYO3B	0.632459	0.472968	9.45571	1.36323	16.9164	6.79753	2.71633	2.12103	21.7667	2.93853	36.3977	5.2085	25.156	3.25737	0	2.09264	4.06901	8.84344	11.6469
ENSG00000071967	CYBRD1	0.00444679	-1.98252	48.1187	14.9956	74.9156	14.4448	2.71633	6.78731	5.0231	9.55023	7.04471	70.3148	10.8783	11.6335	105.173	144.392	115.967	39.7955	136.269
ENSG00000071991	CDH19	NA	NA	0	0	0	0	0	0	0	0	0	0	0	0	0	0	0	0	0
ENSG00000071994	PDCD2	0.0443301	-1.84482	2.14782	2.04485	0	0	0	0	0	1.46927	1.76118	0	3.39946	0.465338	1.87809	12.5558	5.08626	2.21086	3.49407
ENSG00000072041	SLC6A15	0.497986	0.822108	0.650577	2.72647	0	0.849691	1.35816	0.424207	0.558122	1.46927	0	0	0.679892	0.465338	1.87809	35.5748	0	0	0
ENSG00000072042	RDH11	0.457186	0.239531	409.932	372.844	279.121	465.631	558.205	467.476	452.079	473.104	489.607	421.889	489.522	590.98	308.006	259.487	229.899	457.648	243.42
ENSG00000072062	PRKACA	0.819185	-0.10258	23.6292	21.8117	22.958	21.2423	10.8653	29.2703	32.9292	16.8966	24.0694	20.834	38.7538	15.8215	20.659	37.6675	22.3795	22.1086	19.7997
ENSG00000072071	ADGRL1	NA	0.133601	0.341417	0.681617	0	0.849691	0	0.424207	0	0.734633	0	0	0.679892	0	0	2.09264	0	0	0
ENSG00000072080	SPP2	NA	NA	0	0	0	0	0	0	0	0	0	0	0	0	0	0	0	0	0
ENSG00000072110	ACTN1	0.975071	-0.0160449	1599.88	1425.26	1112.86	2286.52	858.359	2149.46	1436.05	2095.17	1363.74	1828.18	2623.02	2498.87	1175.68	1446.01	892.13	1468.01	938.74
ENSG00000072121	ZFYVE26	0.295004	-0.61053	4.82523	0.681617	4.83327	4.24846	1.35816	5.9389	2.79061	4.4078	4.69647	2.60425	4.75924	4.65338	9.39044	12.5558	5.08626	2.21086	6.98814
ENSG00000072133	RPS6KA6	NA	NA	0	0	0	0	0	0	0	0	0	0	0	0	0	0	0	0	0
ENSG00000072134	EPN2	0.000675	-2.33423	3.44356	0	1.20832	0.849691	1.35816	0.848414	0.558122	2.2039	0.587059	5.2085	2.71957	2.79203	9.39044	10.4632	3.05175	2.21086	11.6469
ENSG00000072135	PTPN18	0.205719	0.551705	1575.49	1718.36	1372.65	2150.57	1667.82	1906.81	1658.74	2445.59	2150.98	1200.56	2543.47	2175.92	662.965	355.748	1348.88	1231.45	617.285
ENSG00000072163	LIMS2	0.690779	0.450702	2.60864	2.04485	4.83327	0.849691	5.43265	1.69683	1.11624	3.67317	7.04471	0	11.5582	1.39601	0	2.09264	0	0	0
ENSG00000072182	ASIC4	NA	NA	0	0	0	0	0	0	0	0	0	0	0	0	0	0	0	0	0
ENSG00000072195	SPEG	0.00834004	-2.8585	0.807943	0	0	0	0	0	0	0	0	0	0.679892	0	3.75617	2.09264	4.06901	0	2.32938
ENSG00000072201	LNX1	0.520451	0.576144	1.86951	2.72647	1.20832	2.54907	2.71633	0.848414	2.23249	2.93853	2.34824	2.60425	0	2.32669	0	4.18528	1.01725	2.21086	0
ENSG00000072210	ALDH3A2	0.826235	0.228653	1.58234	1.36323	2.41663	2.54907	1.35816	2.12103	1.67437	1.46927	1.17412	0	3.39946	1.39601	0	4.18528	0	2.21086	0
ENSG00000072274	TFRC	0.00219624	-2.09268	237.203	64.7536	314.162	45.0336	43.4612	30.5429	13.953	63.9131	45.7906	276.051	48.2723	52.1179	691.136	525.252	319.417	216.664	1044.73
ENSG00000072310	SREBF1	0.152528	-1.40897	1.21007	1.36323	1.20832	0	0	0.424207	0.558122	0.734633	0	0	3.39946	0.465338	1.87809	6.27791	3.05175	0	0
ENSG00000072315	TRPC5	NA	0.210751	0.0755198	0	1.20832	0	0	0	0	0	0	0	0	0	0	0	0	0	0
ENSG00000072364	AFF4	0.369355	-0.22468	42.3423	41.5786	28.9996	47.5827	50.2521	46.6628	32.3711	32.3239	32.2882	46.8765	55.0712	39.5537	35.6837	52.3159	40.6901	48.6389	46.5876
ENSG00000072401	UBE2D1	0.743344	0.400171	1.00969	2.04485	1.20832	0	2.71633	0.848414	1.67437	0.734633	0.587059	2.60425	2.71957	0	0	0	1.01725	0	0
ENSG00000072415	MPP5	0.00241063	0.904724	40.9961	46.35	30.2079	56.0796	80.1317	37.3302	62.5096	52.8936	69.2729	23.4383	25.156	42.3458	18.7809	18.8337	25.4313	28.7412	38.4347
ENSG00000072422	RHOBTB1	0.765027	0.168411	404.371	443.733	188.497	463.082	148.04	568.862	318.688	685.413	616.412	317.719	458.247	701.265	424.448	136.021	418.09	364.792	216.632
ENSG00000072501	SMC1A	0.627691	-0.230822	16.3982	14.9956	8.45822	8.49691	14.9398	11.4536	13.953	30.8546	17.6118	5.2085	19.7169	12.0988	22.537	18.8337	23.3968	17.6869	22.1291
ENSG00000072506	HSD17B10	0.456068	-0.884611	1.23216	0	6.04158	0	0	0.424207	0	0	0	2.60425	0.679892	0.465338	1.87809	2.09264	2.0345	0	3.49407
ENSG00000072518	MARK2	0.920391	0.0551421	11.623	17.0404	10.8749	16.9938	10.8653	11.4536	9.48807	13.2234	7.63177	2.60425	17.6772	14.8908	13.1466	12.5558	6.10351	13.2652	8.15283
ENSG00000072571	HMMR	0.631299	-0.34529	5.47962	5.45294	4.83327	3.39877	13.5816	3.39366	3.90685	2.2039	4.10941	0	4.07935	6.51473	7.51235	6.27791	6.10351	0	16.3057
ENSG00000072609	CHFR	0.0940959	-0.524457	14.3534	10.9059	8.45822	12.7454	12.2235	12.302	11.7206	13.958	9.39294	18.2298	11.5582	15.8215	15.0247	20.9264	14.2415	17.6869	24.4585
ENSG00000072657	TRHDE	0.806849	-0.168287	48.1885	39.5338	41.0828	52.6809	39.3867	60.2374	40.1848	76.4018	14.6765	7.81275	64.5897	115.869	31.9275	56.5012	38.6556	75.1693	16.3057
ENSG00000072682	P4HA2	NA	-0.266678	0.176704	0	0	0	0	0	0	0.734633	0	0	0	0	0	2.09264	0	0	0
ENSG00000072694	FCGR2B	NA	-1.07339	0.15778	0	0	0	0	0	0	0	0	0	1.35978	0	0	0	0	0	1.16469
ENSG00000072736	NFATC3	0.0846637	-0.491386	115.945	66.1168	138.956	86.6685	89.6388	98.8402	92.6482	95.5023	101.561	98.9616	92.4653	96.7903	185.931	136.021	159.708	92.8561	222.456
ENSG00000072756	TRNT1	0.0207152	0.733835	30.4505	57.2558	28.9996	22.9417	54.3265	39.027	39.6266	23.5083	43.4424	20.834	20.3967	29.3163	26.2932	10.4632	27.4658	17.6869	25.6232
ENSG00000072778	ACADVL	1.67832e-06	-1.67797	78.3471	37.4889	59.2075	59.4784	13.5816	50.4806	26.2317	19.8351	24.6565	85.9403	100.624	134.017	88.2701	194.615	98.6734	95.067	165.386
ENSG00000072786	STK10	0.0587803	-0.957442	9.98622	6.13455	12.0832	9.3466	2.71633	6.3631	7.25558	5.87707	4.10941	7.81275	13.5978	11.6335	0	8.37055	12.207	24.3195	27.9525
ENSG00000072803	FBXW11	0.32954	-0.253612	81.5841	63.3904	76.124	79.0213	52.9684	113.263	70.3233	88.8906	50.4871	80.7318	93.825	90.7409	61.9769	106.725	99.6907	84.0127	93.1752
ENSG00000072818	ACAP1	0.877	-0.228008	0.966018	2.04485	0	1.69938	0	0.424207	1.11624	0	1.17412	0	2.71957	0	0	6.27791	0	0	0
ENSG00000072832	CRMP1	NA	0.210751	0.0755198	0	1.20832	0	0	0	0	0	0	0	0	0	0	0	0	0	0
ENSG00000072840	EVC	NA	-1.11715	0.188957	0	0	0	0	0	0	0	0	0	0	0.930676	0	2.09264	0	0	0
ENSG00000072849	DERL2	0.207216	0.50523	13.4491	19.0853	9.66653	9.3466	21.7306	17.8167	20.6505	10.2849	16.4376	15.6255	6.11902	10.2374	5.63426	12.5558	17.2933	11.0543	11.6469
ENSG00000072858	SIDT1	0.916445	-0.0472086	40.571	42.9419	19.3331	50.9815	28.5214	50.0564	40.1848	41.8741	43.4424	57.2935	44.8728	58.6326	24.4151	50.2233	35.6038	39.7955	20.9644
ENSG00000072864	NDE1	NA	-0.13375	0.0555966	0	0	0	0	0.424207	0	0	0	0	0	0.465338	0	0	0	0	0
ENSG00000072952	MRVI1	0.464012	-0.398379	63.0789	43.6235	50.7493	75.6225	57.0429	75.933	35.1617	59.5053	39.3329	28.6468	146.857	174.036	50.7084	60.6865	36.6211	39.7955	34.9407
ENSG00000072954	TMEM38A	NA	NA	0	0	0	0	0	0	0	0	0	0	0	0	0	0	0	0	0
ENSG00000072958	AP1M1	0.69714	-0.263707	12.8226	12.9507	6.04158	25.4907	0	16.5441	10.6043	11.0195	8.80588	18.2298	27.8756	9.7721	15.0247	18.8337	8.13801	8.84344	6.98814
ENSG00000073008	PVR	NA	-0.695898	0.208166	0	0	0	0	0	0.558122	0	0	0	0.679892	0	0	2.09264	0	0	0
ENSG00000073050	XRCC1	0.635444	-0.281049	10.4168	4.0897	8.45822	20.3926	5.43265	14.423	7.25558	8.8156	7.63177	7.81275	19.7169	9.7721	1.87809	8.37055	15.2588	11.0543	16.3057
ENSG00000073060	SCARB1	0.0339074	-1.73497	1.58008	0.681617	2.41663	0	0	0.424207	0.558122	0	1.17412	2.60425	3.39946	1.86135	0	2.09264	2.0345	2.21086	5.82345
ENSG00000073067	CYP2W1	NA	-0.778462	0.234761	0	0	0	0	0	0	0	0	0	0	0	3.75617	0	0	0	0
ENSG00000073111	MCM2	0.847957	-0.149534	8.16763	10.2243	10.8749	5.94784	8.14898	4.24207	7.25558	11.0195	5.28353	7.81275	1.35978	9.30676	0	10.4632	20.345	4.42172	13.9763
ENSG00000073146	MOV10L1	NA	-0.0862063	0.590763	0	1.20832	0	0	0.424207	1.11624	1.46927	0	0	0.679892	0.465338	1.87809	0	0	2.21086	0
ENSG00000073150	PANX2	NA	-1.6578	0.251658	0	0	0	0	0	0	0	0	0	0.679892	0	0	0	1.01725	0	2.32938
ENSG00000073169	SELO	NA	-1.13225	0.584917	0	1.20832	0	0	0	0.558122	0	0	2.60425	0	0	1.87809	2.09264	1.01725	0	0
ENSG00000073282	TP63	0.66221	-0.394869	4.06949	1.36323	1.20832	8.49691	1.35816	2.54524	1.67437	8.08096	1.76118	15.6255	7.47881	2.79203	1.87809	0	3.05175	6.63258	1.16469
ENSG00000073331	ALPK1	0.572792	0.656638	0.885401	0.681617	2.41663	0.849691	1.35816	0.424207	1.11624	2.2039	0	0	0.679892	0.465338	1.87809	2.09264	0	0	0
ENSG00000073350	LLGL2	NA	-0.312367	0.173061	0	0	0	0	0	0.558122	0	0	0	0	0	0	0	0	2.21086	0
ENSG00000073417	PDE8A	0.527178	-0.460464	5.9108	3.40808	7.2499	0.849691	6.79082	2.54524	6.69746	3.67317	9.98	0	12.9179	6.98007	5.63426	6.27791	3.05175	2.21086	16.3057
ENSG00000073464	CLCN4	0.58672	-0.250865	72.2696	57.9374	73.7073	98.5642	33.9541	89.9319	46.3241	69.0555	58.7059	93.7531	82.2669	140.067	48.8303	81.6129	100.708	55.2715	25.6232
ENSG00000073536	NLE1	NA	-0.498572	0.11738	0	0	0	0	0	0	0	0	0	0	0	1.87809	0	0	0	0
ENSG00000073578	SDHA	0.0378603	0.647951	86.2516	156.772	74.9156	135.101	63.8337	100.113	102.694	102.849	115.064	52.085	115.582	76.3155	67.6111	43.9454	53.9143	35.3738	83.8576
ENSG00000073584	SMARCE1	0.201647	0.434514	29.5196	28.6279	32.6246	22.092	65.1919	37.3302	37.9523	27.1814	27.0047	15.6255	26.5158	27.455	24.4151	23.019	39.6728	15.476	22.1291
ENSG00000073598	FNDC8	NA	NA	0	0	0	0	0	0	0	0	0	0	0	0	0	0	0	0	0
ENSG00000073605	GSDMB	0.89753	0.160089	1.28806	0.681617	2.41663	0	1.35816	2.12103	1.67437	0.734633	2.34824	0	0	0.930676	0	2.09264	5.08626	0	1.16469
ENSG00000073614	KDM5A	0.33405	0.28466	28.6077	38.1706	33.8329	36.5367	31.2378	29.2703	30.6967	33.7931	24.0694	13.0213	18.3571	35.3657	22.537	29.2969	33.5693	17.6869	30.2819
ENSG00000073670	ADAM11	NA	-0.498572	0.138179	0	0	0	0	0	0	0	0	0	0	0	0	0	0	2.21086	0
ENSG00000073711	PPP2R3A	0.821439	-0.271265	1.10609	0.681617	0	2.54907	0	1.27262	0	2.2039	1.76118	0	0.679892	3.25737	0	2.09264	2.0345	0	1.16469
ENSG00000073712	FERMT2	0.797269	-0.245983	5.64837	7.49779	4.83327	3.39877	14.9398	4.24207	3.34873	1.46927	2.93529	5.2085	23.1163	1.39601	1.87809	8.37055	2.0345	2.21086	3.49407
ENSG00000073734	ABCB11	NA	-0.50078	0.162766	0	0	0	0	0	0	0	0	2.60425	0	0	0	0	0	0	0
ENSG00000073737	DHRS9	NA	NA	0	0	0	0	0	0	0	0	0	0	0	0	0	0	0	0	0
ENSG00000073754	CD5L	NA	NA	0	0	0	0	0	0	0	0	0	0	0	0	0	0	0	0	0
ENSG00000073756	PTGS2	NA	-0.682543	0.150761	0	0	0	0	0	0	0	0.587059	0	1.35978	0.465338	0	0	0	0	0
ENSG00000073792	IGF2BP2	0.005038	-1.39582	337.735	147.911	311.746	168.239	92.3551	168.41	107.159	251.979	180.814	174.485	278.756	109.354	463.888	690.57	479.125	360.37	1418.59
ENSG00000073803	MAP3K13	0.0523111	-1.22652	4.75597	2.72647	2.41663	2.54907	2.71633	2.12103	0	2.93853	5.28353	18.2298	10.8783	4.18804	3.75617	6.27791	3.05175	6.63258	2.32938
ENSG00000073849	ST6GAL1	0.304761	-0.42271	326.898	177.902	222.33	316.085	137.175	437.782	293.572	305.607	334.624	338.553	622.101	577.95	240.395	249.024	381.469	444.383	151.41
ENSG00000073861	TBX21	NA	0.164139	0.0366912	0	0	0	0	0	0	0	0.587059	0	0	0	0	0	0	0	0
ENSG00000073905	VDAC1P1	NA	0.41776	0.0826058	0	0	0	0	0	0	0.734633	0.587059	0	0	0	0	0	0	0	0
ENSG00000073910	FRY	0.0318445	0.794703	18.0606	21.8117	27.7913	11.8957	35.3123	21.2103	25.6736	15.4273	31.7012	5.2085	15.6375	20.4749	9.39044	14.6485	13.2243	4.42172	15.141
ENSG00000073921	PICALM	0.873051	0.0733404	588.186	532.343	762.448	398.505	901.821	486.141	554.773	502.489	692.729	351.574	389.578	397.864	721.185	512.696	724.283	371.425	1111.11
ENSG00000073969	NSF	NA	NA	0	0	0	0	0	0	0	0	0	0	0	0	0	0	0	0	0
ENSG00000074047	GLI2	NA	NA	0	0	0	0	0	0	0	0	0	0	0	0	0	0	0	0	0
ENSG00000074054	CLASP1	0.859935	-0.0691647	81.4987	71.5698	71.2907	85.8188	101.862	72.9636	69.2071	86.6867	83.9494	36.4595	132.579	73.9888	63.855	87.8908	72.2249	59.6932	133.939
ENSG00000074071	MRPS34	0.0741855	-0.797971	7.03349	7.49779	7.2499	4.24846	2.71633	5.9389	5.0231	3.67317	3.52235	10.417	7.47881	7.44541	11.2685	6.27791	16.276	8.84344	4.65876
ENSG00000074181	NOTCH3	NA	0.0902861	0.373067	1.36323	0	0	0	0	0	0.734633	0.587059	2.60425	0.679892	0	0	0	0	0	0
ENSG00000074201	CLNS1A	3.80797e-05	1.01176	80.4327	107.014	96.6653	73.9231	153.472	86.9624	159.065	72.7287	113.889	57.2935	50.9919	57.2366	37.5617	43.9454	52.8971	68.5367	54.7404
ENSG00000074211	PPP2R2C	NA	-0.558006	0.0581673	0	0	0	0	0	0	0	0	0	0	0.930676	0	0	0	0	0
ENSG00000074219	TEAD2	0.848908	-0.280295	0.631051	0.681617	0	0	1.35816	0	1.11624	0	0.587059	5.2085	0.679892	0.465338	0	0	0	0	0
ENSG00000074266	EED	3.22844e-07	1.76572	16.5718	21.8117	21.7497	19.5429	39.3867	25.8766	34.6036	25.7122	18.7859	10.417	5.43913	8.37609	0	6.27791	10.1725	8.84344	8.15283
ENSG00000074276	CDHR2	NA	-0.468324	0.0424932	0	0	0	0	0	0	0	0	0	0.679892	0	0	0	0	0	0
ENSG00000074317	SNCB	NA	-0.468324	0.0424932	0	0	0	0	0	0	0	0	0	0.679892	0	0	0	0	0	0
ENSG00000074319	TSG101	0.00630208	-1.03607	56.5832	39.5338	62.8325	27.1901	35.3123	29.2703	36.2779	33.7931	28.1788	44.2723	32.6348	47.4645	144.613	89.9834	56.9661	61.9041	135.104
ENSG00000074356	C17orf85	0.770683	-0.153572	16.0468	19.0853	13.2915	4.24846	13.5816	21.2103	18.9761	14.6927	17.6118	23.4383	22.4364	23.2669	5.63426	6.27791	22.3795	15.476	15.141
ENSG00000074370	ATP2A3	0.052284	-0.899356	1349.3	700.021	960.612	1531.14	122.235	1351.95	778.022	1154.11	798.987	1377.65	3338.95	2041.44	1134.36	2230.75	1248.17	1835.01	985.327
ENSG00000074410	CA12	NA	NA	0	0	0	0	0	0	0	0	0	0	0	0	0	0	0	0	0
ENSG00000074416	MGLL	0.709399	-0.155597	766.91	480.54	822.864	1236.3	285.214	960.829	591.609	826.462	591.755	846.382	900.177	760.828	535.255	747.072	836.181	1224.82	624.274
ENSG00000074527	NTN4	NA	-0.427325	0.355085	0.681617	1.20832	0	0	0	0	0	0.587059	0	2.03967	0	0	0	0	0	1.16469
ENSG00000074582	BCS1L	NA	0.450808	0.316494	0	1.20832	0	0	0	0	0.734633	1.76118	0	1.35978	0	0	0	0	0	0
ENSG00000074590	NUAK1	0.779574	-0.335528	0.96912	0.681617	1.20832	0.849691	1.35816	0.848414	0.558122	0.734633	0.587059	2.60425	3.39946	0.465338	0	0	0	2.21086	0
ENSG00000074603	DPP8	0.132164	-0.373165	61.2371	44.3051	66.4574	57.779	32.5959	51.329	52.4634	69.7902	51.0741	44.2723	46.2326	67.474	82.6358	77.4276	82.3974	68.5367	85.0223
ENSG00000074621	SLC24A1	0.584218	-0.575775	1.37501	0	0	0.849691	2.71633	1.27262	0.558122	2.93853	0.587059	0	2.71957	1.39601	0	2.09264	0	2.21086	4.65876
ENSG00000074657	ZNF532	0.771229	0.31362	1.5821	1.36323	3.62495	0	2.71633	2.12103	0.558122	2.2039	1.76118	0	2.71957	0	1.87809	4.18528	1.01725	0	1.16469
ENSG00000074660	SCARF1	NA	NA	0	0	0	0	0	0	0	0	0	0	0	0	0	0	0	0	0
ENSG00000074695	LMAN1	0.0132249	-0.803308	51.8327	28.6279	32.6246	35.687	29.8796	48.3596	41.8591	50.6897	28.7659	91.1488	36.0343	93.533	73.2454	100.447	53.9143	53.0607	31.4466
ENSG00000074696	HACD3	0.480598	0.762257	3.43389	0	3.62495	0	2.71633	0.848414	21.2086	7.34633	0.587059	2.60425	1.35978	0.930676	1.87809	2.09264	5.08626	0	4.65876
ENSG00000074706	IPCEF1	0.000283238	1.4203	42.074	64.7536	42.2911	79.871	58.401	51.7532	66.9746	77.1365	58.1188	31.251	30.5951	40.9498	11.2685	2.09264	27.4658	22.1086	8.15283
ENSG00000074755	ZZEF1	0.578449	-0.173438	119.816	115.193	100.29	153.794	85.5643	106.052	89.8576	135.907	117.412	98.9616	223.684	129.829	101.417	146.485	99.6907	112.754	100.163
ENSG00000074771	NOX3	NA	NA	0	0	0	0	0	0	0	0	0	0	0	0	0	0	0	0	0
ENSG00000074800	ENO1	0.0692613	-0.63957	312.322	255.606	280.33	317.785	111.369	355.485	200.924	235.083	183.749	424.493	715.246	335.974	456.375	368.304	314.331	269.725	172.374
ENSG00000074803	SLC12A1	NA	NA	0	0	0	0	0	0	0	0	0	0	0	0	0	0	0	0	0
ENSG00000074842	MYDGF	0.0630628	-2.0442	0.923008	0	0	0	0	0.424207	0	0	0.587059	0	2.03967	0	0	8.37055	1.01725	0	2.32938
ENSG00000074855	ANO8	0.0773033	-1.34796	3.5242	2.04485	2.41663	0	4.07449	2.54524	2.79061	1.46927	0	5.2085	13.5978	6.0494	1.87809	6.27791	0	2.21086	5.82345
ENSG00000074935	TUBE1	0.107167	-1.75573	0.668298	0	0	0	0	0	0	0.734633	0.587059	0	1.35978	0.930676	1.87809	4.18528	1.01725	0	0
ENSG00000074964	ARHGEF10L	NA	NA	0	0	0	0	0	0	0	0	0	0	0	0	0	0	0	0	0
ENSG00000074966	TXK	0.137767	0.719582	19.2702	16.3588	18.1248	17.8435	44.8194	16.9683	34.6036	16.8966	32.8753	7.81275	29.9152	23.7322	7.51235	8.37055	11.1898	15.476	5.82345
ENSG00000075035	WSCD2	NA	-0.415973	0.0290836	0	0	0	0	0	0	0	0	0	0	0.465338	0	0	0	0	0
ENSG00000075043	KCNQ2	NA	NA	0	0	0	0	0	0	0	0	0	0	0	0	0	0	0	0	0
ENSG00000075073	TACR2	0.0159849	-2.44952	1.22592	0.681617	0	0	0	0	0.558122	0	0	0	0	0.930676	1.87809	4.18528	1.01725	2.21086	8.15283
ENSG00000075089	ACTR6	0.0288625	1.30007	3.69222	2.72647	4.83327	6.79753	8.14898	5.51469	7.8137	5.14243	4.10941	0	4.07935	2.32669	1.87809	0	0	2.21086	3.49407
ENSG00000075131	TIPIN	0.461558	0.52238	2.66432	4.77132	3.62495	2.54907	4.07449	2.96945	3.34873	1.46927	4.10941	2.60425	2.03967	2.79203	1.87809	0	4.06901	0	2.32938
ENSG00000075142	SRI	0.533207	-0.369948	4.92981	3.40808	7.2499	6.79753	2.71633	5.09048	3.34873	2.93853	1.76118	7.81275	3.39946	5.58406	3.75617	6.27791	4.06901	8.84344	5.82345
ENSG00000075151	EIF4G3	0.0204892	0.559227	715.856	773.635	517.16	742.63	867.867	965.495	899.692	887.437	1184.1	630.229	815.87	761.293	522.108	464.566	414.021	605.776	401.818
ENSG00000075188	NUP37	0.821278	-0.280483	1.036	0.681617	2.41663	0	1.35816	0.848414	0.558122	0.734633	1.17412	0	1.35978	0	0	0	4.06901	2.21086	1.16469
ENSG00000075213	SEMA3A	NA	-0.498572	0.0727931	0	0	0	0	0	0	0	0	0	0	0	0	0	0	0	1.16469
ENSG00000075218	GTSE1	0.118012	-1.36826	1.80995	0.681617	2.41663	0	1.35816	1.27262	0.558122	0	0.587059	0	1.35978	1.39601	1.87809	8.37055	0	4.42172	4.65876
ENSG00000075223	SEMA3C	NA	-0.16037	0.553866	0	0	0	0	0.848414	1.67437	0	1.17412	2.60425	0	1.39601	0	0	0	0	1.16469
ENSG00000075234	TTC38	0.0194934	-2.09988	1.3485	1.36323	0	0	0	0.424207	0	0	0.587059	2.60425	2.71957	1.39601	3.75617	4.18528	0	2.21086	2.32938
ENSG00000075239	ACAT1	0.348202	-0.798064	2.55873	0.681617	7.2499	0.849691	1.35816	0.424207	0.558122	2.2039	2.34824	0	4.07935	2.79203	3.75617	2.09264	1.01725	2.21086	9.31752
ENSG00000075240	GRAMD4	0.767633	-0.402238	0.839204	0.681617	0	0	4.07449	0.424207	0	0	0.587059	0	0.679892	0.465338	0	4.18528	0	0	2.32938
ENSG00000075275	CELSR1	NA	-0.384001	0.29572	0	0	0	0	0	0	0	1.76118	0	2.03967	0.930676	0	0	0	0	0
ENSG00000075290	WNT8B	NA	NA	0	0	0	0	0	0	0	0	0	0	0	0	0	0	0	0	0
ENSG00000075292	ZNF638	0.541521	0.194082	92.9545	94.7448	106.332	84.1194	135.816	79.3267	118.88	85.9521	90.4071	88.5445	56.431	72.5928	108.929	71.1497	87.4836	57.4824	149.08
ENSG00000075303	SLC25A40	0.15398	-0.664377	12.2427	7.49779	3.62495	10.1963	8.14898	11.4536	8.37183	11.7541	9.98	23.4383	16.3174	10.7028	7.51235	31.3896	4.06901	22.1086	9.31752
ENSG00000075336	TIMM21	NA	-0.571336	0.217679	0.681617	0	0	0	0.424207	0	0	0	0	1.35978	0	0	0	1.01725	0	0
ENSG00000075340	ADD2	0.627427	-0.391355	12.1745	7.49779	33.8329	10.1963	8.14898	3.39366	2.23249	16.1619	1.76118	7.81275	8.83859	6.98007	35.6837	23.019	11.1898	11.0543	6.98814
ENSG00000075388	FGF4	NA	NA	0	0	0	0	0	0	0	0	0	0	0	0	0	0	0	0	0
ENSG00000075391	RASAL2	0.785264	0.121725	13.5124	15.6772	16.9164	11.8957	20.3725	11.4536	17.8599	13.958	9.98	7.81275	20.3967	16.2868	11.2685	10.4632	9.15526	11.0543	11.6469
ENSG00000075399	VPS9D1	0.512628	-0.364431	10.447	6.81617	16.9164	11.8957	1.35816	12.302	10.0462	6.6117	7.04471	15.6255	23.7962	11.1681	13.1466	6.27791	6.10351	11.0543	6.98814
ENSG00000075407	ZNF37A	0.75142	-0.217461	5.78022	2.04485	3.62495	8.49691	6.79082	5.51469	4.46497	3.67317	7.04471	7.81275	10.8783	3.72271	3.75617	8.37055	4.06901	11.0543	1.16469
ENSG00000075413	MARK3	0.00353245	-1.77809	388.246	144.503	413.244	123.205	134.458	79.7509	130.042	148.396	108.606	283.863	49.6321	104.701	1053.61	468.751	706.99	493.022	1769.16
ENSG00000075415	SLC25A3	0.233911	0.330881	34.4584	38.8522	41.0828	40.7852	61.1174	29.2703	35.1617	37.4663	30.5271	23.4383	42.8332	26.9896	28.1713	33.4822	28.483	19.8977	33.776
ENSG00000075420	FNDC3B	0.0424637	-0.84188	11.0244	8.86102	6.04158	9.3466	6.79082	5.9389	6.69746	8.08096	10.5671	7.81275	17.6772	7.44541	26.2932	12.5558	11.1898	6.63258	24.4585
ENSG00000075426	FOSL2	0.196726	1.36478	1.00622	2.04485	2.41663	0.849691	2.71633	0.424207	1.11624	0	3.52235	0	12.238	0	0	0	0	0	2.32938
ENSG00000075429	CACNG5	NA	NA	0	0	0	0	0	0	0	0	0	0	0	0	0	0	0	0	0
ENSG00000075461	CACNG4	NA	NA	0	0	0	0	0	0	0	0	0	0	0	0	0	0	0	0	0
ENSG00000075539	FRYL	0.742262	0.0786929	64.5278	66.1168	71.2907	62.8772	93.7133	58.9648	66.9746	55.0975	58.1188	62.502	65.2696	54.4446	71.3673	69.057	56.9661	48.6389	71.0461
ENSG00000075568	TMEM131	0.165913	0.586347	21.1837	18.4037	21.7497	19.5429	59.7592	16.9683	28.4642	18.3658	24.6565	5.2085	14.2777	17.2175	9.39044	23.019	16.276	17.6869	27.9525
ENSG00000075618	FSCN1	0.926622	-0.121016	1.29412	0	4.83327	0.849691	0	1.27262	0.558122	0	2.34824	0	22.4364	0.930676	1.87809	2.09264	3.05175	2.21086	0
ENSG00000075624	ACTB	0.270661	-0.371631	26060	20075.7	17982.2	24435.4	12174.6	29380.2	21350.4	28148.2	27720.9	25000.8	50891.2	44470	27442.6	23690.8	25085.4	22513.2	16599.2
ENSG00000075643	MOCOS	NA	0.41776	0.0826058	0	0	0	0	0	0	0.734633	0.587059	0	0	0	0	0	0	0	0
ENSG00000075651	PLD1	0.288667	-1.06309	1.07332	0.681617	0	0	1.35816	0	0.558122	1.46927	1.17412	0	2.71957	1.39601	5.63426	0	1.01725	0	1.16469
ENSG00000075673	ATP12A	NA	NA	0	0	0	0	0	0	0	0	0	0	0	0	0	0	0	0	0
ENSG00000075702	WDR62	0.322052	-0.993951	1.10839	2.04485	1.20832	0	1.35816	0.424207	0	0.734633	0	2.60425	2.03967	0.930676	1.87809	0	1.01725	0	3.49407
ENSG00000075711	DLG1	0.052712	0.394826	123.877	109.059	111.165	103.662	165.696	181.985	144.554	145.457	162.615	109.379	92.4653	111.216	110.807	133.929	92.5699	84.0127	123.457
ENSG00000075785	RAB7A	0.404297	0.196658	225.784	231.75	213.872	192.03	313.736	237.98	240.55	218.186	290.594	190.11	326.348	235.461	206.59	165.318	191.243	194.556	164.221
ENSG00000075790	BCAP29	0.699851	-0.140082	56.4592	43.6235	35.0412	56.9293	36.6704	83.993	57.4865	62.4438	44.6165	98.9616	51.6718	47.4645	43.196	71.1497	45.7763	70.7475	53.5757
ENSG00000075826	SEC31B	NA	-1.42191	0.370304	0	0	0	0	0	0.558122	0	0	0	0.679892	0.930676	3.75617	0	0	0	0
ENSG00000075856	SART3	0.455901	-0.367202	10.5607	9.54264	14.4998	5.94784	10.8653	7.63573	8.92995	9.55023	9.39294	5.2085	6.79892	15.8215	15.0247	8.37055	10.1725	4.42172	26.7879
ENSG00000075884	ARHGAP15	0.000103944	1.47013	15.2099	23.175	15.7081	21.2423	35.3123	16.1199	30.1386	13.2234	27.5918	7.81275	5.43913	12.5641	11.2685	4.18528	7.12076	6.63258	5.82345
ENSG00000075886	TUBA3D	NA	NA	0	0	0	0	0	0	0	0	0	0	0	0	0	0	0	0	0
ENSG00000075891	PAX2	NA	NA	0	0	0	0	0	0	0	0	0	0	0	0	0	0	0	0	0
ENSG00000075914	EXOSC7	NA	NA	0	0	0	0	0	0	0	0	0	0	0	0	0	0	0	0	0
ENSG00000075945	KIFAP3	0.256453	0.349759	255.192	330.584	241.663	278.699	370.779	171.38	346.036	186.597	370.434	252.612	323.628	235.461	189.687	110.91	260.416	225.508	188.68
ENSG00000075975	MKRN2	0.655184	-0.402372	2.54326	5.45294	2.41663	1.69938	4.07449	0.424207	0.558122	2.2039	1.76118	0	0.679892	5.58406	1.87809	4.18528	4.06901	2.21086	3.49407
ENSG00000076003	MCM6	0.0184433	0.762842	98.0967	186.763	90.6238	122.356	143.965	83.1446	108.834	75.6672	184.924	80.7318	89.7457	105.166	77.0016	50.2233	86.4664	42.0064	41.9288
ENSG00000076043	REXO2	0.000166847	-1.67882	27.6802	15.6772	27.7913	8.49691	14.9398	9.75676	6.69746	11.0195	7.63177	52.085	16.9973	17.6829	75.1235	43.9454	39.6728	24.3195	71.0461
ENSG00000076053	RBM7	0.93041	-0.0767308	7.0073	8.86102	1.20832	3.39877	24.4469	2.54524	4.46497	4.4078	5.28353	15.6255	4.75924	5.11872	7.51235	4.18528	10.1725	6.63258	3.49407
ENSG00000076067	RBMS2	0.355229	0.537412	13.1972	13.6323	22.958	11.8957	19.0143	17.3925	7.8137	16.1619	18.1988	7.81275	27.8756	5.11872	11.2685	18.8337	3.05175	6.63258	3.49407
ENSG00000076108	BAZ2A	0.000755943	-0.94422	68.7941	64.7536	38.6661	47.5827	36.6704	57.6921	43.5335	40.4048	44.0294	54.6893	114.222	75.8501	77.0016	127.651	56.9661	70.7475	150.245
ENSG00000076201	PTPN23	0.0256095	-1.44115	4.75872	4.0897	2.41663	1.69938	0	3.81786	1.67437	2.93853	1.17412	0	2.71957	4.18804	20.659	10.4632	10.1725	6.63258	3.49407
ENSG00000076242	MLH1	0.986788	-0.014708	5.17796	1.36323	3.62495	2.54907	8.14898	10.6052	4.46497	4.4078	5.28353	7.81275	7.47881	5.11872	3.75617	2.09264	5.08626	11.0543	0
ENSG00000076248	UNG	0.943317	0.101419	0.774894	2.04485	2.41663	0	1.35816	0.424207	0	0.734633	0	0	0.679892	0.465338	0	2.09264	1.01725	0	1.16469
ENSG00000076258	FMO4	NA	0.075364	0.115876	0	0	0	0	0	0	0	1.17412	0	0.679892	0	0	0	0	0	0
ENSG00000076321	KLHL20	0.455222	0.647566	2.06951	2.72647	6.04158	0.849691	5.43265	2.12103	3.90685	0.734633	1.76118	0	3.39946	2.79203	0	0	1.01725	0	2.32938
ENSG00000076344	RGS11	NA	NA	0	0	0	0	0	0	0	0	0	0	0	0	0	0	0	0	0
ENSG00000076351	SLC46A1	NA	NA	0	0	0	0	0	0	0	0	0	0	0	0	0	0	0	0	0
ENSG00000076356	PLXNA2	0.206571	0.642306	9.94013	8.86102	15.7081	8.49691	9.50715	10.6052	12.2787	15.4273	18.1988	10.417	13.5978	10.7028	1.87809	2.09264	1.01725	13.2652	6.98814
ENSG00000076382	SPAG5	0.255313	-0.915673	2.08574	1.36323	1.20832	0.849691	1.35816	0.848414	1.11624	2.93853	0.587059	0	1.35978	1.39601	1.87809	8.37055	1.01725	4.42172	4.65876
ENSG00000076513	ANKRD13A	0.512887	-0.289798	69.6612	59.9823	143.79	63.7268	21.7306	53.8743	37.9523	64.6477	54.5965	57.2935	65.2696	51.1872	112.685	85.7982	81.3801	66.3258	94.3398
ENSG00000076554	TPD52	NA	0.376044	0.572487	0.681617	0	0.849691	1.35816	0.424207	0	1.46927	0.587059	0	0.679892	0	0	2.09264	1.01725	0	0
ENSG00000076555	ACACB	0.58674	-0.522714	2.65022	5.45294	1.20832	2.54907	2.71633	0.848414	2.79061	0	0.587059	0	3.39946	0.930676	5.63426	8.37055	0	4.42172	3.49407
ENSG00000076604	TRAF4	NA	-0.468324	0.0424932	0	0	0	0	0	0	0	0	0	0.679892	0	0	0	0	0	0
ENSG00000076641	PAG1	0.133315	0.743899	18.6559	37.4889	24.1663	14.4448	43.4612	18.6651	18.9761	15.4273	19.3729	5.2085	29.2353	16.2868	13.1466	4.18528	7.12076	24.3195	6.98814
ENSG00000076650	GPATCH1	0.013495	0.976332	11.698	19.7669	13.2915	12.7454	23.0888	11.4536	15.6274	10.2849	20.5471	5.2085	3.39946	8.37609	7.51235	6.27791	11.1898	4.42172	13.9763
ENSG00000076662	ICAM3	NA	NA	0	0	0	0	0	0	0	0	0	0	0	0	0	0	0	0	0
ENSG00000076685	NT5C2	0.828667	0.0945404	68.4222	87.9286	68.8741	93.466	58.401	64.9037	73.114	49.2204	72.7953	91.1488	133.259	55.8406	50.7084	35.5748	65.1041	42.0064	52.411
ENSG00000076706	MCAM	0.291239	-1.23188	1.46175	1.36323	2.41663	0	1.35816	0	0	0	0.587059	0	10.1984	0	1.87809	0	0	4.42172	1.16469
ENSG00000076716	GPC4	NA	-0.453162	0.271254	0.681617	0	0.849691	0	0	0	0	0	0	0	0.930676	1.87809	0	0	0	0
ENSG00000076770	MBNL3	0.0504757	-1.18736	3286.29	1078.32	6093.54	1464.87	1191.11	1227.23	794.207	1965.88	1474.69	3724.08	499.04	1057.25	7318.91	5170.91	7428.99	4021.56	8070.13
ENSG00000076826	CAMSAP3	NA	-0.498572	0.0727931	0	0	0	0	0	0	0	0	0	0	0	0	0	0	0	1.16469
ENSG00000076864	RAP1GAP	0.0320846	-2.36285	219.371	15.6772	160.706	0	2.71633	0	0	7.34633	4.10941	78.1275	4.75924	0.930676	1320.3	594.309	15.2588	280.779	1024.93
ENSG00000076924	XAB2	0.717959	-0.242589	6.46679	12.9507	4.83327	7.64722	6.79082	2.96945	3.34873	5.14243	4.69647	10.417	8.1587	5.11872	7.51235	0	11.1898	2.21086	10.4822
ENSG00000076928	ARHGEF1	0.709516	0.406544	1.85469	2.04485	3.62495	3.39877	4.07449	1.27262	1.67437	0.734633	2.34824	0	7.47881	0.930676	0	2.09264	0	0	0
ENSG00000076944	STXBP2	0.973511	-0.00991655	115.782	109.059	101.499	107.911	108.653	127.686	112.741	105.053	153.222	96.3573	146.857	103.305	101.417	102.539	163.777	121.597	90.8458
ENSG00000076984	MAP2K7	0.0299931	-1.75446	34.2112	8.1794	50.7493	14.4448	2.71633	3.81786	2.23249	21.3044	2.34824	28.6468	5.43913	2.32669	137.1	87.8908	52.8971	15.476	111.81
ENSG00000077009	NMRK2	NA	NA	0	0	0	0	0	0	0	0	0	0	0	0	0	0	0	0	0
ENSG00000077044	DGKD	0.895913	0.0604984	305.866	351.033	230.789	373.014	176.561	415.299	322.036	286.507	348.126	218.757	593.545	422.992	212.224	269.95	185.14	263.092	224.785
ENSG00000077063	CTTNBP2	NA	NA	0	0	0	0	0	0	0	0	0	0	0	0	0	0	0	0	0
ENSG00000077080	ACTL6B	NA	-0.778462	0.234761	0	0	0	0	0	0	0	0	0	0	0	3.75617	0	0	0	0
ENSG00000077092	RARB	NA	0.554018	0.188303	0	0	0	0	0.424207	0	0.734633	1.17412	0	0.679892	0	0	0	0	0	0
ENSG00000077097	TOP2B	0.109256	0.435457	58.9242	107.014	45.916	66.2759	70.6245	62.7826	75.9046	60.2399	56.3577	59.8978	47.5924	56.7713	37.5617	27.2043	71.2076	50.8498	46.5876
ENSG00000077147	TM9SF3	0.693351	0.11395	67.4654	57.2558	70.0824	73.9231	90.997	65.3279	85.3926	73.4633	45.2035	62.502	61.8701	57.7019	86.392	66.9644	48.8281	50.8498	82.6929
ENSG00000077150	NFKB2	0.116443	-1.5263	1.77896	1.36323	1.20832	0.849691	1.35816	0	0	0.734633	0.587059	0	4.07935	0	1.87809	8.37055	0	2.21086	5.82345
ENSG00000077152	UBE2T	NA	-0.544088	0.19957	0	0	0.849691	0	0	0	0	0	0	0	0.465338	1.87809	0	0	0	0
ENSG00000077157	PPP1R12B	0.96126	-0.0435901	4.54603	3.40808	9.66653	3.39877	4.07449	4.24207	1.67437	3.67317	5.87059	2.60425	1.35978	2.32669	3.75617	6.27791	3.05175	2.21086	15.141
ENSG00000077232	DNAJC10	0.845671	-0.124176	6.24704	7.49779	6.04158	8.49691	1.35816	8.48414	3.90685	4.4078	7.04471	5.2085	10.8783	5.11872	7.51235	8.37055	3.05175	4.42172	8.15283
ENSG00000077235	GTF3C1	0.352894	-0.310559	16.7187	12.9507	15.7081	19.5429	6.79082	17.8167	15.0693	16.8966	14.0894	15.6255	20.3967	23.2669	20.659	27.2043	14.2415	13.2652	13.9763
ENSG00000077238	IL4R	NA	-0.0541476	0.378462	0	1.20832	0	0	0.424207	1.11624	0	0.587059	0	2.71957	0	0	0	0	0	0
ENSG00000077254	USP33	0.865376	0.050511	266.495	314.225	252.538	261.705	317.81	207.437	302.502	264.468	247.152	234.383	182.891	194.046	381.252	249.024	281.779	223.297	349.407
ENSG00000077264	PAK3	NA	0.116844	0.0265129	0	0	0	0	0.424207	0	0	0	0	0	0	0	0	0	0	0
ENSG00000077274	CAPN6	NA	NA	0	0	0	0	0	0	0	0	0	0	0	0	0	0	0	0	0
ENSG00000077279	DCX	NA	NA	0	0	0	0	0	0	0	0	0	0	0	0	0	0	0	0	0
ENSG00000077312	SNRPA	0.0847614	-1.60357	1.31252	0.681617	0	0.849691	0	0.424207	0.558122	0	1.17412	0	3.39946	0.465338	1.87809	8.37055	2.0345	0	1.16469
ENSG00000077327	SPAG6	NA	-0.698637	0.0715769	0	0	0	0	0	0	0	0	0	0.679892	0.465338	0	0	0	0	0
ENSG00000077348	EXOSC5	NA	-0.552635	0.578231	0	1.20832	0	0	0.424207	0.558122	0.734633	1.17412	0	2.03967	0.930676	0	0	1.01725	0	1.16469
ENSG00000077380	DYNC1I2	0.560336	0.240804	32.7839	28.6279	13.2915	33.138	61.1174	41.1481	46.8822	26.4468	32.2882	39.0638	32.6348	19.0789	45.0741	20.9264	32.552	24.3195	27.9525
ENSG00000077420	APBB1IP	0.463882	0.507673	6.64599	10.9059	9.66653	6.79753	5.43265	1.69683	6.13934	13.2234	12.3282	0	3.39946	10.7028	7.51235	2.09264	7.12076	0	9.31752
ENSG00000077454	LRCH4	0.144523	-0.784002	5.52839	2.04485	8.45822	4.24846	2.71633	5.09048	2.23249	3.67317	2.34824	13.0213	5.43913	4.65338	11.2685	8.37055	8.13801	4.42172	2.32938
ENSG00000077458	FAM76B	0.576852	-0.3252	7.7713	10.2243	6.04158	2.54907	13.5816	5.51469	6.69746	4.4078	5.28353	7.81275	5.43913	5.58406	16.9028	4.18528	5.08626	11.0543	13.9763
ENSG00000077463	SIRT6	NA	0.468285	0.343149	1.36323	0	0	1.35816	0	0.558122	0	0	0	0	0	0	0	0	2.21086	0
ENSG00000077498	TYR	NA	NA	0	0	0	0	0	0	0	0	0	0	0	0	0	0	0	0	0
ENSG00000077514	POLD3	0.856372	0.225393	1.06141	2.04485	0	0	2.71633	0.848414	0.558122	1.46927	1.17412	2.60425	0.679892	0.465338	0	2.09264	0	0	2.32938
ENSG00000077522	ACTN2	NA	-0.643973	0.0872509	0	0	0	0	0	0	0	0	0	0	1.39601	0	0	0	0	0
ENSG00000077549	CAPZB	0.171511	-0.412075	423.054	291.732	350.412	459.683	217.306	417.42	332.082	448.126	382.175	518.246	845.785	634.256	405.667	336.915	348.917	459.859	320.29
ENSG00000077585	GPR137B	0.390325	0.371039	52.2401	69.5249	45.916	55.2299	24.4469	102.658	41.301	54.3629	79.253	46.8765	44.8728	77.7115	41.3179	25.1117	37.6383	66.3258	23.2938
ENSG00000077616	NAALAD2	NA	NA	0	0	0	0	0	0	0	0	0	0	0	0	0	0	0	0	0
ENSG00000077684	JADE1	0.828611	-0.218009	2.17856	4.0897	2.41663	0	5.43265	2.12103	1.67437	0	0.587059	0	2.03967	1.86135	3.75617	2.09264	2.0345	4.42172	2.32938
ENSG00000077713	SLC25A43	0.000666684	1.14094	19.9661	22.4934	15.7081	23.7914	20.3725	40.7239	31.8129	32.3239	26.4177	20.834	12.9179	7.44541	13.1466	18.8337	10.1725	15.476	6.98814
ENSG00000077721	UBE2A	0.293636	-0.328921	30.5704	21.1301	28.9996	33.138	16.298	33.0881	35.7198	25.7122	20.5471	18.2298	33.3147	32.1083	41.3179	46.038	42.7246	39.7955	20.9644
ENSG00000077782	FGFR1	NA	-0.616703	0.291758	0.681617	0	0	0	0	0	0	0.587059	0	3.39946	0	0	0	0	0	0
ENSG00000077800	FKBP6	NA	NA	0	0	0	0	0	0	0	0	0	0	0	0	0	0	0	0	0
ENSG00000077935	SMC1B	0.996744	-0.00655975	0.606799	0	1.20832	0	1.35816	1.69683	0.558122	0	0	0	0	0.465338	0	2.09264	0	0	2.32938
ENSG00000077942	FBLN1	NA	0.39651	0.0774837	0.681617	0	0	0	0	0.558122	0	0	0	0	0	0	0	0	0	0
ENSG00000077943	ITGA8	NA	-0.980944	0.159874	0	0	0	0	0	0	0	0	0	0.679892	0	1.87809	0	0	0	0
ENSG00000077984	CST7	1.82878e-11	-3.71334	107.228	4.77132	27.7913	11.8957	9.50715	8.90835	8.92995	10.2849	17.0247	49.4808	4186.09	422.062	480.79	236.468	24.414	130.441	201.491
ENSG00000078018	MAP2	0.533207	-0.344879	27.2153	32.036	42.2911	21.2423	12.2235	23.7556	7.25558	24.9775	26.4177	39.0638	52.3517	21.4056	33.8056	52.3159	20.345	15.476	10.4822
ENSG00000078043	PIAS2	0.000231965	1.08936	45.0463	73.6146	35.0412	38.2361	100.504	44.9659	80.9277	49.2204	68.6859	28.6468	23.1163	24.6629	26.2932	33.4822	35.6038	30.952	26.7879
ENSG00000078053	AMPH	0.177261	1.58394	0.635143	0.681617	0	0	4.07449	0.424207	2.79061	0	1.17412	0	0	0	0	0	1.01725	0	0
ENSG00000078061	ARAF	4.04096e-05	-1.25126	64.6185	31.3544	65.2491	39.0858	13.5816	38.6028	25.6736	38.9356	47.5518	83.336	76.8278	52.1179	135.222	110.91	100.708	86.2236	88.5164
ENSG00000078070	MCCC1	0.684536	0.294569	5.82127	3.40808	7.2499	8.49691	13.5816	4.66628	7.8137	2.2039	5.28353	10.417	5.43913	2.79203	0	4.18528	7.12076	0	10.4822
ENSG00000078081	LAMP3	NA	-0.957123	0.311962	0	0	0	0	0	0	0.734633	0.587059	0	2.03967	0.465338	0	0	0	0	1.16469
ENSG00000078098	FAP	NA	NA	0	0	0	0	0	0	0	0	0	0	0	0	0	0	0	0	0
ENSG00000078114	NEBL	NA	-0.0763156	0.392829	0	0	0	0	0.848414	2.23249	0	0	0	2.03967	0	0	0	0	0	1.16469
ENSG00000078124	ACER3	0.675646	0.2409	116.812	103.606	67.6657	247.26	190.143	77.6299	61.3934	201.289	65.7506	190.11	75.468	152.631	60.0988	73.2423	75.2766	168.025	59.3992
ENSG00000078140	UBE2K	0.000993241	0.893589	193.401	295.822	155.873	175.886	448.194	203.619	262.875	192.474	287.659	164.068	118.981	166.126	133.344	98.354	152.588	90.6453	147.916
ENSG00000078142	PIK3C3	1.02768e-07	1.1455	150.663	173.131	165.539	153.794	338.183	175.197	259.527	176.312	228.953	83.336	106.743	107.958	93.9044	98.354	90.5354	72.9584	86.187
ENSG00000078177	N4BP2	0.444166	-0.44678	5.28862	2.72647	7.2499	2.54907	5.43265	3.39366	4.46497	5.87707	4.69647	2.60425	4.75924	4.18804	9.39044	8.37055	6.10351	0	12.8116
ENSG00000078237	TIGAR	NA	-0.21736	0.280046	0	0	0	0	0	0	0	1.76118	0	2.71957	0	0	0	0	0	0
ENSG00000078246	TULP3	0.268519	-1.2004	0.825712	0.681617	0	0.849691	0	0.424207	0.558122	0.734633	0	2.60425	3.39946	0.465338	0	0	0	0	3.49407
ENSG00000078269	SYNJ2	0.00962504	1.18119	21.152	42.2603	20.5414	22.9417	61.1174	7.63573	23.9992	22.7736	38.7459	13.0213	20.3967	13.4948	9.39044	6.27791	12.207	15.476	8.15283
ENSG00000078295	ADCY2	NA	NA	0	0	0	0	0	0	0	0	0	0	0	0	0	0	0	0	0
ENSG00000078304	PPP2R5C	0.588453	0.173276	45.8147	59.3007	45.916	37.3864	66.55	53.0259	55.8122	33.0585	42.8553	36.4595	31.9549	64.2167	45.0741	37.6675	42.7246	30.952	50.0816
ENSG00000078319	PMS2P1	0.325531	0.558439	4.67944	4.77132	3.62495	4.24846	8.14898	5.09048	7.25558	3.67317	9.98	0	3.39946	5.58406	1.87809	6.27791	4.06901	2.21086	4.65876
ENSG00000078328	RBFOX1	NA	NA	0	0	0	0	0	0	0	0	0	0	0	0	0	0	0	0	0
ENSG00000078369	GNB1	0.880376	-0.0483626	418.741	387.84	362.495	501.318	256.693	517.957	367.802	501.754	400.961	367.199	624.141	546.307	400.033	397.601	318.4	382.479	366.877
ENSG00000078399	HOXA9	NA	NA	0	0	0	0	0	0	0	0	0	0	0	0	0	0	0	0	0
ENSG00000078401	EDN1	NA	0.116844	0.0265129	0	0	0	0	0.424207	0	0	0	0	0	0	0	0	0	0	0
ENSG00000078403	MLLT10	0.320177	0.365055	40.7584	47.0316	45.916	30.5889	66.55	40.7239	59.1609	34.5278	44.6165	28.6468	19.037	28.851	43.196	27.2043	39.6728	26.5303	69.8814
ENSG00000078487	ZCWPW1	NA	-0.214078	0.433517	0.681617	0	0	0	0.848414	0	0	1.76118	0	0.679892	0.930676	0	0	2.0345	0	0
ENSG00000078549	ADCYAP1R1	NA	-0.346468	0.143893	0	0	0	0	0.424207	0	0	0	0	0	0	1.87809	0	0	0	0
ENSG00000078579	FGF20	NA	NA	0	0	0	0	0	0	0	0	0	0	0	0	0	0	0	0	0
ENSG00000078589	P2RY10	7.51207e-09	2.44948	28.1713	60.6639	25.3747	41.6349	84.2061	30.9671	44.0916	47.0165	49.9	18.2298	4.75924	13.0295	5.63426	10.4632	8.13801	6.63258	0
ENSG00000078596	ITM2A	0.510597	0.304158	62.0754	57.9374	37.4578	50.1318	47.5357	79.7509	109.392	70.5248	99.213	67.7105	54.3913	97.2557	16.9028	25.1117	61.0351	64.115	54.7404
ENSG00000078618	NRD1	0.00733667	-0.343723	490.624	415.786	402.37	440.14	336.825	477.233	488.915	393.763	499.587	460.952	507.199	543.98	595.354	581.753	563.557	499.654	642.909
ENSG00000078668	VDAC3	6.21062e-05	1.48435	577.972	1265.76	378.203	573.542	1887.85	580.315	894.669	593.584	701.535	325.531	284.195	493.258	306.128	184.152	356.038	238.773	184.021
ENSG00000078674	PCM1	0.00131909	-1.80774	246.539	96.108	170.373	94.3157	108.653	72.1152	89.8576	102.849	77.4918	96.3573	58.4707	95.3943	629.159	489.677	365.193	198.977	1199.63
ENSG00000078687	TNRC6C	0.923752	0.0606258	23.8486	25.9014	24.1663	15.2944	38.0286	20.3619	30.6967	10.2849	31.7012	7.81275	12.9179	13.0295	24.4151	23.019	39.6728	17.6869	46.5876
ENSG00000078699	CBFA2T2	0.914814	0.0524505	14.5808	15.6772	10.8749	11.8957	27.1633	12.7262	16.1855	11.0195	13.5024	15.6255	12.9179	8.84143	15.0247	10.4632	18.3105	13.2652	19.7997
ENSG00000078725	BRINP1	NA	0.370596	0.0715738	0	0	0	0	0	0.558122	0	0.587059	0	0	0	0	0	0	0	0
ENSG00000078747	ITCH	0.624875	0.145116	101.096	103.606	90.6238	106.211	149.398	86.114	123.903	87.4213	100.387	101.566	61.1902	67.0087	114.563	96.2613	107.829	84.0127	137.433
ENSG00000078795	PKD2L2	NA	-0.0122253	0.0821893	0	0	0.849691	0	0	0	0	0	0	0	0.465338	0	0	0	0	0
ENSG00000078804	TP53INP2	0.317608	-0.562535	34.6314	40.897	12.0832	33.138	17.6561	25.8766	29.0223	34.5278	29.94	15.6255	93.825	46.9992	26.2932	48.1307	71.2076	4.42172	24.4585
ENSG00000078808	SDF4	1.44539e-05	-1.48399	17.6923	6.13455	12.0832	6.79753	5.43265	11.4536	8.92995	13.958	6.45765	15.6255	25.156	13.9601	37.5617	39.7601	26.4485	26.5303	26.7879
ENSG00000078814	MYH7B	NA	0.112419	0.191662	1.36323	0	0	0	0	0.558122	0	0	0	0.679892	0.465338	0	0	0	0	0
ENSG00000078898	BPIFB2	NA	NA	0	0	0	0	0	0	0	0	0	0	0	0	0	0	0	0	0
ENSG00000078900	TP73	NA	-1.22298	0.247752	0	0	0	0	0	0	0	0	2.60425	1.35978	0	0	0	0	0	0
ENSG00000078902	TOLLIP	0.751288	-0.13856	145.958	124.054	172.789	146.997	55.6847	156.108	127.252	185.862	142.655	127.608	303.912	116.8	185.931	102.539	113.932	161.393	111.81
ENSG00000078967	UBE2D4	0.626745	-0.487958	1.55877	1.36323	0	1.69938	1.35816	2.54524	0	1.46927	1.17412	2.60425	1.35978	0.930676	0	4.18528	5.08626	0	1.16469
ENSG00000079101	CLUL1	NA	NA	0	0	0	0	0	0	0	0	0	0	0	0	0	0	0	0	0
ENSG00000079102	RUNX1T1	0.342807	0.803031	5.56722	0	21.7497	10.1963	12.2235	8.05993	2.79061	1.46927	1.76118	2.60425	2.71957	2.32669	5.63426	6.27791	1.01725	4.42172	5.82345
ENSG00000079112	CDH17	NA	-0.619999	0.0849865	0	0	0	0	0	0	0	0	0	1.35978	0	0	0	0	0	0
ENSG00000079134	THOC1	0.563043	0.44701	2.90504	5.45294	1.20832	3.39877	4.07449	2.54524	3.34873	1.46927	6.45765	0	2.03967	2.79203	0	6.27791	5.08626	0	2.32938
ENSG00000079150	FKBP7	NA	0.24101	0.131116	0	1.20832	0	0	0.424207	0	0	0	0	0	0.465338	0	0	0	0	0
ENSG00000079156	OSBPL6	0.458689	-0.488803	5.42979	4.77132	3.62495	5.94784	1.35816	1.69683	2.23249	4.4078	12.3282	2.60425	7.47881	7.91075	3.75617	6.27791	11.1898	6.63258	4.65876
ENSG00000079215	SLC1A3	NA	NA	0	0	0	0	0	0	0	0	0	0	0	0	0	0	0	0	0
ENSG00000079246	XRCC5	0.74035	-0.114215	64.1227	55.8926	72.499	61.1778	47.5357	69.1457	64.184	72.7287	56.9447	46.8765	104.023	81.4342	60.0988	50.2233	94.6044	42.0064	46.5876
ENSG00000079257	LXN	0.0340269	-0.944577	43.3165	47.0316	27.7913	37.3864	35.3123	14.423	24.5574	16.1619	29.94	98.9616	91.7854	16.7522	43.196	33.4822	34.5866	50.8498	90.8458
ENSG00000079263	SP140	NA	-0.57731	0.349911	0	0	0	0	0	1.11624	0	0	2.60425	0	0	1.87809	0	0	0	0
ENSG00000079277	MKNK1	0.478773	-0.371508	29.4083	29.9911	35.0412	30.5889	9.50715	21.2103	21.2086	21.3044	34.6365	36.4595	72.7484	21.8709	16.9028	50.2233	10.1725	35.3738	23.2938
ENSG00000079308	TNS1	0.065167	-1.18606	1990.31	860.882	2629.3	1159.83	445.478	759.755	379.523	2166.43	805.445	1549.53	893.378	194.046	6746.09	2760.19	2438.35	2314.77	5741.92
ENSG00000079313	REXO1	0.0131427	-1.77257	7.78969	4.77132	6.04158	2.54907	1.35816	1.69683	1.67437	3.67317	2.93529	0	2.03967	2.32669	20.659	27.2043	5.08626	8.84344	33.776
ENSG00000079332	SAR1A	0.393572	0.285365	43.0001	37.4889	28.9996	40.7852	51.6102	77.2057	62.5096	41.8741	41.0941	15.6255	46.9125	49.3258	35.6837	41.8528	37.6383	39.7955	39.5994
ENSG00000079335	CDC14A	0.00464458	1.0253	28.9405	40.897	24.1663	32.2883	71.9827	26.3008	51.9053	20.5697	44.6165	23.4383	11.5582	16.2868	20.659	14.6485	29.5003	13.2652	20.9644
ENSG00000079337	RAPGEF3	0.143697	-1.5519	0.743852	0	0	0	1.35816	0	0	0.734633	0.587059	0	2.71957	1.39601	1.87809	0	1.01725	2.21086	0
ENSG00000079385	CEACAM1	NA	-2.19052	0.436709	0	0	0	0	0	0	0	0	2.60425	2.03967	0.465338	1.87809	0	0	0	0
ENSG00000079387	SENP1	0.373893	-0.209907	81.9021	73.6146	70.0824	80.7207	57.0429	73.3878	85.9508	74.1979	91.5812	98.9616	124.42	75.3848	56.3426	71.1497	79.3456	103.91	94.3398
ENSG00000079393	DUSP13	NA	0.377808	0.0852021	1.36323	0	0	0	0	0	0	0	0	0	0	0	0	0	0	0
ENSG00000079432	CIC	0.891043	-0.0840513	52.3155	53.1661	38.6661	62.0275	10.8653	64.4795	41.8591	80.075	52.8353	83.336	104.023	39.0884	37.5617	60.6865	38.6556	46.4281	23.2938
ENSG00000079435	LIPE	NA	0.536417	0.452489	1.36323	0	0	1.35816	0.424207	0	0.734633	0.587059	0	0.679892	0	0	2.09264	0	0	0
ENSG00000079459	FDFT1	0.00187798	-1.6971	57.0205	12.2691	80.9572	22.9417	8.14898	26.3008	13.3949	17.6312	20.5471	39.0638	27.8756	34.9004	176.54	110.91	109.863	61.9041	149.08
ENSG00000079462	PAFAH1B3	NA	-0.274251	0.159982	0.681617	0	0	0	0	0	0	0	0	0	0	1.87809	0	0	0	0
ENSG00000079482	OPHN1	5.4637e-05	1.19668	140.519	161.543	154.665	186.082	275.707	203.195	210.97	188.801	197.252	96.3573	130.539	116.8	24.4151	62.7791	63.0696	103.91	72.2107
ENSG00000079557	AFM	NA	-0.680015	0.269643	0	0	0	0	0	0.558122	0	0	0	0	0	3.75617	0	0	0	0
ENSG00000079616	KIF22	0.0657344	-1.3911	3.76688	4.0897	4.83327	0.849691	1.35816	0.424207	0	1.46927	2.34824	2.60425	2.71957	2.79203	15.0247	8.37055	4.06901	0	9.31752
ENSG00000079689	SCGN	NA	NA	0	0	0	0	0	0	0	0	0	0	0	0	0	0	0	0	0
ENSG00000079691	LRRC16A	0.850099	-0.0963742	39.4468	27.2647	41.0828	28.0398	50.2521	47.9354	40.1848	38.2009	34.0494	41.668	95.1848	26.9896	26.2932	25.1117	25.4313	50.8498	32.6113
ENSG00000079739	PGM1	0.267946	0.784781	11.8571	4.77132	6.04158	17.8435	4.07449	37.7544	10.6043	26.4468	14.6765	15.6255	6.79892	20.4749	9.39044	6.27791	1.01725	4.42172	3.49407
ENSG00000079785	DDX1	0.192471	-0.757324	8.93757	6.13455	18.1248	4.24846	5.43265	2.54524	4.46497	4.4078	6.45765	10.417	4.07935	5.11872	24.4151	10.4632	7.12076	13.2652	16.3057
ENSG00000079805	DNM2	0.000246934	-1.44896	69.6315	35.4441	71.2907	35.687	13.5816	41.1481	26.2317	38.9356	28.1788	78.1275	73.4283	33.039	120.198	133.929	109.863	84.0127	191.009
ENSG00000079819	EPB41L2	0.105456	0.869048	7.76789	10.2243	7.2499	5.94784	13.5816	10.181	12.2787	11.7541	12.9153	5.2085	15.6375	3.72271	5.63426	2.09264	2.0345	0	5.82345
ENSG00000079841	RIMS1	NA	NA	0	0	0	0	0	0	0	0	0	0	0	0	0	0	0	0	0
ENSG00000079931	MOXD1	NA	-0.0389812	0.0749982	0	0	0	0	0	0	0.734633	0	0	0	0.465338	0	0	0	0	0
ENSG00000079950	STX7	0.322796	0.321921	350.462	638.675	289.996	298.242	578.578	284.643	396.825	323.239	317.012	317.719	356.263	499.308	270.445	188.337	271.606	260.882	315.631
ENSG00000079974	RABL2B	NA	0.832941	0.538892	0.681617	1.20832	0	0	0.848414	0.558122	1.46927	1.76118	0	0	0.930676	0	0	0	0	1.16469
ENSG00000079999	KEAP1	0.239759	-0.67866	12.8545	16.3588	15.7081	14.4448	5.43265	7.21152	4.46497	8.08096	4.69647	20.834	10.8783	5.11872	7.51235	35.5748	8.13801	13.2652	27.9525
ENSG00000080007	DDX43	NA	-0.213486	0.104082	0	0	0	0	0	0	0.734633	0	0	0	0.930676	0	0	0	0	0
ENSG00000080031	PTPRH	NA	-0.597914	0.150169	0	0	0	0	0	0.558122	0	0	0	0.679892	0	0	0	0	0	1.16469
ENSG00000080166	DCT	0.03578	1.78326	1.77857	2.72647	0	5.09815	5.43265	2.96945	1.11624	2.93853	3.52235	0	0	1.39601	0	2.09264	0	0	1.16469
ENSG00000080189	SLC35C2	0.0359206	-1.02118	12.7819	11.5875	10.8749	5.94784	5.43265	8.48414	7.25558	11.7541	5.28353	2.60425	12.9179	13.0295	37.5617	8.37055	17.2933	8.84344	37.2701
ENSG00000080200	CRYBG3	0.36735	0.775715	2.07486	1.36323	3.62495	3.39877	2.71633	1.27262	1.67437	3.67317	2.93529	0	2.03967	0.465338	3.75617	6.27791	0	0	0
ENSG00000080224	EPHA6	NA	NA	0	0	0	0	0	0	0	0	0	0	0	0	0	0	0	0	0
ENSG00000080293	SCTR	NA	NA	0	0	0	0	0	0	0	0	0	0	0	0	0	0	0	0	0
ENSG00000080298	RFX3	0.108945	0.408517	48.2046	42.2603	41.0828	73.9231	51.6102	61.0858	54.6959	67.5863	49.9	44.2723	61.8701	36.2964	28.1713	37.6675	34.5866	42.0064	44.2582
ENSG00000080345	RIF1	0.144499	0.402415	34.4959	43.6235	47.1244	31.4386	51.6102	29.2703	32.9292	38.2009	41.6812	23.4383	27.8756	28.851	26.2932	27.2043	17.2933	42.0064	43.0935
ENSG00000080371	RAB21	0.641083	-0.117202	99.7317	122.691	65.2491	90.0673	105.937	85.2656	88.1832	116.807	90.9941	143.234	114.222	100.513	101.417	79.5202	121.053	77.3801	93.1752
ENSG00000080493	SLC4A4	NA	-0.20867	0.446815	0	1.20832	0	0	0	0	2.2039	0	0	2.71957	0	0	0	1.01725	0	0
ENSG00000080503	SMARCA2	0.067196	0.539383	239.439	428.737	172.789	271.052	237.679	296.945	216.551	349.685	304.684	208.34	310.031	237.788	127.71	148.577	186.157	216.664	117.634
ENSG00000080511	RDH8	NA	NA	0	0	0	0	0	0	0	0	0	0	0	0	0	0	0	0	0
ENSG00000080546	SESN1	0.848698	0.156747	4.07615	4.77132	2.41663	5.09815	5.43265	2.54524	7.25558	2.93853	4.10941	0	0.679892	6.51473	1.87809	10.4632	2.0345	4.42172	4.65876
ENSG00000080561	MID2	NA	-0.950455	0.241658	0.681617	0	0	0	0	0	0	0	0	2.71957	0.465338	0	0	0	0	0
ENSG00000080572	PIH1D3	NA	NA	0	0	0	0	0	0	0	0	0	0	0	0	0	0	0	0	0
ENSG00000080573	COL5A3	NA	-0.536273	0.235393	0	1.20832	0	0	0	0	0	0	0	0.679892	0	1.87809	0	0	0	0
ENSG00000080603	SRCAP	0.878659	-0.203599	0.903851	2.04485	1.20832	0	0	1.27262	0	0.734633	1.76118	0	3.39946	0.930676	0	2.09264	1.01725	0	0
ENSG00000080608	KIAA0020	0.448071	0.396136	6.1694	6.13455	4.83327	5.94784	12.2235	5.9389	7.25558	8.8156	7.63177	2.60425	5.43913	5.11872	3.75617	6.27791	5.08626	0	11.6469
ENSG00000080618	CPB2	NA	NA	0	0	0	0	0	0	0	0	0	0	0	0	0	0	0	0	0
ENSG00000080644	CHRNA3	NA	NA	0	0	0	0	0	0	0	0	0	0	0	0	0	0	0	0	0
ENSG00000080709	KCNN2	NA	0.210751	0.0531057	0	0	0.849691	0	0	0	0	0	0	0	0	0	0	0	0	0
ENSG00000080802	CNOT4	0.716201	-0.193957	21.7031	17.0404	8.45822	18.6932	38.0286	19.5135	21.7667	18.3658	21.1341	7.81275	15.6375	19.0789	28.1713	27.2043	17.2933	15.476	53.5757
ENSG00000080815	PSEN1	0.637416	0.150849	26.0681	24.5382	21.7497	25.4907	43.4612	20.7861	27.9061	30.12	29.94	13.0213	23.1163	26.0589	24.4151	27.2043	23.3968	22.1086	33.776
ENSG00000080819	CPOX	0.000841662	-1.68137	14.282	11.5875	9.66653	5.94784	2.71633	4.66628	2.79061	5.87707	7.04471	18.2298	16.9973	9.30676	24.4151	27.2043	4.06901	44.2172	33.776
ENSG00000080822	CLDND1	0.213198	-0.476628	21.4102	20.4485	16.9164	16.1441	17.6561	10.181	23.9992	13.2234	19.96	36.4595	15.6375	10.7028	30.0494	35.5748	25.4313	19.8977	30.2819
ENSG00000080823	MOK	NA	-0.741296	0.548163	0	2.41663	0	0	0	0.558122	0	0	0	1.35978	0.465338	1.87809	2.09264	0	0	0
ENSG00000080824	HSP90AA1	0.00161413	-1.26148	210.164	140.413	95.457	89.2176	146.682	125.141	130.6	129.295	110.367	156.255	152.976	113.543	392.52	376.675	222.778	216.664	764.036
ENSG00000080839	RBL1	0.231936	0.509255	71.8752	87.9286	76.124	47.5827	118.16	57.2679	101.578	71.9941	119.173	59.8978	42.1533	43.2765	86.392	41.8528	60.0178	15.476	121.128
ENSG00000080845	DLGAP4	0.128376	-0.844314	11.12	5.45294	6.04158	7.64722	2.71633	15.6957	13.3949	1.46927	8.21882	23.4383	10.1984	23.7322	7.51235	8.37055	18.3105	19.8977	5.82345
ENSG00000080854	IGSF9B	0.342807	1.19076	1.87867	0	0	11.8957	0	0	6.69746	6.6117	0	0	1.35978	0	0	0	0	0	3.49407
ENSG00000080910	CFHR2	NA	NA	0	0	0	0	0	0	0	0	0	0	0	0	0	0	0	0	0
ENSG00000080947	CROCCP3	NA	-0.887457	0.115286	0	0	0	0	0	0	0	0	0	0.679892	0	0	0	0	0	1.16469
ENSG00000080986	NDC80	0.0972175	-1.20336	3.28367	1.36323	4.83327	0	2.71633	0.848414	1.67437	3.67317	1.17412	0	3.39946	2.79203	1.87809	2.09264	11.1898	4.42172	10.4822
ENSG00000081014	AP4E1	0.509168	0.30279	12.8984	11.5875	20.5414	14.4448	13.5816	11.0294	23.4411	7.34633	12.9153	7.81275	7.47881	10.2374	11.2685	10.4632	12.207	11.0543	20.9644
ENSG00000081019	RSBN1	0.908404	-0.104766	4.22574	1.36323	7.2499	1.69938	8.14898	3.81786	2.23249	5.14243	2.34824	5.2085	1.35978	3.72271	7.51235	4.18528	0	6.63258	6.98814
ENSG00000081026	MAGI3	0.160972	1.06839	3.01205	4.77132	6.04158	4.24846	9.50715	0.848414	6.13934	0.734633	2.93529	0	1.35978	2.79203	0	2.09264	1.01725	2.21086	3.49407
ENSG00000081041	CXCL2	0.690965	-0.425786	1.23478	2.04485	0	0	1.35816	1.27262	0	2.2039	1.17412	0	1.35978	1.86135	1.87809	0	1.01725	4.42172	1.16469
ENSG00000081051	AFP	NA	NA	0	0	0	0	0	0	0	0	0	0	0	0	0	0	0	0	0
ENSG00000081052	COL4A4	NA	1.10042	0.325933	0	2.41663	0	0	0.424207	0	0.734633	1.17412	0	0	0.465338	0	0	0	0	0
ENSG00000081059	TCF7	0.630048	-0.631577	0.621617	0	2.41663	0	1.35816	0	0	0	0.587059	0	0.679892	1.86135	1.87809	0	0	0	1.16469
ENSG00000081087	OSTM1	0.3061	-0.426178	54.2798	29.3095	27.7913	51.8312	25.8051	61.9342	58.6028	66.117	43.4424	67.7105	59.8305	59.098	65.733	138.114	42.7246	33.1629	37.2701
ENSG00000081138	CDH7	NA	-0.415973	0.0290836	0	0	0	0	0	0	0	0	0	0	0.465338	0	0	0	0	0
ENSG00000081148	IMPG2	0.028243	-1.52363	3.51481	1.36323	0	2.54907	0	1.69683	1.11624	1.46927	2.93529	7.81275	1.35978	3.25737	9.39044	14.6485	3.05175	4.42172	1.16469
ENSG00000081154	PCNP	0.00473714	0.673981	597.465	597.778	449.494	718.839	973.803	741.938	639.608	788.261	982.737	388.033	615.982	547.703	458.253	378.767	277.71	563.769	436.759
ENSG00000081177	EXD2	NA	-0.211085	0.499503	0.681617	0	0	2.71633	0	0.558122	0	0	0	1.35978	0.465338	0	0	0	2.21086	0
ENSG00000081181	ARG2	0.327121	-0.703782	41.3252	40.2154	16.9164	15.2944	70.6245	27.5735	25.1155	29.3853	19.96	10.417	29.2353	6.51473	37.5617	56.5012	26.4485	39.7955	209.644
ENSG00000081189	MEF2C	1.31118e-06	1.02472	192.222	243.337	212.664	244.711	232.246	295.672	296.363	227.002	309.967	187.506	142.777	150.304	88.2701	110.91	97.6561	156.971	79.1989
ENSG00000081237	PTPRC	0.827363	0.179078	4.4851	2.04485	7.2499	7.64722	2.71633	7.63573	3.34873	2.2039	5.87059	10.417	6.79892	6.51473	3.75617	0	1.01725	2.21086	2.32938
ENSG00000081248	CACNA1S	NA	-0.141498	0.0791844	0	0	0	0	0	0	0	0.587059	0	0.679892	0	0	0	0	0	0
ENSG00000081277	PKP1	0.0952148	-1.82492	2.07555	0.681617	1.20832	0	0	0	0	0.734633	1.76118	0	19.7169	0	3.75617	4.18528	0	0	1.16469
ENSG00000081307	UBA5	0.698789	0.356532	1.69472	1.36323	2.41663	1.69938	2.71633	1.69683	1.11624	2.93853	2.34824	0	2.03967	1.39601	0	4.18528	2.0345	0	1.16469
ENSG00000081320	STK17B	0.00358132	-1.80383	49.6279	22.4934	55.5826	20.3926	23.0888	8.05993	6.69746	16.8966	8.80588	49.4808	21.7565	13.4948	157.759	75.335	41.7073	44.2172	228.279
ENSG00000081377	CDC14B	0.110328	0.593483	572.916	548.02	582.409	940.608	342.257	932.831	606.678	892.579	694.491	546.893	944.369	542.119	377.496	299.247	347.9	340.473	228.279
ENSG00000081386	ZNF510	0.322796	-0.784207	2.81338	0.681617	7.2499	0	0	0.848414	1.67437	1.46927	4.10941	5.2085	2.71957	3.25737	5.63426	2.09264	2.0345	2.21086	5.82345
ENSG00000081479	LRP2	NA	-0.4758	0.163848	0	0	0	0	0	0	0	0.587059	0	0	0	0	0	2.0345	0	0
ENSG00000081665	ZNF506	0.930149	0.0663332	4.07005	3.40808	3.62495	3.39877	6.79082	2.96945	3.34873	3.67317	6.45765	5.2085	4.07935	2.79203	0	4.18528	6.10351	4.42172	4.65876
ENSG00000081692	JMJD4	NA	NA	0	0	0	0	0	0	0	0	0	0	0	0	0	0	0	0	0
ENSG00000081721	DUSP12	0.756751	0.347847	1.24169	2.72647	2.41663	0	1.35816	0.848414	1.67437	0.734633	1.76118	2.60425	2.71957	0.930676	0	2.09264	0	0	0
ENSG00000081760	AACS	0.124002	-1.2083	1.78628	0.681617	1.20832	0	0	1.69683	1.67437	2.2039	1.17412	0	5.43913	6.0494	1.87809	0	2.0345	2.21086	2.32938
ENSG00000081791	KIAA0141	0.337674	-0.857561	1.718	0.681617	6.04158	0	0	1.27262	0.558122	0.734633	0.587059	2.60425	3.39946	1.39601	3.75617	2.09264	2.0345	0	2.32938
ENSG00000081800	SLC13A1	NA	NA	0	0	0	0	0	0	0	0	0	0	0	0	0	0	0	0	0
ENSG00000081803	CADPS2	0.986405	0.0208629	1.87591	1.36323	8.45822	1.69938	1.35816	1.27262	1.11624	0.734633	0.587059	0	3.39946	1.39601	1.87809	2.09264	0	0	4.65876
ENSG00000081818	PCDHB4	NA	NA	0	0	0	0	0	0	0	0	0	0	0	0	0	0	0	0	0
ENSG00000081842	PCDHA6	NA	NA	0	0	0	0	0	0	0	0	0	0	0	0	0	0	0	0	0
ENSG00000081853	PCDHGA2	NA	NA	0	0	0	0	0	0	0	0	0	0	0	0	0	0	0	0	0
ENSG00000081870	HSPB11	0.81791	0.171022	11.0104	12.9507	6.04158	6.79753	32.5959	9.33255	8.37183	6.6117	11.7412	13.0213	1.35978	13.4948	9.39044	10.4632	19.3278	8.84344	5.82345
ENSG00000081913	PHLPP1	0.000960567	1.48042	10.0855	14.9956	14.4998	11.046	27.1633	10.6052	12.2787	9.55023	23.4824	5.2085	8.1587	7.44541	3.75617	0	3.05175	6.63258	3.49407
ENSG00000081923	ATP8B1	0.883264	-0.228048	0.780511	0.681617	0	0	2.71633	0.424207	0	0	1.76118	0	2.71957	0	0	4.18528	0	0	0
ENSG00000081985	IL12RB2	NA	0.0870439	0.383006	1.36323	0	0	1.35816	0	1.11624	0	0	0	1.35978	0.930676	0	0	0	0	0
ENSG00000082014	SMARCD3	NA	-0.114618	0.0850943	0.681617	0	0	0	0	0	0	0	0	0.679892	0	0	0	0	0	0
ENSG00000082068	WDR70	0.604708	0.48483	1.77689	1.36323	1.20832	0.849691	6.79082	1.69683	1.67437	1.46927	2.93529	2.60425	2.71957	1.86135	0	2.09264	0	0	1.16469
ENSG00000082074	FYB	0.171658	0.455766	1206.57	1075.59	978.737	1370.55	1284.82	1606.47	1384.7	1651.46	1848.06	1033.89	1454.29	1839.48	625.403	690.57	1005.04	952.881	503.146
ENSG00000082126	MPP4	NA	-0.468324	0.0424932	0	0	0	0	0	0	0	0	0	0.679892	0	0	0	0	0	0
ENSG00000082146	STRADB	0.118804	-1.22358	1097.48	302.638	2455.3	398.505	229.53	250.282	68.0909	821.32	290.007	1135.45	127.82	114.473	3966.52	1851.98	1502.48	1233.66	2811.56
ENSG00000082153	BZW1	0.827363	-0.0901548	23.4354	22.4934	22.958	16.9938	25.8051	24.604	22.883	30.12	11.7412	36.4595	24.4761	17.6829	28.1713	20.9264	14.2415	30.952	24.4585
ENSG00000082175	PGR	NA	0.496494	0.111398	0	0	0	1.35816	0.424207	0	0	0	0	0	0	0	0	0	0	0
ENSG00000082196	C1QTNF3	NA	0.164139	0.0366912	0	0	0	0	0	0	0	0.587059	0	0	0	0	0	0	0	0
ENSG00000082212	ME2	0.119943	0.442285	52.3755	52.4845	43.4994	42.4846	78.7735	53.8743	79.8114	55.0975	79.84	57.2935	62.55	47.9298	35.6837	39.7601	47.8108	33.1629	27.9525
ENSG00000082213	C5orf22	0.000753433	-2.35035	44.476	8.86102	27.7913	6.79753	5.43265	13.1504	5.58122	18.3658	11.1541	15.6255	8.83859	10.2374	73.2454	85.7982	31.5348	39.7955	349.407
ENSG00000082258	CCNT2	0.932006	0.0549498	8.30233	8.1794	4.83327	10.1963	14.9398	5.51469	11.1624	5.87707	5.87059	20.834	7.47881	5.11872	5.63426	2.09264	9.15526	6.63258	9.31752
ENSG00000082269	FAM135A	0.207213	0.902697	2.71155	3.40808	2.41663	3.39877	4.07449	0.848414	5.0231	3.67317	5.87059	5.2085	1.35978	1.86135	1.87809	0	2.0345	0	2.32938
ENSG00000082293	COL19A1	NA	NA	0	0	0	0	0	0	0	0	0	0	0	0	0	0	0	0	0
ENSG00000082397	EPB41L3	0.469792	0.434404	154.237	276.055	115.998	256.607	146.682	234.586	58.0447	166.762	177.292	98.9616	406.575	119.127	167.15	60.6865	65.1041	55.2715	62.8932
ENSG00000082438	COBLL1	0.347757	-0.713788	11.6684	4.77132	32.6246	3.39877	9.50715	3.39366	2.23249	8.8156	4.69647	13.0213	8.1587	1.86135	28.1713	12.5558	14.2415	6.63258	32.6113
ENSG00000082458	DLG3	NA	1.67818	0.295338	0.681617	0	0	1.35816	0.424207	1.67437	0	0.587059	0	0	0	0	0	0	0	0
ENSG00000082482	KCNK2	NA	-0.778462	0.234761	0	0	0	0	0	0	0	0	0	0	0	3.75617	0	0	0	0
ENSG00000082497	SERTAD4	NA	-0.0119075	0.118013	0	1.20832	0	0	0	0	0	0	0	0.679892	0	0	0	0	0	0
ENSG00000082512	TRAF5	0.997976	0.00375081	1.03784	1.36323	2.41663	1.69938	0	0.424207	0	0	2.34824	0	2.03967	0.465338	3.75617	2.09264	0	0	0
ENSG00000082515	MRPL22	0.324639	0.444566	8.14948	4.77132	9.66653	8.49691	13.5816	8.48414	12.8368	8.8156	11.1541	5.2085	5.43913	7.91075	5.63426	4.18528	8.13801	4.42172	11.6469
ENSG00000082516	GEMIN5	0.971722	-0.0402099	2.25121	2.04485	2.41663	2.54907	5.43265	2.54524	1.11624	1.46927	0.587059	0	4.07935	0.465338	5.63426	4.18528	0	0	3.49407
ENSG00000082556	OPRK1	NA	NA	0	0	0	0	0	0	0	0	0	0	0	0	0	0	0	0	0
ENSG00000082641	NFE2L1	0.0406965	-0.96516	9.93663	4.77132	4.83327	5.09815	8.14898	5.9389	6.69746	8.08096	7.63177	13.0213	17.6772	4.18804	13.1466	33.4822	9.15526	6.63258	10.4822
ENSG00000082684	SEMA5B	NA	0.501571	0.127803	2.04485	0	0	0	0	0	0	0	0	0	0	0	0	0	0	0
ENSG00000082701	GSK3B	4.97856e-05	0.880422	136.707	196.987	124.457	145.297	258.051	154.836	165.762	196.882	184.336	109.379	97.9044	124.711	105.173	54.4086	105.794	81.8018	81.5283
ENSG00000082781	ITGB5	0.760998	-0.140451	748.439	667.303	490.577	1045.12	253.977	895.501	600.539	905.803	829.514	789.088	1310.15	973.953	681.746	805.666	467.936	820.229	437.923
ENSG00000082805	ERC1	0.0352821	0.527311	36.1843	31.3544	39.8745	42.4846	43.4612	45.8144	53.5797	47.7512	41.6812	20.834	42.8332	31.1777	15.0247	39.7601	24.414	30.952	27.9525
ENSG00000082898	XPO1	0.00942985	0.728758	314.999	410.333	370.953	264.254	613.89	317.307	505.1	277.691	399.2	205.736	150.256	304.331	191.565	148.577	327.555	238.773	314.466
ENSG00000082929	LINC01587	NA	NA	0	0	0	0	0	0	0	0	0	0	0	0	0	0	0	0	0
ENSG00000082996	RNF13	0.000111806	1.28948	82.7462	115.875	84.5822	108.76	253.977	68.7215	112.741	83.7482	116.238	85.9403	33.9946	55.8406	41.3179	46.038	39.6728	28.7412	47.7523
ENSG00000083067	TRPM3	0.00482554	2.74209	1.30413	0.681617	3.62495	1.69938	2.71633	1.27262	4.46497	2.2039	3.52235	0	0.679892	0	0	0	0	0	0
ENSG00000083093	PALB2	0.664177	-0.304899	3.91232	2.72647	3.62495	0.849691	4.07449	3.39366	3.34873	4.4078	7.04471	2.60425	8.83859	3.72271	1.87809	2.09264	7.12076	2.21086	4.65876
ENSG00000083097	DOPEY1	0.90299	0.0706882	10.4553	6.81617	8.45822	6.79753	12.2235	11.0294	16.1855	12.4888	11.1541	7.81275	8.1587	7.44541	5.63426	18.8337	11.1898	4.42172	18.635
ENSG00000083099	LYRM2	0.00560677	-1.83999	4.00604	0.681617	2.41663	1.69938	0	0.848414	4.46497	0.734633	0.587059	13.0213	2.03967	4.18804	13.1466	6.27791	7.12076	2.21086	4.65876
ENSG00000083123	BCKDHB	0.516651	-0.427304	3.17066	2.04485	2.41663	3.39877	1.35816	2.54524	4.46497	2.2039	2.34824	5.2085	2.71957	4.18804	3.75617	2.09264	4.06901	4.42172	3.49407
ENSG00000083168	KAT6A	0.000637481	0.909395	278.081	435.553	304.496	367.916	438.687	324.518	280.177	360.705	408.593	231.778	231.163	318.291	108.929	106.725	205.485	192.345	133.939
ENSG00000083223	ZCCHC6	0.607798	0.154928	150.642	146.548	136.54	130.852	226.813	119.626	198.691	140.315	174.356	109.379	139.378	135.413	127.71	154.855	100.708	132.652	236.432
ENSG00000083290	ULK2	0.734792	0.186415	9.5121	8.1794	12.0832	9.3466	21.7306	3.81786	11.1624	9.55023	7.63177	5.2085	9.51848	6.98007	11.2685	10.4632	8.13801	6.63258	10.4822
ENSG00000083307	GRHL2	NA	-0.415973	0.0290836	0	0	0	0	0	0	0	0	0	0	0.465338	0	0	0	0	0
ENSG00000083312	TNPO1	0.0831479	-0.311198	304.529	346.261	241.663	260.855	268.916	239.677	240.55	287.242	287.659	401.055	277.396	445.329	309.884	349.471	361.124	307.31	248.079
ENSG00000083444	PLOD1	0.445737	-0.467633	11.152	9.54264	3.62495	12.7454	5.43265	22.483	8.92995	8.8156	2.93529	2.60425	19.037	23.2669	16.9028	12.5558	8.13801	13.2652	8.15283
ENSG00000083454	P2RX5	NA	NA	0	0	0	0	0	0	0	0	0	0	0	0	0	0	0	0	0
ENSG00000083457	ITGAE	0.611747	0.570561	3.41943	4.77132	6.04158	3.39877	12.2235	1.69683	6.69746	0	0	2.60425	0	7.44541	0	0	2.0345	6.63258	1.16469
ENSG00000083520	DIS3	0.262079	0.707702	4.3856	4.77132	3.62495	3.39877	10.8653	3.81786	4.46497	7.34633	7.04471	0	7.47881	1.86135	5.63426	2.09264	1.01725	4.42172	2.32938
ENSG00000083535	PIBF1	0.00420566	1.0088	20.3959	21.1301	18.1248	20.3926	47.5357	22.0588	30.6967	20.5697	39.3329	10.417	7.47881	13.9601	11.2685	20.9264	17.2933	8.84344	16.3057
ENSG00000083544	TDRD3	2.66328e-05	1.10432	60.6024	59.9823	66.4574	62.8772	114.086	97.1434	113.857	67.5863	88.6459	31.251	44.8728	53.0486	37.5617	20.9264	29.5003	37.5846	44.2582
ENSG00000083622	AC000111.6	NA	NA	0	0	0	0	0	0	0	0	0	0	0	0	0	0	0	0	0
ENSG00000083635	NUFIP1	0.394834	0.978805	0.745679	0	3.62495	0.849691	0	0.424207	1.67437	0.734633	1.76118	0	0.679892	0	0	0	1.01725	0	1.16469
ENSG00000083642	PDS5B	0.000554221	0.934979	69.9608	95.4264	65.2491	72.2238	180.636	71.2668	95.9969	79.3404	83.3624	44.2723	59.8305	55.3752	41.3179	33.4822	41.7073	48.6389	51.2463
ENSG00000083720	OXCT1	0.0988342	0.739665	12.8625	7.49779	14.4998	11.046	25.8051	19.5135	27.9061	11.7541	10.5671	5.2085	6.79892	10.2374	9.39044	16.7411	5.08626	13.2652	10.4822
ENSG00000083750	RRAGB	0.137138	-1.03969	5.054	2.72647	8.45822	3.39877	4.07449	2.54524	0.558122	2.2039	1.76118	2.60425	0.679892	2.32669	13.1466	8.37055	13.2243	6.63258	8.15283
ENSG00000083782	EPYC	NA	NA	0	0	0	0	0	0	0	0	0	0	0	0	0	0	0	0	0
ENSG00000083799	CYLD	0.227411	-0.453969	31.6423	23.175	45.916	36.5367	16.298	21.6346	25.1155	24.9775	16.4376	33.8553	21.0766	20.4749	37.5617	62.7791	36.6211	44.2172	39.5994
ENSG00000083807	SLC27A5	NA	-0.468324	0.0424932	0	0	0	0	0	0	0	0	0	0.679892	0	0	0	0	0	0
ENSG00000083812	ZNF324	NA	-0.226506	0.307878	0	1.20832	0.849691	0	0	0.558122	0	0	0	0.679892	0.465338	0	0	0	0	1.16469
ENSG00000083814	ZNF671	NA	-0.342494	0.311589	0	0	1.69938	0	0.424207	0	0	0	0	0.679892	0	0	0	1.01725	0	1.16469
ENSG00000083817	ZNF416	NA	-0.498572	0.0727931	0	0	0	0	0	0	0	0	0	0	0	0	0	0	0	1.16469
ENSG00000083828	ZNF586	0.759785	-0.140188	16.1686	11.5875	22.958	13.5951	16.298	19.0893	18.9761	16.1619	8.80588	7.81275	27.8756	15.3562	15.0247	8.37055	20.345	15.476	20.9644
ENSG00000083838	ZNF446	NA	-0.0524565	0.0716847	0.681617	0	0	0	0	0	0	0	0	0	0.465338	0	0	0	0	0
ENSG00000083844	ZNF264	0.733455	-0.330823	3.21523	3.40808	2.41663	5.94784	6.79082	1.27262	0.558122	1.46927	0.587059	0	3.39946	0.465338	3.75617	6.27791	5.08626	8.84344	1.16469
ENSG00000083845	RPS5	0.00133963	-1.58774	19.0365	12.2691	22.958	6.79753	12.2235	6.78731	5.58122	2.93853	4.10941	23.4383	12.9179	9.7721	33.8056	46.038	29.5003	26.5303	48.917
ENSG00000083857	FAT1	0.122202	-1.56344	13.2636	3.40808	28.9996	1.69938	0	0	0	5.87707	1.17412	7.81275	0.679892	0.465338	35.6837	31.3896	61.0351	17.6869	16.3057
ENSG00000083896	YTHDC1	NA	0.116844	0.0265129	0	0	0	0	0.424207	0	0	0	0	0	0	0	0	0	0	0
ENSG00000083937	CHMP2B	0.927779	0.0605421	9.70547	6.81617	6.04158	13.5951	8.14898	13.9988	15.0693	4.4078	9.39294	23.4383	8.1587	13.0295	7.51235	4.18528	9.15526	8.84344	3.49407
ENSG00000084070	SMAP2	0.00111269	-2.16709	72.2847	13.6323	41.0828	41.6349	16.298	19.9377	10.0462	19.1005	20.5471	31.251	77.5076	16.7522	178.418	81.6129	9.15526	95.067	484.511
ENSG00000084072	PPIE	0.00490404	0.872704	23.5379	20.4485	16.9164	29.7392	36.6704	29.6945	37.9523	41.8741	28.7659	7.81275	14.9576	14.8908	26.2932	14.6485	13.2243	28.7412	13.9763
ENSG00000084073	ZMPSTE24	0.374662	0.378686	70.254	56.5742	57.9992	87.5182	89.6388	112.839	74.7883	84.4828	69.86	109.379	29.9152	95.3943	60.0988	77.4276	38.6556	59.6932	19.7997
ENSG00000084090	STARD7	0.225895	-0.683321	9.00726	4.0897	3.62495	5.94784	14.9398	8.90835	5.0231	6.6117	7.04471	5.2085	10.8783	18.6135	9.39044	23.019	16.276	2.21086	2.32938
ENSG00000084092	NOA1	0.746805	0.374944	1.21101	0.681617	2.41663	1.69938	2.71633	0.424207	1.67437	1.46927	0	2.60425	0	0.465338	1.87809	0	1.01725	0	2.32938
ENSG00000084093	REST	0.953148	0.0227633	52.8681	70.2065	44.7077	63.7268	57.0429	44.1175	34.0454	56.5668	52.2482	67.7105	40.7935	38.1577	43.196	62.7791	41.7073	50.8498	78.0342
ENSG00000084110	HAL	NA	-0.70605	0.12748	0	0	0	0	0	0	0	0	0	2.03967	0	0	0	0	0	0
ENSG00000084112	SSH1	0.966698	0.027021	200.101	154.045	202.997	252.358	54.3265	294.824	159.065	360.705	139.72	171.881	341.306	321.549	152.125	119.28	152.588	240.984	83.8576
ENSG00000084207	GSTP1	0.00297361	-1.09374	13.6839	5.45294	12.0832	7.64722	16.298	9.33255	7.25558	5.14243	7.63177	10.417	23.7962	11.6335	9.39044	29.2969	19.3278	22.1086	22.1291
ENSG00000084234	APLP2	0.000741828	-1.37116	27.335	14.314	24.1663	15.2944	10.8653	16.5441	12.2787	10.2849	14.6765	10.417	23.7962	30.7123	52.5864	54.4086	16.276	59.6932	71.0461
ENSG00000084444	KIAA1467	0.371098	-0.886558	2.17053	1.36323	1.20832	0	0	0.424207	0.558122	2.2039	4.10941	13.0213	0	2.79203	3.75617	2.09264	2.0345	0	1.16469
ENSG00000084453	SLCO1A2	NA	0.187456	0.0426011	0.681617	0	0	0	0	0	0	0	0	0	0	0	0	0	0	0
ENSG00000084463	WBP11	0.791649	-0.107643	37.9499	46.35	35.0412	30.5889	48.8939	39.027	30.6967	24.9775	40.5071	26.0425	46.2326	27.455	31.9275	35.5748	74.2594	26.5303	43.0935
ENSG00000084623	EIF3I	0.16935	-0.839993	5.4587	0.681617	8.45822	5.09815	4.07449	2.96945	6.13934	3.67317	1.17412	0	14.2777	5.11872	5.63426	10.4632	7.12076	6.63258	5.82345
ENSG00000084628	NKAIN1	NA	-1.09662	0.175548	0	0	0	0	0	0	0	0	0	0	0.930676	1.87809	0	0	0	0
ENSG00000084636	COL16A1	NA	-0.50078	0.162766	0	0	0	0	0	0	0	0	2.60425	0	0	0	0	0	0	0
ENSG00000084652	TXLNA	0.014549	-0.970493	9.95352	8.1794	13.2915	7.64722	5.43265	6.78731	3.90685	5.87707	5.28353	5.2085	15.6375	20.0095	13.1466	16.7411	16.276	8.84344	6.98814
ENSG00000084674	APOB	NA	0.35682	0.180404	0	0	0	1.35816	0.848414	0	0	0	0	0.679892	0	0	0	0	0	0
ENSG00000084676	NCOA1	0.0126214	-0.776921	382.196	301.956	294.829	317.785	266.2	238.829	242.783	299.73	275.918	312.51	335.866	319.687	653.574	592.217	320.434	327.207	1015.61
ENSG00000084693	AGBL5	0.485934	0.224165	70.5606	81.1124	74.9156	75.6225	38.0286	94.1739	67.5327	78.6057	102.735	62.502	89.7457	84.2262	43.196	52.3159	82.3974	55.2715	46.5876
ENSG00000084710	EFR3B	0.216769	-1.24394	1.25245	0	1.20832	0	1.35816	1.27262	1.11624	0	0	5.2085	0	3.72271	1.87809	2.09264	1.01725	0	1.16469
ENSG00000084731	KIF3C	0.605903	-0.255133	171.224	123.373	112.373	231.116	35.3123	208.286	150.135	196.147	189.033	169.276	362.382	208.937	120.198	182.059	202.433	143.706	104.822
ENSG00000084733	RAB10	0.108467	0.413131	502.299	542.567	327.454	549.75	776.87	635.038	620.073	545.098	600.561	565.123	447.369	614.246	431.96	280.413	323.486	457.648	319.125
ENSG00000084734	GCKR	5.60842e-05	-2.68014	7.21963	3.40808	6.04158	0	0	1.27262	1.11624	0.734633	1.17412	7.81275	13.5978	28.851	13.1466	0	21.3623	8.84344	8.15283
ENSG00000084754	HADHA	0.00967701	-1.1947	44.6197	27.9463	53.1659	19.5429	9.50715	26.725	23.9992	24.9775	24.6565	23.4383	32.6348	30.247	73.2454	119.28	36.6211	57.4824	130.445
ENSG00000084764	MAPRE3	0.00154005	-3.0378	1.98294	0.681617	0	0	0	0.424207	0	0	0	13.0213	2.03967	0.465338	0	4.18528	5.08626	0	5.82345
ENSG00000084774	CAD	0.667199	-0.555632	0.67006	0	1.20832	0	1.35816	1.27262	0	0	0.587059	0	2.71957	0.465338	0	2.09264	1.01725	0	0
ENSG00000085063	CD59	0.00139428	-1.64085	35.7807	9.54264	31.4162	14.4448	27.1633	7.63573	6.13934	20.5697	16.4376	18.2298	39.4337	36.7617	105.173	79.5202	14.2415	39.7955	105.987
ENSG00000085117	CD82	0.762513	-0.141126	98.7374	91.3367	84.5822	128.303	51.6102	123.868	80.9277	138.111	52.8353	96.3573	130.539	168.918	123.954	50.2233	68.1559	126.019	64.0579
ENSG00000085185	BCORL1	0.920727	-0.0606066	8.28888	7.49779	2.41663	10.1963	4.07449	10.6052	10.6043	7.34633	11.1541	7.81275	8.1587	7.44541	3.75617	12.5558	15.2588	4.42172	9.31752
ENSG00000085224	ATRX	0.131251	0.489367	79.7503	72.2514	67.6657	63.7268	152.114	76.7815	82.602	103.583	129.153	57.2935	82.2669	45.6031	58.2207	58.5939	40.6901	81.8018	103.657
ENSG00000085231	AK6	NA	NA	0	0	0	0	0	0	0	0	0	0	0	0	0	0	0	0	0
ENSG00000085265	FCN1	NA	0.451657	0.196492	0.681617	0	0	1.35816	0.424207	0	0	0	0	0.679892	0	0	0	0	0	0
ENSG00000085274	MYNN	0.338341	-0.731688	7.00654	2.72647	14.4998	3.39877	6.79082	2.12103	3.34873	2.93853	5.28353	7.81275	1.35978	0.465338	11.2685	8.37055	14.2415	8.84344	18.635
ENSG00000085276	MECOM	0.373766	0.69444	2.7976	4.77132	2.41663	1.69938	6.79082	2.54524	1.11624	4.4078	5.87059	2.60425	4.07935	3.25737	0	4.18528	1.01725	0	0
ENSG00000085365	SCAMP1	0.00454938	0.966029	48.0152	85.8837	39.8745	61.1778	127.667	48.7838	54.6959	33.0585	57.5318	39.0638	24.4761	28.3856	20.659	48.1307	26.4485	39.7955	32.6113
ENSG00000085377	PREP	0.683122	0.435978	1.16046	1.36323	0	0.849691	0	2.96945	1.67437	2.93853	1.76118	0	2.71957	1.39601	1.87809	0	1.01725	0	0
ENSG00000085382	HACE1	0.403113	0.348089	11.589	10.2243	8.45822	9.3466	19.0143	15.2715	18.9761	14.6927	10.5671	2.60425	11.5582	12.0988	5.63426	8.37055	9.15526	15.476	13.9763
ENSG00000085415	SEH1L	0.631471	-0.415489	3.80767	3.40808	4.83327	0	2.71633	3.81786	2.23249	1.46927	6.45765	7.81275	8.83859	0.465338	5.63426	4.18528	1.01725	2.21086	5.82345
ENSG00000085433	WDR47	0.0880002	0.696777	10.8509	9.54264	10.8749	16.1441	17.6561	10.181	13.953	13.958	20.5471	2.60425	6.79892	12.5641	1.87809	6.27791	11.1898	6.63258	12.8116
ENSG00000085449	WDFY1	0.595612	0.18776	84.7055	90.6551	68.8741	106.211	85.5643	87.8108	97.1132	88.156	100.974	98.9616	147.536	73.0581	48.8303	62.7791	45.7763	57.4824	95.5045
ENSG00000085465	OVGP1	NA	-0.0119075	0.118013	0	1.20832	0	0	0	0	0	0	0	0.679892	0	0	0	0	0	0
ENSG00000085491	SLC25A24	0.550254	0.364098	7.59458	4.0897	3.62495	11.8957	5.43265	10.181	7.8137	11.0195	11.7412	15.6255	10.1984	4.65338	5.63426	4.18528	2.0345	11.0543	2.32938
ENSG00000085511	MAP3K4	0.568329	0.326416	7.12625	7.49779	7.2499	6.79753	12.2235	3.39366	7.8137	9.55023	8.21882	2.60425	2.03967	6.51473	7.51235	12.5558	3.05175	8.84344	8.15283
ENSG00000085514	PILRA	NA	0.187456	0.0426011	0.681617	0	0	0	0	0	0	0	0	0	0	0	0	0	0	0
ENSG00000085552	IGSF9	NA	-1.44556	0.428536	0	0	0	0	0.424207	0	0	0	0	0	0.465338	3.75617	0	0	2.21086	0
ENSG00000085563	ABCB1	NA	0.438445	0.378222	15.6772	0	0	0	0.848414	0	2.2039	1.17412	0	1.35978	0.465338	0	0	0	0	0
ENSG00000085644	ZNF213	0.0463288	-1.31016	8.3264	5.45294	9.66653	5.09815	1.35816	3.39366	1.67437	6.6117	2.34824	2.60425	2.71957	3.25737	20.659	29.2969	9.15526	6.63258	23.2938
ENSG00000085662	AKR1B1	0.458143	-0.474189	14.2546	6.13455	7.2499	10.1963	12.2235	5.9389	28.4642	21.3044	4.69647	13.0213	16.3174	43.2765	7.51235	12.5558	13.2243	15.476	10.4822
ENSG00000085719	CPNE3	0.835715	0.114526	12.4873	12.9507	21.7497	12.7454	6.79082	10.6052	11.7206	11.7541	15.8506	7.81275	18.3571	9.30676	9.39044	20.9264	14.2415	13.2652	2.32938
ENSG00000085721	RRN3	NA	0.274659	0.289763	0.681617	1.20832	0	0	0	1.11624	0	0	0	0	0.465338	0	0	0	0	1.16469
ENSG00000085733	CTTN	0.0586176	0.489353	1325.89	1510.46	1144.28	1851.48	833.912	2077.77	1605.16	1803.52	1587.41	1119.83	1352.98	1586.8	1061.12	826.592	1012.17	1118.7	722.107
ENSG00000085741	WNT11	0.384004	0.474881	11.6528	21.1301	12.0832	22.092	10.8653	9.33255	16.7437	13.2234	7.04471	10.417	18.3571	17.2175	1.87809	8.37055	4.06901	6.63258	6.98814
ENSG00000085760	MTIF2	0.787471	0.217191	3.28047	4.0897	3.62495	2.54907	2.71633	2.12103	4.46497	2.2039	5.28353	0	1.35978	2.32669	1.87809	4.18528	1.01725	8.84344	5.82345
ENSG00000085788	DDHD2	0.186694	-0.587387	23.5743	14.9956	25.3747	26.3404	19.0143	16.1199	17.3018	14.6927	15.2635	31.251	49.6321	11.6335	24.4151	29.2969	7.12076	39.7955	34.9407
ENSG00000085831	TTC39A	0.193897	-1.21642	3.47233	1.36323	2.41663	0	1.35816	0.424207	0	7.34633	1.17412	2.60425	0.679892	0.465338	11.2685	12.5558	6.10351	6.63258	1.16469
ENSG00000085832	EPS15	0.732576	0.0946602	358.277	366.71	309.329	446.088	431.896	321.125	338.222	380.54	373.957	377.616	547.313	375.063	214.102	292.969	283.813	338.262	335.431
ENSG00000085840	ORC1	0.9086	-0.157429	1.20419	1.36323	2.41663	0	0	0.848414	0.558122	2.2039	1.17412	0	0	0.930676	0	6.27791	0	0	3.49407
ENSG00000085871	MGST2	0.101815	0.853935	9.02874	10.2243	6.04158	5.94784	25.8051	8.05993	18.418	3.67317	15.2635	5.2085	4.75924	5.11872	5.63426	8.37055	6.10351	8.84344	6.98814
ENSG00000085872	CHERP	0.206305	-0.771366	3.99104	2.72647	1.20832	3.39877	4.07449	1.27262	3.34873	4.4078	1.76118	7.81275	5.43913	3.25737	5.63426	10.4632	1.01725	2.21086	5.82345
ENSG00000085978	ATG16L1	0.147429	0.718826	7.55158	9.54264	2.41663	5.09815	16.298	10.6052	11.7206	8.08096	12.3282	7.81275	7.47881	3.72271	3.75617	4.18528	5.08626	2.21086	10.4822
ENSG00000085982	USP40	0.303148	1.09163	1.05511	2.72647	1.20832	0.849691	2.71633	1.27262	1.11624	0	2.34824	2.60425	2.03967	0	0	0	0	0	0
ENSG00000085998	POMGNT1	NA	-1.11501	0.292171	0	0	0	0	0.424207	0	0	0	0	2.03967	0	0	0	0	2.21086	0
ENSG00000085999	RAD54L	NA	-0.778462	0.234761	0	0	0	0	0	0	0	0	0	0	0	3.75617	0	0	0	0
ENSG00000086015	MAST2	0.947892	0.0891	1.45643	2.72647	4.83327	0	0	0.424207	2.79061	0	1.76118	0	2.71957	1.39601	5.63426	0	1.01725	0	0
ENSG00000086061	DNAJA1	0.000150149	-2.41186	79.1315	29.3095	42.2911	18.6932	23.0888	9.75676	12.8368	18.3658	18.1988	44.2723	23.1163	20.4749	244.151	110.91	41.7073	90.6453	518.287
ENSG00000086062	B4GALT1	0.806849	0.128047	92.3628	72.933	89.4154	141.898	38.0286	137.867	66.9746	137.376	89.82	52.085	171.333	81.8995	73.2454	106.725	41.7073	75.1693	101.328
ENSG00000086065	CHMP5	0.62312	0.201403	56.746	74.9779	36.2495	45.8833	97.7878	46.6628	75.9046	50.6897	56.3577	67.7105	23.1163	61.4246	69.4892	29.2969	54.9316	68.5367	48.917
ENSG00000086102	NFX1	0.00816843	0.621607	65.9453	77.7043	53.1659	84.1194	105.937	77.6299	82.602	71.2594	92.7553	46.8765	74.7881	55.8406	33.8056	41.8528	35.6038	64.115	57.0698
ENSG00000086159	AQP6	NA	0.210751	0.0848852	0	0	0	1.35816	0	0	0	0	0	0	0	0	0	0	0	0
ENSG00000086189	DIMT1	0.044931	0.629325	516.204	554.836	430.161	680.603	449.552	786.48	466.032	988.816	679.227	442.723	530.995	634.256	353.08	278.321	361.124	435.54	187.515
ENSG00000086200	IPO11	0.849268	0.132039	44.5022	46.35	32.6246	34.8373	89.6388	28.8461	35.7198	24.2429	82.1882	67.7105	29.2353	80.0382	46.9522	20.9264	55.9488	30.952	5.82345
ENSG00000086205	FOLH1	NA	-0.468324	0.0424932	0	0	0	0	0	0	0	0	0	0.679892	0	0	0	0	0	0
ENSG00000086232	EIF2AK1	0.00537082	-0.74296	2422.41	1543.86	2466.17	1710.43	1648.81	1513.15	1495.21	2239.9	1808.14	2190.18	2448.97	1814.35	4436.04	3128.49	2575.68	2546.91	5192.19
ENSG00000086288	NME8	NA	1.19514	0.189695	0.681617	1.20832	0	0	0	0.558122	0	0.587059	0	0	0	0	0	0	0	0
ENSG00000086289	EPDR1	0.908098	-0.0738376	17.1201	14.9956	6.04158	21.2423	31.2378	11.4536	13.3949	23.5083	13.5024	23.4383	19.037	31.1777	20.659	18.8337	7.12076	6.63258	11.6469
ENSG00000086300	SNX10	NA	0.498593	0.159673	0.681617	0	0.849691	0	0	0.558122	0	0	0	0	0.465338	0	0	0	0	0
ENSG00000086475	SEPHS1	0.156441	-0.903014	4.72472	4.0897	4.83327	2.54907	0	3.81786	1.11624	6.6117	1.17412	2.60425	2.03967	5.11872	9.39044	8.37055	7.12076	13.2652	3.49407
ENSG00000086504	MRPL28	0.291862	-0.581895	7.79983	4.77132	6.04158	8.49691	8.14898	8.90835	5.58122	0.734633	6.45765	13.0213	14.9576	4.65338	3.75617	12.5558	6.10351	6.63258	13.9763
ENSG00000086506	HBQ1	1.88553e-05	-2.48202	111.136	35.4441	44.7077	21.2423	19.0143	19.0893	31.8129	30.12	35.8106	67.7105	23.1163	23.7322	343.69	276.228	295.003	84.0127	427.441
ENSG00000086544	ITPKC	0.845534	-0.249671	1.23422	0	1.20832	0	2.71633	0.848414	1.11624	0	2.34824	2.60425	0.679892	0.930676	0	6.27791	1.01725	0	0
ENSG00000086548	CEACAM6	NA	-0.468324	0.0424932	0	0	0	0	0	0	0	0	0	0.679892	0	0	0	0	0	0
ENSG00000086570	FAT2	NA	-1.16399	0.202367	0	0	0	0	0	0	0	0	0	1.35978	0	1.87809	0	0	0	0
ENSG00000086589	RBM22	0.844946	-0.147066	8.3051	7.49779	3.62495	2.54907	23.0888	7.63573	5.0231	4.4078	10.5671	5.2085	6.79892	5.11872	5.63426	10.4632	12.207	4.42172	18.635
ENSG00000086598	TMED2	0.169091	0.414858	54.4435	62.7088	47.1244	34.8373	104.579	52.1775	64.184	53.6282	82.7753	36.4595	52.3517	48.8605	28.1713	60.6865	44.7591	44.2172	53.5757
ENSG00000086619	ERO1B	0.00205561	1.35223	10.3383	14.314	6.04158	11.8957	32.5959	16.5441	17.8599	9.55023	13.5024	7.81275	6.79892	6.51473	5.63426	0	6.10351	4.42172	5.82345
ENSG00000086666	ZFAND6	0.00592967	0.962818	406.451	642.083	310.537	336.478	1177.53	368.636	637.375	306.342	547.139	335.948	170.653	336.905	283.591	217.634	343.831	185.712	302.819
ENSG00000086696	HSD17B2	NA	NA	0	0	0	0	0	0	0	0	0	0	0	0	0	0	0	0	0
ENSG00000086712	TXLNG	0.620708	0.443455	2.48709	0	2.41663	2.54907	2.71633	2.96945	5.58122	2.2039	3.52235	5.2085	0.679892	0.930676	5.63426	0	3.05175	0	2.32938
ENSG00000086717	PPEF1	NA	-0.468324	0.0424932	0	0	0	0	0	0	0	0	0	0.679892	0	0	0	0	0	0
ENSG00000086730	LAT2	0.0564921	-0.96794	10.5504	6.81617	15.7081	9.3466	4.07449	5.9389	2.23249	6.6117	7.04471	2.60425	23.1163	16.2868	26.2932	6.27791	7.12076	17.6869	11.6469
ENSG00000086758	HUWE1	0.00191486	-1.42164	205.729	89.2918	171.581	79.871	111.369	84.4172	78.137	156.477	92.7553	138.025	124.42	94.4637	482.668	521.067	195.312	205.61	666.202
ENSG00000086827	ZW10	0.914814	0.0987995	2.66626	4.0897	0	1.69938	2.71633	2.12103	3.90685	4.4078	3.52235	0	1.35978	2.79203	1.87809	0	5.08626	4.42172	4.65876
ENSG00000086848	ALG9	NA	-0.982536	0.438534	0	0	0	1.35816	0.424207	0	0	0	0	0.679892	0.465338	1.87809	0	0	2.21086	0
ENSG00000086967	MYBPC2	NA	-1.98572	0.538834	0	0	0	0	0	0	0	0	0	0.679892	0	3.75617	4.18528	0	0	0
ENSG00000086991	NOX4	NA	-0.19668	0.0690062	0	0	0	0	0.424207	0	0	0	0	0.679892	0	0	0	0	0	0
ENSG00000087008	ACOX3	0.18742	-1.30427	1.07822	0	1.20832	0.849691	1.35816	0.424207	0.558122	0	0	2.60425	0.679892	0.930676	0	0	3.05175	4.42172	1.16469
ENSG00000087053	MTMR2	0.652983	-0.153915	122.618	117.92	82.1655	105.362	80.1317	139.564	124.461	145.457	127.392	229.174	148.896	126.107	118.319	100.447	136.312	114.965	65.2226
ENSG00000087074	PPP1R15A	0.603133	0.186406	100.355	148.593	72.499	108.76	131.742	86.5382	110.508	85.2174	117.999	52.085	122.38	114.473	101.417	54.4086	67.1386	84.0127	147.916
ENSG00000087076	HSD17B14	NA	-0.684004	0.256689	0	0	0.849691	0	0	0	0	0	0	0	0	0	2.09264	0	0	1.16469
ENSG00000087077	TRIP6	0.681866	0.449395	1.15085	2.04485	1.20832	1.69938	2.71633	0.848414	2.23249	0.734633	0	2.60425	1.35978	0.930676	0	0	2.0345	0	0
ENSG00000087085	ACHE	0.000296767	-3.10127	19.0307	2.04485	12.0832	2.54907	0	0.424207	0	2.2039	0.587059	13.0213	0.679892	1.39601	52.5864	39.7601	25.4313	37.5846	114.14
ENSG00000087086	FTL	2.01256e-06	-1.51835	4432.72	2403.38	2875.79	2150.57	1333.72	2341.2	1900.4	2489.67	2514.96	5289.23	2995.6	3230.84	8263.58	7148.45	11201	4790.93	9994.2
ENSG00000087087	SRRT	0.00676548	-1.43313	4.94403	2.04485	3.62495	2.54907	2.71633	1.27262	2.23249	3.67317	1.76118	10.417	7.47881	2.79203	3.75617	12.5558	4.06901	8.84344	9.31752
ENSG00000087088	BAX	0.194143	-0.571227	11.2805	12.2691	7.2499	9.3466	4.07449	7.21152	15.0693	8.8156	7.04471	7.81275	8.1587	11.1681	9.39044	23.019	22.3795	8.84344	18.635
ENSG00000087095	NLK	0.035719	0.580315	420.874	432.145	396.328	454.585	737.483	490.383	534.681	456.207	548.9	338.553	437.17	517.456	264.81	173.689	260.416	446.594	244.585
ENSG00000087111	PIGS	0.0869136	-0.679592	15.4089	10.2243	19.3331	6.79753	5.43265	20.3619	8.37183	12.4888	10.5671	18.2298	29.9152	13.0295	18.7809	18.8337	14.2415	15.476	24.4585
ENSG00000087116	ADAMTS2	NA	-0.498572	0.11738	0	0	0	0	0	0	0	0	0	0	0	1.87809	0	0	0	0
ENSG00000087128	TMPRSS11E	NA	NA	0	0	0	0	0	0	0	0	0	0	0	0	0	0	0	0	0
ENSG00000087152	ATXN7L3	0.117532	-0.448006	73.9316	51.1213	71.2907	76.4722	33.9541	82.2962	46.3241	82.2789	55.7706	54.6893	123.06	82.3649	71.3673	115.095	76.2939	90.6453	69.8814
ENSG00000087157	PGS1	0.329968	-0.534991	8.55514	7.49779	1.20832	12.7454	2.71633	10.6052	7.8137	4.4078	8.80588	2.60425	16.9973	16.2868	9.39044	12.5558	5.08626	8.84344	9.31752
ENSG00000087191	PSMC5	0.127347	-0.654275	14.4408	6.13455	7.2499	16.1441	9.50715	16.5441	10.6043	9.55023	12.3282	28.6468	33.9946	13.0295	9.39044	14.6485	16.276	17.6869	9.31752
ENSG00000087206	UIMC1	0.175908	0.317762	404.114	444.414	320.204	388.309	654.635	419.965	510.123	416.537	439.707	361.991	322.269	348.073	338.056	295.062	301.106	318.364	587.003
ENSG00000087237	CETP	0.0774861	-0.808696	50.7874	19.7669	13.2915	66.2759	19.0143	55.9953	43.5335	37.4663	32.2882	148.442	40.1136	88.8796	58.2207	50.2233	59.0006	48.6389	31.4466
ENSG00000087245	MMP2	NA	NA	0	0	0	0	0	0	0	0	0	0	0	0	0	0	0	0	0
ENSG00000087250	MT3	NA	NA	0	0	0	0	0	0	0	0	0	0	0	0	0	0	0	0	0
ENSG00000087253	LPCAT2	NA	-0.325367	0.237357	0.681617	0	0	0	0	0.558122	0	0	0	0	0.465338	0	2.09264	0	0	0
ENSG00000087258	GNAO1	0.598864	0.299355	66.6228	54.5294	25.3747	74.7728	78.7735	76.7815	62.5096	96.2369	125.044	44.2723	85.6663	91.6716	22.537	20.9264	115.967	64.115	26.7879
ENSG00000087263	OGFOD1	0.419955	-0.438981	8.5199	3.40808	10.8749	6.79753	6.79082	4.24207	7.8137	8.8156	8.21882	7.81275	10.8783	10.2374	11.2685	25.1117	5.08626	6.63258	2.32938
ENSG00000087266	SH3BP2	0.953525	-0.08313	1.41767	0.681617	4.83327	0	0	1.27262	2.79061	0	1.76118	0	5.43913	0.465338	0	0	1.01725	4.42172	0
ENSG00000087269	NOP14	0.930225	-0.0751323	3.48411	2.04485	7.2499	0.849691	6.79082	2.54524	4.46497	2.2039	2.93529	2.60425	5.43913	5.11872	3.75617	4.18528	1.01725	2.21086	2.32938
ENSG00000087274	ADD1	0.0321634	-0.969509	329.147	160.18	489.368	202.227	80.1317	192.59	104.369	320.3	196.078	309.906	263.798	196.373	824.48	481.307	312.296	439.961	692.99
ENSG00000087299	L2HGDH	0.158309	-0.974088	4.15276	4.0897	4.83327	2.54907	4.07449	1.69683	1.67437	2.2039	1.76118	0	4.75924	7.44541	5.63426	8.37055	0	2.21086	15.141
ENSG00000087301	TXNDC16	0.0257202	-0.890447	52.1085	30.6728	53.1659	39.0858	44.8194	23.7556	32.9292	31.5892	33.4624	39.0638	45.5527	25.1283	97.6605	56.5012	59.0006	64.115	157.233
ENSG00000087302	C14orf166	0.766295	-0.140864	27.991	43.6235	25.3747	17.8435	36.6704	18.6651	34.6036	13.2234	20.5471	39.0638	14.9576	21.4056	35.6837	25.1117	37.6383	33.1629	30.2819
ENSG00000087303	NID2	0.318437	0.488584	16.0652	16.3588	8.45822	29.7392	9.50715	21.2103	11.7206	30.12	22.3082	18.2298	8.1587	22.3362	16.9028	12.5558	8.13801	15.476	5.82345
ENSG00000087338	GMCL1	0.0041777	-0.929366	17.6514	10.9059	13.2915	15.2944	8.14898	17.3925	8.92995	13.958	8.21882	13.0213	16.9973	28.851	13.1466	29.2969	27.4658	35.3738	22.1291
ENSG00000087365	SF3B2	0.0825786	-0.503216	16.6512	16.3588	10.8749	14.4448	19.0143	14.423	11.1624	11.7541	11.7412	10.417	19.7169	17.2175	26.2932	25.1117	18.3105	22.1086	17.4703
ENSG00000087448	KLHL42	0.349177	-0.727471	9.05185	17.0404	9.66653	8.49691	0	2.54524	3.90685	5.87707	6.45765	0	36.0343	14.8908	3.75617	6.27791	5.08626	15.476	9.31752
ENSG00000087460	GNAS	0.766892	-0.0668739	3706.69	3468.75	3368.79	3669.82	3459.24	3294.39	2926.23	4873.56	3913.92	3002.7	4503.6	4872.56	3551.46	2929.69	4140.21	3621.39	3710.7
ENSG00000087470	DNM1L	0.000145804	0.761438	206.551	225.615	202.997	268.502	286.573	238.404	247.248	298.996	317.012	164.068	193.769	197.769	125.832	163.226	90.5354	150.339	133.939
ENSG00000087494	PTHLH	NA	NA	0	0	0	0	0	0	0	0	0	0	0	0	0	0	0	0	0
ENSG00000087495	PHACTR3	0.00016413	1.54342	15.5316	35.4441	10.8749	24.641	23.0888	20.3619	27.9061	23.5083	22.8953	5.2085	3.39946	14.4255	5.63426	4.18528	10.1725	13.2652	3.49407
ENSG00000087502	ERGIC2	0.959221	-0.0331967	9.9513	5.45294	18.1248	9.3466	12.2235	7.21152	12.2787	6.6117	8.80588	10.417	8.1587	5.11872	13.1466	2.09264	17.2933	6.63258	16.3057
ENSG00000087510	TFAP2C	NA	NA	0	0	0	0	0	0	0	0	0	0	0	0	0	0	0	0	0
ENSG00000087586	AURKA	0.434286	-0.430511	20.1171	20.4485	13.2915	16.1441	14.9398	13.9988	18.418	14.6927	24.0694	5.2085	11.5582	13.0295	48.8303	16.7411	22.3795	11.0543	57.0698
ENSG00000087589	CASS4	0.0126404	0.985867	25.3745	44.9867	30.2079	42.4846	55.6847	15.6957	31.2548	28.6507	24.6565	23.4383	16.3174	27.455	20.659	6.27791	10.1725	19.8977	8.15283
ENSG00000087842	PIR	0.494075	-0.67466	1.3325	2.04485	2.41663	0	2.71633	0	0.558122	0.734633	0.587059	2.60425	2.71957	1.86135	1.87809	0	2.0345	0	1.16469
ENSG00000087884	AAMDC	NA	-0.188507	0.29546	0	0	0.849691	0	0.424207	0.558122	0	0	0	0	0	1.87809	0	1.01725	0	0
ENSG00000087903	RFX2	0.679513	0.214406	16.9269	10.9059	19.3331	25.4907	14.9398	12.302	21.2086	23.5083	17.6118	31.251	19.037	21.4056	11.2685	12.5558	12.207	15.476	2.32938
ENSG00000087995	METTL2A	0.367457	-1.08476	0.68575	0	2.41663	0	0	0	0.558122	0	0	0	0.679892	0	1.87809	2.09264	1.01725	0	2.32938
ENSG00000088002	SULT2B1	NA	NA	0	0	0	0	0	0	0	0	0	0	0	0	0	0	0	0	0
ENSG00000088035	ALG6	0.0213766	1.47048	3.93052	4.0897	13.2915	2.54907	10.8653	6.78731	4.46497	4.4078	2.34824	0	1.35978	2.32669	1.87809	2.09264	3.05175	2.21086	1.16469
ENSG00000088038	CNOT3	0.425815	-0.901958	0.751614	1.36323	0	1.69938	0	0	0	0.734633	0	0	0.679892	1.39601	1.87809	2.09264	1.01725	0	1.16469
ENSG00000088053	GP6	NA	NA	0	0	0	0	0	0	0	0	0	0	0	0	0	0	0	0	0
ENSG00000088179	PTPN4	0.288536	-0.558585	83.2971	62.7088	111.165	48.4324	93.7133	45.8144	57.4865	58.7707	54.5965	67.7105	16.9973	33.5044	169.028	138.114	114.949	86.2236	173.539
ENSG00000088205	DDX18	0.913384	-0.119385	3.095	6.81617	4.83327	0.849691	5.43265	1.27262	1.11624	3.67317	0.587059	2.60425	8.1587	2.79203	1.87809	6.27791	1.01725	2.21086	0
ENSG00000088247	KHSRP	0.027971	-0.839235	13.1093	11.5875	16.9164	9.3466	5.43265	10.6052	5.0231	11.0195	6.45765	7.81275	21.0766	13.9601	15.0247	20.9264	28.483	13.2652	12.8116
ENSG00000088256	GNA11	0.973244	-0.0516087	1.13318	0.681617	2.41663	2.54907	1.35816	0	0	2.2039	0.587059	0	5.43913	0	1.87809	0	1.01725	0	0
ENSG00000088280	ASAP3	0.742656	0.27001	3.41299	6.81617	6.04158	5.94784	1.35816	2.12103	5.0231	2.93853	1.17412	5.2085	2.03967	5.11872	0	2.09264	4.06901	0	4.65876
ENSG00000088298	EDEM2	0.969149	-0.0386742	2.5635	2.04485	3.62495	2.54907	1.35816	4.66628	2.23249	1.46927	3.52235	5.2085	2.03967	6.0494	0	0	5.08626	0	1.16469
ENSG00000088305	DNMT3B	0.878389	0.107873	5.71575	6.81617	9.66653	6.79753	2.71633	4.24207	4.46497	8.8156	4.10941	2.60425	5.43913	5.11872	9.39044	2.09264	1.01725	8.84344	9.31752
ENSG00000088320	REM1	NA	0.210751	0.0531057	0	0	0.849691	0	0	0	0	0	0	0	0	0	0	0	0	0
ENSG00000088325	TPX2	0.137172	-0.979731	12.8522	10.2243	24.1663	3.39877	2.71633	5.51469	5.58122	10.2849	5.87059	0	17.6772	9.30676	16.9028	14.6485	10.1725	13.2652	55.9051
ENSG00000088340	FER1L4	NA	-0.468324	0.0424932	0	0	0	0	0	0	0	0	0	0.679892	0	0	0	0	0	0
ENSG00000088356	PDRG1	0.536373	-0.593078	1.34706	1.36323	2.41663	1.69938	1.35816	0.424207	1.11624	0.734633	0	0	1.35978	1.39601	0	2.09264	3.05175	2.21086	2.32938
ENSG00000088367	EPB41L1	0.898104	-0.151266	1.21631	2.04485	0	0.849691	1.35816	1.69683	1.11624	2.2039	1.17412	0	5.43913	1.39601	0	0	1.01725	0	1.16469
ENSG00000088386	SLC15A1	NA	NA	0	0	0	0	0	0	0	0	0	0	0	0	0	0	0	0	0
ENSG00000088387	DOCK9	0.934069	0.0895047	7.03914	10.2243	10.8749	4.24846	13.5816	4.24207	2.79061	9.55023	4.10941	0	25.156	1.86135	5.63426	12.5558	0	6.63258	1.16469
ENSG00000088448	ANKRD10	0.0138816	0.981877	111.114	216.754	73.7073	134.251	100.504	154.411	146.228	215.248	150.287	62.502	42.8332	145.186	60.0988	64.8718	103.76	86.2236	20.9644
ENSG00000088451	TGDS	0.183624	1.12223	2.30625	0.681617	1.20832	4.24846	8.14898	4.66628	6.13934	1.46927	1.17412	0	2.03967	1.86135	0	0	3.05175	2.21086	0
ENSG00000088538	DOCK3	NA	-0.373545	0.513187	0	0	0.849691	0	0.848414	0.558122	0.734633	0	0	0.679892	0	0	0	0	2.21086	2.32938
ENSG00000088543	C3orf18	NA	-1.67392	0.273621	0	0	0	0	0	0	0	0	0	0	0.465338	1.87809	0	2.0345	0	0
ENSG00000088682	COQ9	0.785105	-0.301094	1.87565	3.40808	0	1.69938	2.71633	1.27262	0.558122	1.46927	0.587059	5.2085	1.35978	0.465338	1.87809	8.37055	1.01725	0	0
ENSG00000088726	TMEM40	0.0378603	0.597149	548.595	814.532	360.078	723.087	820.331	661.339	814.3	473.104	635.198	486.995	543.233	638.909	317.397	240.653	337.728	546.083	364.548
ENSG00000088727	KIF9	0.954851	0.0537591	2.68001	1.36323	3.62495	4.24846	1.35816	1.69683	3.34873	4.4078	1.76118	0	2.03967	1.39601	1.87809	6.27791	6.10351	2.21086	1.16469
ENSG00000088756	ARHGAP28	NA	-0.395918	0.122134	0	0	0	0	0	0.558122	0	0	0	0	1.39601	0	0	0	0	0
ENSG00000088766	CRLS1	0.00914997	0.91465	25.8297	30.6728	36.2495	33.138	31.2378	32.2397	32.3711	53.6282	26.4177	18.2298	14.2777	26.0589	11.2685	10.4632	35.6038	13.2652	8.15283
ENSG00000088782	DEFB127	NA	NA	0	0	0	0	0	0	0	0	0	0	0	0	0	0	0	0	0
ENSG00000088808	PPP1R13B	NA	0.48381	0.563639	1.36323	1.20832	0.849691	0	0	1.11624	0	1.76118	0	2.71957	0	0	0	0	0	0
ENSG00000088812	ATRN	0.764706	-0.254604	2.90796	2.72647	0	3.39877	4.07449	5.09048	1.11624	4.4078	2.34824	0	6.79892	6.0494	1.87809	2.09264	3.05175	0	3.49407
ENSG00000088826	SMOX	0.895913	0.0595077	749.738	946.766	542.534	565.045	643.77	914.166	988.992	586.237	941.055	401.055	1417.57	583.999	659.209	491.77	678.507	610.198	1024.93
ENSG00000088827	SIGLEC1	NA	0.135092	0.102466	0	0	0	0	0	0	0	1.17412	0	0	0.465338	0	0	0	0	0
ENSG00000088832	FKBP1A	0.786747	0.133724	596.654	464.863	557.034	835.247	431.896	800.479	601.655	736.837	572.969	929.718	990.602	759.432	467.644	276.228	392.659	519.552	209.644
ENSG00000088833	NSFL1C	0.0749194	-0.546954	30.2683	25.9014	32.6246	25.4907	16.298	23.7556	12.8368	25.7122	29.94	39.0638	22.4364	29.7816	54.4645	37.6675	25.4313	39.7955	43.0935
ENSG00000088836	SLC4A11	0.103957	-1.367	2.52863	6.13455	0	1.69938	0	0	0.558122	0.734633	0.587059	0	5.43913	3.25737	3.75617	6.27791	3.05175	6.63258	2.32938
ENSG00000088854	C20orf194	0.32886	0.511538	11.2254	14.314	7.2499	16.9938	16.298	13.5746	16.1855	5.14243	17.6118	18.2298	16.3174	8.84143	0	4.18528	12.207	6.63258	5.82345
ENSG00000088876	ZNF343	0.0522522	-2.14476	0.738087	0	0	0.849691	0	0	0	0	0	0	0.679892	0	1.87809	4.18528	3.05175	0	1.16469
ENSG00000088881	EBF4	NA	0.177491	0.546522	1.36323	3.62495	0	0	0	0	0	0	0	0	0	3.75617	0	0	0	0
ENSG00000088882	CPXM1	NA	-1.33954	0.311851	0	0	0	0	0	0	0	0.587059	0	0.679892	0.465338	0	2.09264	0	0	1.16469
ENSG00000088888	MAVS	0.0990772	-0.67106	237.806	151.319	193.331	211.573	44.8194	262.16	136.182	267.406	188.446	195.319	450.768	415.547	187.809	303.432	381.469	269.725	145.586
ENSG00000088899	LZTS3	NA	-0.697129	0.193775	0	0	0	0	0.424207	0	0	0	0	0	0.465338	0	0	0	2.21086	0
ENSG00000088926	F11	NA	NA	0	0	0	0	0	0	0	0	0	0	0	0	0	0	0	0	0
ENSG00000088930	XRN2	0.650682	0.228147	25.4223	24.5382	35.0412	16.9938	50.2521	19.9377	38.5104	13.2234	25.2435	13.0213	32.6348	22.8016	13.1466	39.7601	21.3623	8.84344	31.4466
ENSG00000088970	KIZ	0.257754	-0.60577	9.10039	6.81617	7.2499	8.49691	6.79082	3.39366	8.37183	4.4078	11.1541	5.2085	6.11902	6.98007	7.51235	12.5558	7.12076	15.476	27.9525
ENSG00000088986	DYNLL1	0.203799	0.529315	547.718	867.017	320.204	496.22	1127.28	437.782	953.272	391.559	609.954	440.118	155.695	725.462	486.425	376.675	503.54	327.207	545.075
ENSG00000088992	TESC	0.059127	-1.4331	85.4141	23.175	144.998	38.2361	20.3725	17.8167	7.8137	64.6477	15.2635	41.668	4.07935	20.9402	321.153	211.356	96.6389	117.176	221.291
ENSG00000089006	SNX5	0.848479	-0.0779722	36.0634	29.9911	36.2495	20.3926	25.8051	50.0564	45.2079	32.3239	36.9847	23.4383	29.9152	29.7816	39.4398	54.4086	28.483	39.7955	54.7404
ENSG00000089009	RPL6	0.0230376	-0.99767	26.7701	20.4485	37.4578	11.8957	17.6561	13.5746	15.0693	13.2234	11.1541	15.6255	21.0766	13.4948	73.2454	39.7601	47.8108	44.2172	32.6113
ENSG00000089012	SIRPG	NA	NA	0	0	0	0	0	0	0	0	0	0	0	0	0	0	0	0	0
ENSG00000089022	MAPKAPK5	0.291239	0.603593	4.49277	3.40808	6.04158	5.94784	10.8653	4.66628	6.13934	2.93853	5.87059	0	2.71957	3.72271	5.63426	4.18528	5.08626	0	4.65876
ENSG00000089041	P2RX7	0.578661	0.670698	0.617549	0	1.20832	0.849691	0	0.848414	1.11624	0.734633	2.34824	0	0.679892	0.930676	0	0	0	0	1.16469
ENSG00000089048	ESF1	0.333652	-0.746719	3.81736	2.04485	4.83327	1.69938	0	2.96945	1.67437	5.14243	2.34824	2.60425	2.03967	1.39601	3.75617	14.6485	1.01725	4.42172	10.4822
ENSG00000089050	RBBP9	0.446989	-0.968463	0.618047	0	0	0	0	0.424207	0.558122	0.734633	0.587059	0	3.39946	0	0	4.18528	0	0	0
ENSG00000089053	ANAPC5	0.00144905	0.98253	289.74	333.311	204.206	365.367	374.853	455.598	487.798	424.618	450.861	177.089	191.05	382.043	167.15	138.114	150.553	236.562	96.6692
ENSG00000089057	SLC23A2	0.860468	0.0973595	12.3723	10.9059	13.2915	15.2944	6.79082	15.6957	11.7206	17.6312	8.21882	13.0213	16.3174	8.84143	18.7809	12.5558	3.05175	17.6869	8.15283
ENSG00000089060	SLC8B1	0.207367	-0.907357	2.26639	1.36323	2.41663	1.69938	0	1.69683	1.67437	2.2039	0.587059	0	3.39946	1.86135	1.87809	2.09264	3.05175	8.84344	3.49407
ENSG00000089063	TMEM230	0.174438	-0.454719	49.7865	24.5382	43.4994	54.3802	32.5959	64.4795	30.1386	33.7931	50.4871	41.668	57.1109	69.3354	93.9044	73.2423	44.7591	44.2172	38.4347
ENSG00000089091	DZANK1	NA	0.60035	0.33483	0	0	0.849691	0	0	1.11624	0.734633	1.17412	0	0	0.465338	0	0	1.01725	0	0
ENSG00000089094	KDM2B	0.698789	-0.386579	1.57896	2.04485	1.20832	4.24846	0	1.27262	1.11624	1.46927	0	0	2.03967	2.32669	0	2.09264	4.06901	2.21086	1.16469
ENSG00000089101	CFAP61	NA	0.437354	0.0879883	0	0	0.849691	0	0	0.558122	0	0	0	0	0	0	0	0	0	0
ENSG00000089116	LHX5	NA	NA	0	0	0	0	0	0	0	0	0	0	0	0	0	0	0	0	0
ENSG00000089123	TASP1	0.211247	0.729005	6.4947	6.13455	2.41663	8.49691	14.9398	11.0294	10.6043	5.14243	8.80588	5.2085	6.79892	7.91075	1.87809	4.18528	0	2.21086	8.15283
ENSG00000089127	OAS1	NA	0.381054	0.477828	0.681617	0	0	1.35816	0.424207	0.558122	0.734633	1.17412	0	0.679892	0	0	0	2.0345	0	0
ENSG00000089154	GCN1	0.0149183	-1.23319	6.34513	5.45294	3.62495	2.54907	2.71633	2.54524	5.0231	3.67317	2.93529	2.60425	8.83859	3.25737	15.0247	16.7411	8.13801	4.42172	13.9763
ENSG00000089157	RPLP0	2.64671e-05	-2.28329	65.2382	21.1301	56.7909	12.7454	12.2235	14.8472	12.8368	14.6927	17.0247	52.085	40.1136	30.247	75.1235	146.485	74.2594	114.965	348.242
ENSG00000089159	PXN	0.318226	-0.885279	3.71059	2.04485	3.62495	1.69938	6.79082	1.27262	1.67437	0.734633	2.93529	2.60425	19.037	0.930676	0	10.4632	1.01725	2.21086	2.32938
ENSG00000089163	SIRT4	NA	-0.284911	0.215351	0	0	0	0	0	1.11624	0	0	0	0	0	0	0	0	0	2.32938
ENSG00000089169	RPH3A	NA	-0.498572	0.0727931	0	0	0	0	0	0	0	0	0	0	0	0	0	0	0	1.16469
ENSG00000089177	KIF16B	0.545223	0.44506	5.62143	6.13455	15.7081	1.69938	1.35816	9.75676	6.69746	5.87707	5.87059	2.60425	8.1587	5.58406	1.87809	8.37055	0	4.42172	5.82345
ENSG00000089195	TRMT6	0.937963	-0.114719	0.658022	0	1.20832	0	0	2.12103	0.558122	0.734633	0.587059	0	1.35978	0.465338	0	0	0	0	3.49407
ENSG00000089199	CHGB	NA	0.199655	0.0459146	0	0	0	0	0	0	0.734633	0	0	0	0	0	0	0	0	0
ENSG00000089220	PEBP1	2.84478e-05	-2.12765	7.98228	3.40808	2.41663	1.69938	1.35816	4.66628	1.11624	5.14243	1.76118	20.834	12.9179	22.8016	20.659	8.37055	9.15526	4.42172	6.98814
ENSG00000089225	TBX5	NA	-0.50078	0.162766	0	0	0	0	0	0	0	0	2.60425	0	0	0	0	0	0	0
ENSG00000089234	BRAP	0.848278	0.0904318	47.8353	62.0271	56.7909	31.4386	76.0572	36.0576	44.6497	38.9356	50.4871	28.6468	29.9152	29.7816	73.2454	48.1307	56.9661	26.5303	75.7048
ENSG00000089248	ERP29	0.770667	-0.174082	12.7461	8.86102	7.2499	8.49691	6.79082	18.6651	17.3018	16.1619	11.7412	20.834	9.51848	25.5936	16.9028	10.4632	16.276	4.42172	4.65876
ENSG00000089250	NOS1	0.549506	-0.806319	0.63296	0	0	0.849691	0	0.424207	0	0	1.17412	0	0	0	0	4.18528	0	0	3.49407
ENSG00000089280	FUS	0.752059	-0.233829	4.2077	3.40808	7.2499	6.79753	4.07449	2.54524	3.90685	1.46927	4.10941	2.60425	8.1587	5.11872	0	4.18528	9.15526	2.21086	2.32938
ENSG00000089289	IGBP1	0.00450544	0.927178	28.1742	40.2154	32.6246	45.0336	62.4755	35.2092	21.2086	19.1005	45.2035	18.2298	26.5158	20.0095	16.9028	12.5558	20.345	17.6869	17.4703
ENSG00000089327	FXYD5	0.985346	-0.0123212	550.135	663.213	310.537	398.505	808.107	298.642	755.139	300.465	851.822	299.489	864.822	1198.25	467.644	177.874	469.97	519.552	418.123
ENSG00000089335	ZNF302	0.214841	1.1842	1.15952	1.36323	2.41663	0.849691	2.71633	0.424207	3.90685	0.734633	2.34824	0	0.679892	0.930676	0	0	1.01725	0	1.16469
ENSG00000089351	GRAMD1A	0.43034	-0.295306	18.1314	18.4037	10.8749	19.5429	10.8653	15.2715	17.8599	11.7541	23.4824	23.4383	29.2353	18.1482	22.537	16.7411	18.3105	24.3195	9.31752
ENSG00000089356	FXYD3	0.516229	-0.556986	3.276	8.1794	2.41663	3.39877	1.35816	0.848414	1.11624	2.2039	1.17412	0	1.35978	3.72271	9.39044	0	7.12076	6.63258	3.49407
ENSG00000089472	HEPH	0.274681	-1.05687	2.22878	0	1.20832	0.849691	0	4.66628	1.11624	1.46927	0	7.81275	3.39946	4.65338	1.87809	4.18528	0	4.42172	0
ENSG00000089486	CDIP1	0.926587	0.0516217	15.8489	9.54264	12.0832	15.2944	8.14898	18.2409	19.5343	18.3658	21.7212	28.6468	16.3174	8.84143	11.2685	18.8337	13.2243	26.5303	6.98814
ENSG00000089505	CMTM1	NA	0.909187	0.243132	0.681617	0	0.849691	0	0.424207	0	1.46927	0	0	0	0.465338	0	0	0	0	0
ENSG00000089558	KCNH4	NA	-0.498572	0.11738	0	0	0	0	0	0	0	0	0	0	0	1.87809	0	0	0	0
ENSG00000089597	GANAB	0.000129876	-1.10295	52.379	25.2198	31.4162	38.2361	13.5816	50.9048	33.4873	39.6702	27.5918	85.9403	86.3462	78.6422	58.2207	104.632	56.9661	64.115	43.0935
ENSG00000089639	GMIP	0.194743	0.500367	28.4854	32.7176	44.7077	23.7914	17.6561	40.2997	23.4411	46.2819	37.5718	26.0425	32.6348	22.8016	9.39044	37.6675	19.3278	30.952	10.4822
ENSG00000089682	RBM41	0.00437899	0.790756	21.9012	34.0808	16.9164	22.9417	36.6704	26.3008	26.7898	22.7736	34.6365	13.0213	14.2777	13.0295	20.659	18.8337	15.2588	13.2652	20.9644
ENSG00000089685	BIRC5	0.000199503	-3.73551	1.32438	0	0	0	0	0	0	0	0	0	0.679892	3.72271	3.75617	2.09264	4.06901	2.21086	4.65876
ENSG00000089692	LAG3	NA	0.116844	0.0265129	0	0	0	0	0.424207	0	0	0	0	0	0	0	0	0	0	0
ENSG00000089693	MLF2	0.000624758	-1.55876	16.3246	6.13455	18.1248	10.1963	8.14898	3.81786	5.58122	5.87707	7.04471	15.6255	12.9179	9.7721	43.196	27.2043	23.3968	19.8977	44.2582
ENSG00000089723	OTUB2	NA	NA	0	0	0	0	0	0	0	0	0	0	0	0	0	0	0	0	0
ENSG00000089737	DDX24	NA	0.183111	0.1382	0.681617	0	0.849691	0	0	0	0	0	0	0.679892	0	0	0	0	0	0
ENSG00000089775	ZBTB25	0.193727	0.780959	4.49115	10.9059	7.2499	1.69938	5.43265	5.51469	6.13934	4.4078	6.45765	2.60425	5.43913	3.72271	1.87809	2.09264	6.10351	2.21086	0
ENSG00000089818	NECAP1	0.0217983	-1.84175	3.8112	0	3.62495	1.69938	1.35816	1.27262	0	1.46927	1.76118	0	6.11902	0.930676	9.39044	20.9264	1.01725	4.42172	6.98814
ENSG00000089820	ARHGAP4	0.814908	-0.110356	13.2576	13.6323	6.04158	16.9938	4.07449	16.9683	12.2787	11.0195	15.8506	20.834	12.9179	13.4948	15.0247	14.6485	10.1725	17.6869	10.4822
ENSG00000089847	ANKRD24	NA	-0.587425	0.151977	0	0	0	0	0	0	0	0.587059	0	0.679892	0	0	0	0	0	1.16469
ENSG00000089876	DHX32	0.000258721	-3.54549	8.66815	0	0	0.849691	1.35816	0.424207	1.11624	0	0	0	0	0.930676	13.1466	27.2043	3.05175	4.42172	86.187
ENSG00000089902	RCOR1	0.120956	-0.565814	60.8884	45.6683	65.2491	50.1318	40.7449	29.6945	42.4173	61.7092	55.7706	52.085	51.6718	37.2271	77.0016	66.9644	76.2939	59.6932	161.892
ENSG00000089916	GPATCH2L	0.158265	0.322605	68.3123	94.0631	62.8325	76.4722	85.5643	103.506	66.9746	59.5053	62.2282	59.8978	71.3886	67.0087	52.5864	52.3159	71.2076	59.6932	47.7523
ENSG00000090006	LTBP4	0.18093	-0.809581	8.62664	4.0897	8.45822	6.79753	1.35816	5.9389	3.90685	9.55023	9.98	2.60425	28.5554	10.7028	1.87809	6.27791	12.207	19.8977	5.82345
ENSG00000090013	BLVRB	0.0158293	-1.88468	380.574	94.0631	397.536	152.095	48.8939	45.3901	17.3018	271.08	58.7059	265.634	17.6772	29.3163	1491.2	901.927	343.831	431.118	1523.41
ENSG00000090020	SLC9A1	0.506889	0.296929	75.6772	70.8882	66.4574	106.211	42.1031	120.051	60.8353	123.418	81.6012	78.1275	123.06	83.7609	45.0741	20.9264	63.0696	75.1693	50.0816
ENSG00000090054	SPTLC1	0.883537	-0.0952128	7.60504	6.13455	3.62495	5.94784	9.50715	5.9389	8.37183	6.6117	12.3282	2.60425	12.9179	5.58406	13.1466	14.6485	4.06901	4.42172	5.82345
ENSG00000090060	PAPOLA	0.121063	-0.430093	310.283	239.929	310.537	204.776	346.332	225.254	276.828	264.468	241.868	229.174	248.16	237.788	631.037	391.323	415.039	309.52	392.5
ENSG00000090061	CCNK	0.831976	0.133357	8.91802	14.9956	8.45822	11.046	12.2235	6.3631	8.37183	3.67317	10.5671	7.81275	6.11902	7.44541	5.63426	6.27791	6.10351	6.63258	20.9644
ENSG00000090097	PCBP4	NA	-1.50991	0.592964	0	0	0.849691	0	0	0.558122	0	0	2.60425	4.07935	1.39601	0	0	0	0	0
ENSG00000090104	RGS1	NA	-0.415973	0.0290836	0	0	0	0	0	0	0	0	0	0	0.465338	0	0	0	0	0
ENSG00000090238	YPEL3	0.00083519	-2.08924	548.78	152.682	601.742	126.604	110.011	99.6886	78.137	182.924	129.74	458.348	122.38	89.8103	2009.55	847.518	1265.46	705.265	1800.61
ENSG00000090263	MRPS33	0.96538	-0.0673882	0.692845	0	1.20832	0	1.35816	0	1.11624	1.46927	0	0	0	0.465338	0	2.09264	0	2.21086	1.16469
ENSG00000090266	NDUFB2	0.860271	-0.244912	0.778938	0.681617	2.41663	0	1.35816	0.424207	0.558122	0.734633	0	0	1.35978	0	1.87809	0	3.05175	0	0
ENSG00000090273	NUDC	0.070261	-0.74652	13.4678	14.314	9.66653	14.4448	10.8653	9.33255	12.2787	7.34633	5.28353	2.60425	25.156	23.2669	13.1466	16.7411	14.2415	8.84344	27.9525
ENSG00000090316	MAEA	0.0244137	-1.09529	4.70715	1.36323	3.62495	3.39877	2.71633	3.39366	2.23249	3.67317	2.93529	5.2085	6.11902	6.98007	5.63426	12.5558	4.06901	4.42172	6.98814
ENSG00000090339	ICAM1	NA	-0.0623943	0.572451	0	1.20832	0.849691	2.71633	0	0	0.734633	0	0	2.71957	0.930676	0	0	0	0	0
ENSG00000090372	STRN4	0.326239	0.375165	210.526	182.673	148.623	311.837	92.3551	348.698	275.154	191.005	357.519	164.068	278.756	238.718	187.809	140.207	131.225	183.501	136.269
ENSG00000090376	IRAK3	0.0226401	0.603995	131.415	166.315	84.5822	135.101	232.246	127.262	206.505	123.418	200.774	101.566	118.301	142.859	84.5139	89.9834	84.4319	90.6453	114.14
ENSG00000090382	LYZ	8.74486e-12	-3.32568	22.9414	2.72647	2.41663	3.39877	1.35816	5.09048	7.25558	1.46927	4.10941	23.4383	40.1136	44.6725	33.8056	35.5748	15.2588	28.7412	117.634
ENSG00000090402	SI	NA	-0.704829	0.145586	0	0	0	0	0	0	0	0	0	0	0	0	0	0	0	2.32938
ENSG00000090432	MUL1	0.512151	-0.6003	2.01338	0.681617	1.20832	2.54907	2.71633	1.69683	2.23249	1.46927	0	2.60425	0.679892	3.25737	0	6.27791	1.01725	0	5.82345
ENSG00000090447	TFAP4	NA	0.0268493	0.3913	1.36323	0	0.849691	0	1.27262	0	0	0	0	0.679892	0.930676	0	0	0	0	1.16469
ENSG00000090470	PDCD7	0.73171	-0.450712	0.662607	2.72647	0	0	0	0.848414	0.558122	0	0	0	0.679892	1.39601	0	0	1.01725	2.21086	1.16469
ENSG00000090487	SPG21	0.115177	-0.658454	14.8902	12.9507	13.2915	10.1963	5.43265	5.9389	12.2787	13.2234	18.7859	13.0213	18.3571	20.0095	24.4151	20.9264	10.1725	6.63258	32.6113
ENSG00000090512	FETUB	NA	-0.468324	0.0424932	0	0	0	0	0	0	0	0	0	0.679892	0	0	0	0	0	0
ENSG00000090520	DNAJB11	0.617096	-0.356892	3.7215	2.72647	6.04158	0.849691	4.07449	3.39366	3.90685	2.93853	1.76118	5.2085	4.75924	3.72271	3.75617	8.37055	0	2.21086	5.82345
ENSG00000090530	P3H2	0.4851	-0.769593	1.28905	0	0	3.39877	1.35816	0.848414	0	1.46927	0.587059	0	4.75924	1.39601	3.75617	0	3.05175	0	0
ENSG00000090534	THPO	NA	NA	0	0	0	0	0	0	0	0	0	0	0	0	0	0	0	0	0
ENSG00000090539	CHRD	NA	-0.0791075	0.0657748	0	0	0	0	0	0	0	0.587059	0	0	0.465338	0	0	0	0	0
ENSG00000090554	FLT3LG	NA	-0.415973	0.0290836	0	0	0	0	0	0	0	0	0	0	0.465338	0	0	0	0	0
ENSG00000090565	RAB11FIP3	NA	-0.414132	0.400982	0.681617	0	0.849691	0	0.848414	0	0	0	0	1.35978	0.465338	0	0	0	2.21086	0
ENSG00000090581	GNPTG	0.095238	-1.13497	5.70788	2.04485	4.83327	0.849691	2.71633	8.05993	2.23249	1.46927	4.69647	0	5.43913	7.44541	1.87809	14.6485	5.08626	6.63258	23.2938
ENSG00000090612	ZNF268	0.949691	-0.0643325	2.85685	2.04485	1.20832	5.94784	6.79082	1.69683	2.23249	1.46927	2.34824	0	6.11902	2.79203	0	0	3.05175	8.84344	1.16469
ENSG00000090615	GOLGA3	0.15365	-1.16914	62.5451	33.3992	41.0828	48.4324	28.5214	11.0294	10.0462	101.379	7.04471	20.834	15.6375	11.6335	35.6837	332.729	26.4485	28.7412	248.079
ENSG00000090621	PABPC4	0.00131909	-2.24156	6.07497	1.36323	4.83327	0	0	1.27262	1.67437	4.4078	0.587059	5.2085	5.43913	1.39601	9.39044	27.2043	9.15526	6.63258	18.635
ENSG00000090659	CD209	NA	0.33512	0.0697652	0	0	0	0	0	1.11624	0	0	0	0	0	0	0	0	0	0
ENSG00000090661	CERS4	0.768457	0.386159	0.664514	1.36323	1.20832	0.849691	0	0.848414	1.11624	0	1.17412	0	0	1.86135	0	0	0	2.21086	0
ENSG00000090674	MCOLN1	0.0105723	-2.1873	63.2608	5.45294	60.4158	14.4448	13.5816	6.78731	0	32.3239	3.52235	18.2298	2.71957	6.0494	261.054	190.43	57.9833	103.91	235.267
ENSG00000090686	USP48	0.109333	0.48732	65.9381	77.7043	70.0824	72.2238	103.22	59.8132	102.694	51.4243	82.1882	28.6468	46.2326	46.0685	67.6111	54.4086	42.7246	48.6389	101.328
ENSG00000090776	EFNB1	0.0209444	1.03432	42.2194	82.4757	39.8745	79.871	33.9541	62.3584	51.3472	60.9746	52.2482	20.834	22.4364	66.5434	26.2932	8.37055	36.6211	24.3195	6.98814
ENSG00000090857	PDPR	0.0689868	-1.17784	3.80708	4.0897	1.20832	4.24846	0	2.12103	1.67437	2.93853	1.76118	0	10.8783	2.79203	0	6.27791	8.13801	6.63258	8.15283
ENSG00000090861	AARS	1.50054e-06	-2.51251	46.5577	16.3588	19.3331	11.046	17.6561	10.181	11.7206	5.14243	9.39294	31.251	19.037	20.0095	82.6358	142.299	77.3111	61.9041	209.644
ENSG00000090863	GLG1	0.953398	0.0173219	46.1802	45.6683	33.8329	47.5827	47.5357	54.2985	47.4404	54.3629	44.6165	44.2723	48.2723	53.5139	33.8056	56.5012	52.8971	26.5303	47.7523
ENSG00000090889	KIF4A	0.285207	-0.677977	7.55741	6.81617	13.2915	5.09815	4.07449	3.39366	6.13934	2.93853	4.69647	0	5.43913	8.37609	13.1466	16.7411	3.05175	4.42172	23.2938
ENSG00000090905	TNRC6A	0.297601	0.334913	29.6773	39.5338	26.583	32.2883	40.7449	22.483	36.836	24.9775	46.9647	13.0213	27.1957	27.9203	30.0494	20.9264	39.6728	17.6869	27.9525
ENSG00000090924	PLEKHG2	0.102557	-0.902296	4.5915	4.0897	4.83327	5.09815	1.35816	2.96945	2.79061	3.67317	1.76118	2.60425	8.83859	8.84143	0	6.27791	9.15526	8.84344	2.32938
ENSG00000090932	DLL3	NA	NA	0	0	0	0	0	0	0	0	0	0	0	0	0	0	0	0	0
ENSG00000090971	NAT14	NA	-1.17025	0.255559	0	0	0	0	0	0	0	0	0	0	0	1.87809	0	0	2.21086	0
ENSG00000090975	PITPNM2	0.761775	-0.167767	427.052	308.772	317.787	545.502	92.3551	710.971	349.384	484.123	402.722	429.701	899.497	640.771	302.372	359.934	309.244	400.166	279.525
ENSG00000090989	EXOC1	0.534017	-0.338004	8.02758	10.2243	7.2499	11.046	5.43265	7.21152	5.0231	4.4078	4.69647	13.0213	6.79892	6.51473	3.75617	2.09264	8.13801	17.6869	15.141
ENSG00000091009	RBM27	0.769593	-0.250106	2.35987	2.04485	1.20832	1.69938	6.79082	2.12103	1.67437	1.46927	1.76118	0	2.03967	3.72271	5.63426	0	3.05175	2.21086	2.32938
ENSG00000091010	POU4F3	NA	0.164139	0.0366912	0	0	0	0	0	0	0	0.587059	0	0	0	0	0	0	0	0
ENSG00000091039	OSBPL8	0.0327423	0.552001	191.579	210.62	196.956	232.815	245.828	256.645	207.063	267.406	213.102	210.944	180.171	216.848	95.7824	106.725	204.468	134.862	85.0223
ENSG00000091073	DTX2	0.763582	-0.305222	1.52708	0	2.41663	1.69938	1.35816	1.69683	0.558122	0.734633	1.76118	2.60425	0.679892	1.39601	1.87809	2.09264	1.01725	2.21086	2.32938
ENSG00000091106	NLRC4	NA	-1.51096	0.55357	0	0	0	0	0	0	0.734633	0	0	0.679892	0	0	6.27791	0	0	1.16469
ENSG00000091127	PUS7	0.07692	0.605817	31.6254	42.2603	36.2495	20.3926	67.9082	37.7544	46.8822	23.5083	35.2235	18.2298	25.156	24.1976	35.6837	16.7411	26.4485	13.2652	36.1054
ENSG00000091128	LAMB4	NA	NA	0	0	0	0	0	0	0	0	0	0	0	0	0	0	0	0	0
ENSG00000091129	NRCAM	NA	NA	0	0	0	0	0	0	0	0	0	0	0	0	0	0	0	0	0
ENSG00000091136	LAMB1	NA	-0.448893	0.317965	0.681617	0	0	0	0.848414	0	0	0.587059	0	2.03967	0.930676	0	0	0	0	0
ENSG00000091137	SLC26A4	0.359017	-0.837139	1.26468	1.36323	0	1.69938	0	0.848414	1.67437	0.734633	0.587059	0	1.35978	3.72271	1.87809	4.18528	1.01725	0	1.16469
ENSG00000091138	SLC26A3	NA	0.199655	0.0459146	0	0	0	0	0	0	0.734633	0	0	0	0	0	0	0	0	0
ENSG00000091140	DLD	0.895054	0.111222	6.28446	4.77132	2.41663	5.09815	20.3725	3.39366	6.69746	5.87707	4.69647	5.2085	4.07935	5.11872	7.51235	10.4632	2.0345	0	12.8116
ENSG00000091157	WDR7	8.67295e-05	1.01097	50.7673	50.4397	50.7493	63.7268	86.9225	64.4795	84.2764	57.3014	92.1682	18.2298	35.3544	45.6031	35.6837	37.6675	22.3795	26.5303	40.7641
ENSG00000091164	TXNL1	0.332805	-0.305548	62.8432	67.4801	45.916	48.4324	73.3408	47.5112	54.6959	53.6282	55.7706	91.1488	36.0343	47.4645	84.5139	48.1307	98.6734	61.9041	90.8458
ENSG00000091181	IL5RA	NA	0.160674	0.13229	0	0	0.849691	0	0	0	0	0.587059	0	0.679892	0	0	0	0	0	0
ENSG00000091262	ABCC6	NA	NA	0	0	0	0	0	0	0	0	0	0	0	0	0	0	0	0	0
ENSG00000091317	CMTM6	0.0640325	0.679508	477.58	484.63	325.037	633.87	919.477	667.278	631.794	607.542	456.145	604.186	258.359	624.019	294.86	219.727	254.313	484.178	175.868
ENSG00000091409	ITGA6	0.509783	0.294232	72.0637	42.2603	78.5406	107.911	62.4755	86.9624	85.9508	77.8711	89.82	91.1488	68.6691	57.7019	43.196	110.91	18.3105	92.8561	38.4347
ENSG00000091428	RAPGEF4	0.845503	0.241322	1.00777	0.681617	1.20832	0.849691	0	1.69683	1.67437	1.46927	1.17412	0	2.71957	0.465338	0	4.18528	0	0	0
ENSG00000091436	pk	0.000966225	-2.34996	23.4695	6.81617	22.958	9.3466	4.07449	2.54524	0	5.14243	0.587059	44.2723	8.83859	5.11872	67.6111	33.4822	42.7246	70.7475	51.2463
ENSG00000091482	SMPX	NA	NA	0	0	0	0	0	0	0	0	0	0	0	0	0	0	0	0	0
ENSG00000091483	FH	0.136419	-1.32894	1.35433	0.681617	1.20832	0.849691	0	0.424207	1.11624	0.734633	0	0	1.35978	1.39601	0	6.27791	2.0345	4.42172	1.16469
ENSG00000091490	SEL1L3	2.44851e-05	-2.21392	128.102	23.8566	49.541	44.1839	14.9398	23.3314	118.322	13.2234	44.6165	169.276	129.179	405.31	323.031	259.487	104.777	274.147	52.411
ENSG00000091513	TF	NA	0.441846	0.0885156	0.681617	0	0	0	0	0	0.734633	0	0	0	0	0	0	0	0	0
ENSG00000091527	CDV3	0.0833446	-0.65526	114.582	86.5654	112.373	85.8188	104.579	90.3561	47.4404	112.399	65.7506	111.983	55.7511	59.098	193.443	202.986	156.657	132.652	215.468
ENSG00000091536	MYO15A	NA	-0.566644	0.381965	0.681617	1.20832	0	0	0	0	0	0	0	0	0.465338	3.75617	0	0	0	0
ENSG00000091542	ALKBH5	0.000713516	-1.757	127.698	33.3992	109.957	56.9293	35.3123	57.2679	44.0916	59.5053	42.2682	85.9403	55.0712	54.9099	154.003	403.879	193.278	121.597	535.757
ENSG00000091583	APOH	NA	0.156424	0.0348826	0	0	0	0	0	0.558122	0	0	0	0	0	0	0	0	0	0
ENSG00000091592	NLRP1	NA	0.916679	0.402	1.36323	0	0	1.35816	1.27262	0.558122	0.734633	0	0	0.679892	0.465338	0	0	0	0	0
ENSG00000091622	PITPNM3	NA	-1.20418	0.553859	0.681617	0	0	0	0	1.11624	0	0	0	1.35978	0.930676	3.75617	0	1.01725	0	0
ENSG00000091640	SPAG7	0.309691	-0.849056	2.66136	2.04485	3.62495	0.849691	0	1.69683	1.67437	2.2039	0.587059	13.0213	2.71957	1.39601	0	8.37055	1.01725	2.21086	1.16469
ENSG00000091651	ORC6	NA	-0.243835	0.226684	0	0	0	1.35816	0.424207	0	0	0	0	0.679892	0	0	0	0	0	1.16469
ENSG00000091656	ZFHX4	NA	NA	0	0	0	0	0	0	0	0	0	0	0	0	0	0	0	0	0
ENSG00000091664	SLC17A6	NA	NA	0	0	0	0	0	0	0	0	0	0	0	0	0	0	0	0	0
ENSG00000091704	CPA1	NA	-0.415973	0.0290836	0	0	0	0	0	0	0	0	0	0	0.465338	0	0	0	0	0
ENSG00000091732	ZC3HC1	0.258453	0.882168	2.80553	4.0897	2.41663	5.09815	9.50715	0.424207	3.90685	2.2039	4.10941	0	2.71957	2.79203	0	0	2.0345	4.42172	1.16469
ENSG00000091831	ESR1	NA	-1.08194	0.143154	0	0	0	0	0	0	0	0	0	1.35978	0.930676	0	0	0	0	0
ENSG00000091844	RGS17	0.892526	-0.161414	2.9714	4.77132	3.62495	5.09815	8.14898	0.424207	0.558122	0.734633	0.587059	0	6.11902	4.18804	1.87809	0	0	4.42172	6.98814
ENSG00000091879	ANGPT2	NA	-0.715937	0.548847	0	0	0.849691	0	0	0.558122	1.46927	0	0	5.43913	0.465338	0	0	0	0	0
ENSG00000091947	TMEM101	NA	0.418612	0.279255	0	0	0	2.71633	0	0	0	0.587059	0	0	0	0	0	0	0	1.16469
ENSG00000091972	CD200	NA	1.16928	0.559435	0	0	0.849691	2.71633	0.848414	0.558122	0.734633	1.76118	0	0	0.465338	0	0	1.01725	0	0
ENSG00000091986	CCDC80	0.667199	-0.51703	1.03847	1.36323	0	0	0	1.27262	0.558122	0	2.34824	0	1.35978	0	0	2.09264	2.0345	4.42172	1.16469
ENSG00000092009	CMA1	0.0521576	-2.02265	0.907792	0	0	0	0	0.848414	0	0	0.587059	0	2.71957	4.18804	1.87809	2.09264	0	2.21086	0
ENSG00000092010	PSME1	0.00545534	-1.35635	31.6497	18.4037	33.8329	11.046	8.14898	16.1199	15.6274	14.6927	18.7859	18.2298	23.7962	36.7617	103.295	73.2423	13.2243	24.3195	76.8695
ENSG00000092020	PPP2R3C	0.0128671	0.856884	15.7726	21.1301	15.7081	16.9938	32.5959	16.9683	26.2317	12.4888	19.96	10.417	6.79892	8.37609	16.9028	8.37055	13.2243	11.0543	15.141
ENSG00000092036	HAUS4	NA	-0.0965706	0.493075	0.681617	0	0.849691	0	1.27262	0.558122	0.734633	0	0	0.679892	0.930676	0	0	1.01725	0	1.16469
ENSG00000092051	JPH4	NA	0.0470993	0.307186	1.36323	1.20832	0	0	0	0	0	0	0	0	0.465338	1.87809	0	0	0	0
ENSG00000092054	MYH7	NA	-0.415973	0.0290836	0	0	0	0	0	0	0	0	0	0	0.465338	0	0	0	0	0
ENSG00000092067	CEBPE	NA	-0.812704	0.26158	0	0	0	0	0	0	0	0	0	0	0	0	4.18528	0	0	0
ENSG00000092068	SLC7A8	0.98703	-0.0230056	1.1785	1.36323	0	0	1.35816	0.424207	2.79061	0.734633	1.17412	2.60425	0	0.465338	3.75617	4.18528	0	0	0
ENSG00000092094	OSGEP	0.96479	0.0391025	5.06915	3.40808	6.04158	5.94784	2.71633	8.90835	7.25558	5.14243	0.587059	13.0213	6.11902	6.51473	3.75617	6.27791	2.0345	2.21086	1.16469
ENSG00000092096	SLC22A17	9.49118e-06	-1.77321	17.0471	10.9059	8.45822	6.79753	2.71633	5.09048	8.92995	5.87707	9.39294	23.4383	23.7962	21.8709	16.9028	33.4822	42.7246	44.2172	8.15283
ENSG00000092098	RNF31	NA	0.433711	0.290463	0	0	0.849691	0	0	1.11624	0.734633	0.587059	0	1.35978	0	0	0	0	0	0
ENSG00000092108	SCFD1	0.00403445	0.745565	65.3619	68.8433	67.6657	56.9293	131.742	65.3279	109.392	64.6477	91.5812	41.668	33.9946	42.8111	52.5864	56.5012	52.8971	48.6389	60.5638
ENSG00000092140	G2E3	0.483099	0.324876	12.4024	17.722	10.8749	11.046	24.4469	9.75676	17.3018	8.08096	10.5671	23.4383	8.83859	11.6335	7.51235	12.5558	12.207	6.63258	5.82345
ENSG00000092148	HECTD1	0.00571498	-1.24705	124.199	54.5294	161.914	58.6287	70.6245	58.5406	47.4404	69.7902	52.8353	80.7318	76.8278	67.9394	174.662	211.356	207.519	154.76	439.088
ENSG00000092199	HNRNPC	0.812519	-0.0677895	202.792	212.665	202.997	156.343	186.068	234.586	180.831	186.597	225.431	257.821	178.132	278.738	197.199	177.874	271.606	159.182	138.598
ENSG00000092200	RPGRIP1	NA	-0.332814	0.147097	0	1.20832	0	0	0	0	0	0	0	0.679892	0.465338	0	0	0	0	0
ENSG00000092201	SUPT16H	0.110552	-0.593424	14.402	16.3588	10.8749	9.3466	10.8653	7.21152	12.8368	13.958	12.3282	10.417	19.037	18.6135	11.2685	18.8337	33.5693	13.2652	11.6469
ENSG00000092203	TOX4	0.126329	-0.480284	57.9233	51.1213	72.499	45.8833	48.8939	32.6639	41.301	58.036	36.3977	36.4595	54.3913	49.3258	125.832	62.7791	62.0523	64.115	85.0223
ENSG00000092208	GEMIN2	NA	-0.236898	0.598499	0	0	0	4.07449	0.424207	0	0	0	0	0	0	1.87809	0	2.0345	0	1.16469
ENSG00000092295	TGM1	NA	NA	0	0	0	0	0	0	0	0	0	0	0	0	0	0	0	0	0
ENSG00000092330	TINF2	0.975936	0.0144657	17.2283	11.5875	12.0832	20.3926	19.0143	25.8766	17.8599	22.039	11.7412	13.0213	19.037	22.3362	15.0247	14.6485	19.3278	17.6869	13.9763
ENSG00000092345	DAZL	NA	-0.415973	0.0290836	0	0	0	0	0	0	0	0	0	0	0.465338	0	0	0	0	0
ENSG00000092377	TBL1Y	NA	NA	0	0	0	0	0	0	0	0	0	0	0	0	0	0	0	0	0
ENSG00000092421	SEMA6A	NA	-0.496491	0.308093	0.681617	0	0	0	0.848414	0	0	0	0	3.39946	0	0	0	0	0	0
ENSG00000092439	TRPM7	0.083319	0.425014	95.2112	96.7896	100.29	88.3679	194.217	89.0835	107.159	88.8906	112.128	78.1275	67.9892	70.2661	103.295	64.8718	94.6044	72.9584	94.3398
ENSG00000092445	TYRO3	NA	-1.69151	0.288569	0	0	0	0	0	0	0	0	0	1.35978	0	0	2.09264	0	0	1.16469
ENSG00000092470	WDR76	0.843355	0.161096	3.4738	4.77132	4.83327	3.39877	4.07449	2.12103	2.79061	2.2039	4.69647	0	1.35978	1.39601	3.75617	8.37055	6.10351	2.21086	3.49407
ENSG00000092529	CAPN3	NA	0.0481826	0.14878	1.36323	0	0	0	0	0	0	0	0	0	0	0	0	1.01725	0	0
ENSG00000092531	SNAP23	0.0201553	0.55124	771.89	802.263	694.782	1091.85	670.933	1209.84	999.038	938.861	950.448	591.165	711.167	991.17	458.253	477.121	543.212	747.271	472.864
ENSG00000092607	TBX15	NA	NA	0	0	0	0	0	0	0	0	0	0	0	0	0	0	0	0	0
ENSG00000092621	PHGDH	0.937391	0.0970254	24.7567	3.40808	77.3323	33.9877	5.43265	30.1187	36.836	4.4078	16.4376	2.60425	4.07935	118.196	15.0247	12.5558	9.15526	26.5303	0
ENSG00000092758	COL9A3	NA	-0.498572	0.0727931	0	0	0	0	0	0	0	0	0	0	0	0	0	0	0	1.16469
ENSG00000092820	EZR	0.0751168	-1.61014	2.53982	0.681617	2.41663	0.849691	1.35816	0.848414	0.558122	0.734633	0.587059	0	4.07935	0.465338	3.75617	20.9264	0	2.21086	121.128
ENSG00000092841	MYL6	0.118804	-0.540153	654.955	541.886	712.907	625.373	240.395	657.945	514.03	514.243	443.229	760.441	719.325	1285.26	1047.97	571.29	967.406	532.817	344.748
ENSG00000092847	AGO1	0.835659	-0.119469	188.221	141.095	144.998	318.634	40.7449	254.1	129.484	249.775	160.854	239.591	290.994	228.946	108.929	253.209	114.949	221.086	114.14
ENSG00000092850	TEKT2	NA	NA	0	0	0	0	0	0	0	0	0	0	0	0	0	0	0	0	0
ENSG00000092853	CLSPN	0.274009	-0.817768	2.71699	2.72647	2.41663	0	1.35816	3.39366	0.558122	0.734633	3.52235	7.81275	4.75924	2.32669	1.87809	2.09264	4.06901	0	5.82345
ENSG00000092871	RFFL	0.000399422	-1.85487	41.6194	11.5875	45.916	23.7914	12.2235	8.90835	7.8137	16.1619	9.98	31.251	42.1533	14.4255	101.417	75.335	68.1559	44.2172	152.574
ENSG00000092929	UNC13D	0.551631	-0.262091	402.9	292.414	384.245	606.68	112.728	560.802	333.757	323.239	310.554	421.889	688.73	641.701	311.762	303.432	339.762	488.6	326.113
ENSG00000092931	MFSD11	0.000948034	1.17826	26.2299	28.6279	21.7497	18.6932	59.7592	41.9965	56.9284	24.9775	42.2682	10.417	12.238	20.4749	18.7809	10.4632	18.3105	17.6869	16.3057
ENSG00000092964	DPYSL2	0.539461	-0.352357	56.8855	44.9867	43.4994	70.5244	27.1633	66.6005	49.6728	49.9551	48.1388	39.0638	194.449	82.3649	18.7809	56.5012	40.6901	26.5303	51.2463
ENSG00000092969	TGFB2	0.0119348	1.39153	23.1742	23.8566	68.8741	20.3926	48.8939	27.1492	40.1848	16.1619	28.7659	28.6468	25.8359	14.8908	13.1466	4.18528	3.05175	4.42172	2.32938
ENSG00000092978	GPATCH2	0.729722	-0.353354	2.01053	2.04485	1.20832	0.849691	6.79082	1.69683	1.67437	0.734633	0	2.60425	4.07935	3.25737	1.87809	4.18528	0	0	1.16469
ENSG00000093000	NUP50	0.236573	-0.566601	87.8854	73.6146	83.3739	49.2821	122.235	39.8755	49.1147	74.1979	69.86	72.919	47.5924	35.3657	116.441	123.466	70.1904	128.23	250.408
ENSG00000093009	CDC45	NA	-0.274251	0.159982	0.681617	0	0	0	0	0	0	0	0	0	0	1.87809	0	0	0	0
ENSG00000093010	COMT	0.000182816	-1.59635	27.4841	2.72647	25.3747	22.092	5.43265	13.5746	8.92995	18.3658	9.98	15.6255	35.3544	49.7912	63.855	41.8528	30.5175	50.8498	45.4229
ENSG00000093072	CECR1	0.304761	0.970417	1.52994	1.36323	0	0.849691	2.71633	4.24207	2.23249	2.93853	4.10941	0	4.07935	0.930676	0	0	1.01725	0	0
ENSG00000093100	XXbac-B461K10.4	NA	NA	0	0	0	0	0	0	0	0	0	0	0	0	0	0	0	0	0
ENSG00000093134	VNN3	NA	0.437354	0.0879883	0	0	0.849691	0	0	0.558122	0	0	0	0	0	0	0	0	0	0
ENSG00000093144	ECHDC1	0.574783	0.698388	1.08455	4.0897	0	0.849691	5.43265	0	0.558122	1.46927	0.587059	0	2.03967	2.32669	0	0	0	0	0
[truncated: 56,860 more rows]

## Sheet:  differentially exp transcripts
Ensembl ID	Gene name	adjusted p value (Benj-Hochberg FDR)	log2 FC	mean normalised count	control_1	control_2	control_3	control_4	control_5	control_6	control_7	control_8	sepsis_1	sepsis_2	sepsis_3	sepsis_4	sepsis_5	sepsis_6	sepsis_7	sepsis_8
Upregulated in sepsis
ENSG00000148600	CDHR1	3.53733e-21	4.42162	29.3457	2.04485	1.20832	6.79753	0	0.848414	2.23249	1.46927	2.34824	57.2935	92.4653	67.0087	31.9275	89.9834	21.3623	55.2715	37.2701
ENSG00000144485	HES6	3.87409e-06	4.24661	16.7186	0.681617	2.41663	0.849691	0	0	0	0	0.587059	13.0213	0	0.930676	41.3179	29.2969	4.06901	28.7412	145.586
ENSG00000196365	LONP1	2.93484e-06	4.06354	10.2595	0.681617	0	0.849691	0	0.424207	1.67437	0	0	0	2.03967	1.86135	22.537	31.3896	8.13801	17.6869	76.8695
ENSG00000169136	ATF5	8.25153e-06	4.0201	25.5051	0	3.62495	2.54907	1.35816	1.69683	0	0.734633	0	5.2085	0.679892	1.86135	24.4151	89.9834	28.483	11.0543	236.432
ENSG00000153879	CEBPG	4.03569e-07	3.94901	51.7566	2.72647	14.4998	2.54907	6.79082	0.424207	1.11624	1.46927	1.17412	46.8765	5.43913	1.86135	63.855	215.542	277.71	48.6389	137.433
ENSG00000102109	PCSK1N	2.7188e-05	3.91072	20.6316	0.681617	4.83327	0.849691	0	0.848414	0.558122	0	0	5.2085	0.679892	2.79203	43.196	33.4822	1.01725	8.84344	227.114
ENSG00000004478	FKBP4	4.06613e-06	3.74572	15.437	0	6.04158	0	1.35816	0	0	0.734633	2.34824	10.417	4.75924	2.32669	33.8056	50.2233	22.3795	28.7412	83.8576
ENSG00000077984	CST7	1.82878e-11	3.71334	107.228	4.77132	27.7913	11.8957	9.50715	8.90835	8.92995	10.2849	17.0247	49.4808	4186.09	422.062	480.79	236.468	24.414	130.441	201.491
ENSG00000137460	FHDC1	2.54859e-06	3.55769	54.572	8.86102	15.7081	3.39877	4.07449	1.27262	1.67437	5.87707	4.69647	10.417	8.1587	6.51473	214.102	173.689	34.5866	35.3738	344.748
ENSG00000196453	ZNF777	5.17816e-05	3.50386	22.5341	1.36323	6.04158	1.69938	1.35816	2.12103	0	1.46927	1.76118	2.60425	3.39946	0.465338	50.7084	37.6675	5.08626	17.6869	227.114
ENSG00000178752	FAM132B	2.79543e-05	3.50313	48.8809	0.681617	10.8749	3.39877	0	4.66628	16.1855	0	0.587059	36.4595	6.11902	8.37609	75.1235	113.002	36.6211	75.1693	394.83
ENSG00000136802	LRRC8A	2.66328e-05	3.36347	135.741	12.2691	44.7077	19.5429	6.79082	4.24207	6.13934	22.039	7.63177	20.834	11.5582	8.37609	249.786	362.026	48.8281	117.176	1229.91
ENSG00000177666	PNPLA2	1.74981e-06	3.33277	246.586	12.2691	137.748	24.641	12.2235	21.6346	8.92995	30.12	15.8506	223.966	29.9152	37.6924	886.457	531.53	476.074	331.629	1164.69
ENSG00000090382	LYZ	8.74486e-12	3.32568	22.9414	2.72647	2.41663	3.39877	1.35816	5.09048	7.25558	1.46927	4.10941	23.4383	40.1136	44.6725	33.8056	35.5748	15.2588	28.7412	117.634
ENSG00000149809	TM7SF2	4.52981e-05	3.26795	14.9794	2.04485	3.62495	1.69938	2.71633	1.69683	1.67437	0.734633	0.587059	0	0.679892	2.79203	18.7809	62.7791	15.2588	22.1086	102.493
ENSG00000260549	MT1L	4.68689e-05	3.24364	17.1604	2.72647	6.04158	2.54907	0	1.27262	0.558122	2.93853	1.17412	2.60425	2.03967	9.30676	77.0016	48.1307	11.1898	2.21086	104.822
ENSG00000087085	ACHE	0.000296767	3.10127	19.0307	2.04485	12.0832	2.54907	0	0.424207	0	2.2039	0.587059	13.0213	0.679892	1.39601	52.5864	39.7601	25.4313	37.5846	114.14
ENSG00000196305	IARS	4.96783e-08	3.09031	41.8657	3.40808	14.4998	6.79753	10.8653	6.78731	3.90685	5.14243	8.80588	31.251	16.9973	6.51473	84.5139	146.485	93.5871	92.8561	137.433
ENSG00000184575	XPOT	2.67226e-07	3.08789	127.7	19.7669	56.7909	16.9938	17.6561	19.5135	15.0693	15.4273	17.0247	174.485	22.4364	20.9402	163.394	506.418	470.987	114.965	391.336
ENSG00000206177	HBM	0.000166847	3.06942	248.284	27.9463	89.4154	67.1256	17.6561	5.51469	1.11624	57.3014	12.9153	158.859	8.83859	7.91075	1111.83	738.701	1020.3	247.616	399.488
ENSG00000181817	LSM10	8.76618e-06	3.06831	28.8943	6.13455	9.66653	1.69938	2.71633	6.3631	5.0231	0.734633	5.28353	31.251	1.35978	4.18804	48.8303	102.539	98.6734	57.4824	80.3636
ENSG00000096070	BRPF3	3.80788e-06	3.06349	63	10.2243	38.6661	8.49691	2.71633	3.81786	3.90685	13.2234	4.69647	91.1488	15.6375	9.30676	199.077	207.171	98.6734	72.9584	228.279
ENSG00000106105	GARS	1.60783e-08	3.03126	76.4225	8.86102	41.0828	15.2944	13.5816	11.0294	11.1624	5.87707	9.39294	80.7318	23.1163	37.6924	176.54	257.394	94.6044	137.073	299.325
ENSG00000168159	RNF187	0.000207497	2.98859	251.693	10.2243	157.081	35.687	8.14898	10.6052	5.0231	57.3014	22.3082	122.4	27.1957	19.5442	495.815	707.312	190.226	194.556	1963.67
ENSG00000173011	TADA2B	2.70262e-05	2.98112	30.1553	4.0897	15.7081	4.24846	4.07449	2.54524	1.11624	7.34633	2.93529	26.0425	1.35978	4.65338	77.0016	113.002	52.8971	42.0064	123.457
ENSG00000105643	ARRDC2	8.45436e-05	2.98033	29.6533	6.13455	12.0832	2.54907	5.43265	2.96945	1.11624	2.2039	6.45765	7.81275	6.79892	3.25737	152.125	81.6129	11.1898	15.476	157.233
ENSG00000049759	NEDD4L	2.81632e-05	2.95915	123.109	16.3588	72.499	13.5951	13.5816	12.7262	8.37183	22.7736	12.9153	114.587	4.75924	11.1681	330.543	339.007	215.657	201.188	580.015
ENSG00000179094	PER1	7.10802e-05	2.95835	19.4959	4.77132	6.04158	2.54907	6.79082	2.54524	1.67437	1.46927	1.17412	5.2085	10.1984	5.11872	26.2932	27.2043	12.207	8.84344	189.844
ENSG00000181026	AEN	0.000368723	2.93484	13.0818	0.681617	7.2499	0.849691	1.35816	0.848414	0	5.14243	0.587059	5.2085	4.07935	3.72271	28.1713	33.4822	13.2243	2.21086	102.493
ENSG00000149577	SIDT2	0.000344155	2.91774	13.5157	2.04485	9.66653	1.69938	1.35816	0.424207	0.558122	2.2039	0	5.2085	3.39946	1.86135	39.4398	29.2969	9.15526	13.2652	96.6692
ENSG00000096060	FKBP5	8.62696e-06	2.91428	33.5714	6.81617	16.9164	5.09815	9.50715	2.54524	6.13934	2.2039	2.93529	10.417	47.5924	22.3362	11.2685	140.207	46.7936	17.6869	188.68
ENSG00000188175	HEPACAM2	0.00122017	2.87898	23.8864	6.13455	14.4998	3.39877	0	1.27262	0	0.734633	1.76118	7.81275	0.679892	0.930676	65.733	33.4822	37.6383	28.7412	179.362
ENSG00000031698	SARS	9.11269e-06	2.87647	62.1388	9.54264	32.6246	11.8957	10.8653	8.90835	3.90685	10.2849	9.98	31.251	10.8783	11.6335	118.319	200.893	126.139	66.3258	330.772
ENSG00000183049	CAMK1D	0.00175926	2.8571	12.79	0.681617	6.04158	4.24846	2.71633	0	1.11624	0	0	2.60425	0.679892	2.32669	54.4645	4.18528	10.1725	19.8977	95.5045
ENSG00000206549	PRSS50	0.000237264	2.84161	15.263	4.0897	1.20832	2.54907	0	1.69683	7.8137	1.46927	1.76118	70.3148	0.679892	20.0095	43.196	58.5939	1.01725	8.84344	20.9644
ENSG00000111666	CHPT1	0.000224812	2.82661	326.224	32.7176	251.33	47.5827	42.1031	12.302	8.92995	55.0975	24.0694	325.531	12.238	30.7123	1074.27	1073.52	618.489	327.207	1283.49
ENSG00000112077	RHAG	1.3986e-06	2.81604	31.3907	11.5875	21.7497	5.94784	4.07449	2.96945	1.67437	4.4078	2.34824	13.0213	38.7538	49.7912	105.173	117.188	18.3105	35.3738	69.8814
ENSG00000166347	CYB5A	0.00192956	2.8152	11.1689	0.681617	6.04158	1.69938	2.71633	0.424207	0	2.2039	0	0	1.35978	1.39601	15.0247	18.8337	12.207	6.63258	109.481
ENSG00000100100	PIK3IP1	2.71391e-05	2.77423	13.7968	4.77132	12.0832	1.69938	1.35816	0.424207	1.11624	0.734633	2.34824	5.2085	26.5158	45.6031	16.9028	52.3159	17.2933	4.42172	27.9525
ENSG00000101928	MOSPD1	0.000554221	2.7723	51.1106	4.0897	39.8745	6.79753	5.43265	2.96945	1.67437	8.8156	5.28353	23.4383	4.07935	4.65338	114.563	83.7055	31.5348	46.4281	434.429
ENSG00000185122	HSF1	3.23644e-06	2.768	14.9973	2.04485	9.66653	4.24846	1.35816	3.81786	1.67437	1.46927	2.34824	7.81275	12.238	3.25737	33.8056	48.1307	44.7591	35.3738	27.9525
ENSG00000153048	CARHSP1	7.36208e-07	2.76366	13.7665	2.72647	7.2499	3.39877	4.07449	1.69683	1.11624	0.734633	4.69647	13.0213	6.79892	10.2374	33.8056	31.3896	23.3968	17.6869	58.2345
ENSG00000102096	PIM2	8.67295e-05	2.75213	33.3452	8.86102	15.7081	10.1963	5.43265	0.424207	1.11624	8.8156	4.69647	10.417	35.3544	12.5641	123.954	81.6129	16.276	19.8977	178.197
ENSG00000158850	B4GALT3	0.000101747	2.74854	78.6417	11.5875	39.8745	20.3926	6.79082	14.423	2.79061	19.1005	13.5024	49.4808	8.1587	6.98007	212.224	236.468	84.4319	90.6453	441.417
ENSG00000070423	RNF126	0.00035896	2.74343	11.2088	1.36323	7.2499	2.54907	0	0	1.11624	3.67317	1.76118	5.2085	1.35978	5.58406	15.0247	33.4822	11.1898	19.8977	69.8814
ENSG00000102575	ACP5	0.00138791	2.73933	12.076	0	8.45822	3.39877	0	1.69683	0	1.46927	1.76118	13.0213	2.71957	0	45.0741	41.8528	9.15526	33.1629	31.4466
ENSG00000155962	CLIC2	0.000804124	2.72187	94.1641	10.9059	73.7073	15.2944	8.14898	6.3631	1.67437	18.3658	6.45765	41.668	6.11902	3.72271	274.201	211.356	78.3284	103.91	646.403
ENSG00000158555	GDPD5	0.000824235	2.69753	26.7672	2.72647	20.5414	2.54907	2.71633	0.424207	0	10.2849	2.34824	28.6468	2.03967	3.25737	103.295	58.5939	69.1731	33.1629	88.5164
ENSG00000156453	PCDH1	0.00289395	2.67621	17.8129	2.72647	14.4998	3.39877	1.35816	0	0	2.2039	0.587059	2.60425	1.35978	1.39601	39.4398	31.3896	21.3623	28.7412	133.939
ENSG00000100558	PLEK2	0.000978606	2.66888	85.8501	14.314	61.6242	11.046	5.43265	8.05993	0.558122	27.1814	5.87059	57.2935	4.75924	7.91075	285.469	146.485	74.2594	75.1693	588.168
ENSG00000111450	STX2	0.000347079	2.65001	15.0627	2.04485	8.45822	2.54907	6.79082	1.27262	1.67437	2.2039	1.76118	5.2085	4.75924	3.25737	26.2932	35.5748	8.13801	11.0543	119.963
ENSG00000274070	GATSL2	9.91445e-05	2.64905	28.2843	8.86102	12.0832	6.79753	1.35816	2.54524	1.11624	16.8966	1.17412	26.0425	13.5978	4.65338	77.0016	54.4086	57.9833	37.5846	130.445
ENSG00000122490	PQLC1	3.29675e-05	2.64522	163.061	27.2647	132.915	39.0858	8.14898	17.8167	10.6043	40.4048	26.4177	153.651	52.3517	49.3258	542.767	334.822	219.726	221.086	732.59
ENSG00000235174	RPL39P3	6.0172e-05	2.64506	24.9497	4.77132	13.2915	6.79753	6.79082	3.39366	2.79061	3.67317	4.69647	59.8978	4.07935	6.0494	52.5864	41.8528	153.605	22.1086	12.8116
ENSG00000271736	RP11-85G21.3	0.000344494	2.64075	16.4692	2.72647	10.8749	3.39877	1.35816	0.848414	0.558122	7.34633	1.76118	7.81275	2.71957	2.32669	31.9275	46.038	34.5866	26.5303	82.6929
ENSG00000005187	ACSM3	1.16164e-05	2.64037	26.4866	6.81617	7.2499	6.79753	5.43265	8.90835	8.37183	0.734633	5.87059	36.4595	135.978	4.65338	24.4151	23.019	17.2933	61.9041	69.8814
ENSG00000117394	SLC2A1	0.000734006	2.63679	228.26	50.4397	165.539	41.6349	21.7306	10.181	4.46497	52.8936	29.94	70.3148	40.1136	20.9402	815.09	510.604	189.209	114.965	1514.1
ENSG00000142089	IFITM3	2.29003e-09	2.62692	688	234.476	85.7905	217.521	97.7878	78.0541	130.042	77.1365	496.652	625.02	809.071	2161.5	1369.13	1088.17	1514.69	1109.85	913.116
ENSG00000128973	CLN6	6.81221e-10	2.62458	19.0205	4.0897	1.20832	5.09815	5.43265	3.39366	7.8137	2.2039	8.80588	20.834	27.8756	35.831	46.9522	58.5939	13.2243	42.0064	20.9644
ENSG00000197006	METTL9	0.000343514	2.61733	429.079	66.1168	335.912	67.9753	46.1776	68.2973	53.5797	75.6672	39.92	346.365	46.2326	71.6621	845.139	667.551	108.846	683.156	3342.66
ENSG00000132002	DNAJB1	2.07463e-05	2.60892	42.488	9.54264	16.9164	5.94784	16.298	5.9389	10.0462	8.08096	9.98	18.2298	8.83859	13.4948	63.855	89.9834	66.1214	66.3258	270.208
ENSG00000113407	TARS	0.000338772	2.59057	75.7755	12.2691	82.1655	5.94784	8.14898	7.21152	6.69746	9.55023	5.87059	39.0638	11.5582	13.4948	189.687	184.152	168.864	139.284	328.442
ENSG00000182768	NGRN	0.001336	2.57425	20.0107	0	19.3331	5.09815	2.71633	1.69683	1.67437	3.67317	0.587059	20.834	3.39946	1.86135	45.0741	35.5748	126.139	19.8977	32.6113
ENSG00000065154	OAT	0.00144905	2.56351	30.0207	6.13455	31.4162	4.24846	1.35816	2.54524	0	3.67317	2.34824	23.4383	7.47881	3.72271	88.2701	77.4276	18.3105	37.5846	172.374
ENSG00000139514	SLC7A1	0.000314468	2.56316	191.165	29.9911	163.123	60.3281	5.43265	28.8461	11.1624	48.4858	8.21882	138.025	36.0343	39.5537	531.499	495.955	496.419	216.664	748.895
ENSG00000153443	UBALD1	0.00131909	2.55058	32.5204	4.0897	16.9164	8.49691	5.43265	2.12103	0.558122	13.958	5.28353	7.81275	5.43913	2.32669	93.9044	75.335	24.414	15.476	238.761
ENSG00000167962	ZNF598	0.00016413	2.53571	10.5672	3.40808	6.04158	3.39877	0	3.81786	1.67437	0	1.76118	15.6255	2.71957	2.79203	16.9028	41.8528	14.2415	19.8977	34.9407
ENSG00000249790	RP11-20D14.6	0.00305445	2.51619	223.422	37.4889	181.248	23.7914	65.1919	4.66628	0.558122	23.5083	36.9847	533.872	9.51848	13.4948	726.82	1194.9	444.539	68.5367	209.644
ENSG00000184792	OSBP2	1.60067e-06	2.51495	1236.74	313.544	1006.53	307.588	104.579	170.107	222.691	272.549	254.197	2106.84	2138.26	744.541	2618.05	1956.62	572.713	1339.78	5659.23
ENSG00000090861	AARS	1.50054e-06	2.51251	46.5577	16.3588	19.3331	11.046	17.6561	10.181	11.7206	5.14243	9.39294	31.251	19.037	20.0095	82.6358	142.299	77.3111	61.9041	209.644
ENSG00000181035	SLC25A42	0.0041777	2.51052	11.1641	0.681617	9.66653	0.849691	2.71633	2.54524	0.558122	1.46927	0	13.0213	0.679892	0	52.5864	31.3896	6.10351	13.2652	43.0935
ENSG00000129244	ATP1B2	0.000231986	2.50988	12.8028	0.681617	6.04158	7.64722	4.07449	0.424207	1.11624	5.14243	1.17412	5.2085	3.39946	6.98007	39.4398	25.1117	45.7763	17.6869	34.9407
ENSG00000230615	RP5-1198O20.4	0.000630695	2.50564	19.8032	3.40808	15.7081	4.24846	2.71633	5.09048	1.11624	5.87707	0	23.4383	2.71957	2.79203	82.6358	46.038	39.6728	24.3195	57.0698
ENSG00000105610	KLF1	0.00144807	2.50301	95.6204	20.4485	74.9156	21.2423	9.50715	5.9389	1.67437	30.12	9.98	57.2935	8.1587	10.2374	321.153	257.394	50.8626	66.3258	584.674
ENSG00000164062	APEH	0.00179867	2.49452	16.1262	2.72647	8.45822	5.94784	1.35816	1.27262	0.558122	6.6117	2.34824	7.81275	0.679892	2.79203	45.0741	48.1307	4.06901	17.6869	102.493
ENSG00000086506	HBQ1	1.88553e-05	2.48202	111.136	35.4441	44.7077	21.2423	19.0143	19.0893	31.8129	30.12	35.8106	67.7105	23.1163	23.7322	343.69	276.228	295.003	84.0127	427.441
ENSG00000068971	PPP2R5B	0.0021412	2.479	83.0674	9.54264	78.5406	11.8957	6.79082	6.3631	4.46497	26.4468	6.45765	80.7318	4.75924	1.39601	492.059	177.874	103.76	86.2236	231.773
ENSG00000052749	RRP12	0.00792644	2.47409	13.7638	2.72647	9.66653	0.849691	0	0.848414	0.558122	5.87707	0.587059	2.60425	0.679892	0.465338	35.6837	46.038	1.01725	6.63258	105.987
ENSG00000140988	RPS2	4.33168e-05	2.47295	60.2141	17.722	56.7909	14.4448	6.79082	10.6052	6.13934	10.2849	5.87059	70.3148	29.2353	13.0295	123.954	226.005	169.881	70.7475	131.61
ENSG00000274180	NATD1	0.00216799	2.45979	146.529	42.9419	89.4154	34.8373	16.298	11.8778	1.67437	49.2204	24.0694	28.6468	29.9152	14.8908	437.594	267.858	51.8798	75.1693	1168.18
ENSG00000179218	CALR	2.85288e-06	2.45932	101.482	15.6772	73.7073	27.1901	13.5816	33.9366	18.418	26.4468	17.0247	117.191	93.1452	86.5529	242.273	341.1	31.5348	103.91	382.018
ENSG00000126456	IRF3	0.000506209	2.4566	22.1474	3.40808	19.3331	5.94784	1.35816	3.39366	2.23249	5.87707	3.52235	15.6255	4.07935	1.86135	77.0016	52.3159	25.4313	39.7955	93.1752
ENSG00000141562	NARF	0.00136897	2.45176	73.4548	18.4037	71.2907	13.5951	2.71633	9.33255	2.23249	13.958	9.98	57.2935	14.2777	6.51473	206.59	269.95	36.6211	66.3258	376.195
ENSG00000145860	RNF145	3.42229e-05	2.4451	29.2851	4.77132	15.7081	11.8957	5.43265	3.39366	8.37183	10.2849	4.69647	18.2298	8.83859	30.247	75.1235	48.1307	24.414	24.3195	174.703
ENSG00000266028	SRGAP2	0.00052967	2.42504	76.6408	27.9463	35.0412	19.5429	6.79082	10.181	18.9761	20.5697	19.3729	31.251	18.3571	14.4255	90.1482	142.299	52.8971	46.4281	672.026
ENSG00000173821	RNF213	1.7886e-08	2.42453	118.891	32.036	50.7493	50.9815	13.5816	31.8155	35.7198	22.039	42.2682	158.859	325.668	165.195	52.5864	341.1	84.4319	126.019	369.207
ENSG00000120694	HSPH1	3.9506e-05	2.42155	18.5495	4.77132	7.2499	3.39877	9.50715	5.51469	3.90685	2.2039	5.28353	10.417	6.79892	9.7721	39.4398	31.3896	25.4313	19.8977	111.81
ENSG00000120306	CYSTM1	0.00359486	2.4146	22.3025	2.04485	14.4998	2.54907	4.07449	0.424207	1.11624	15.4273	1.76118	2.60425	3.39946	1.86135	63.855	31.3896	30.5175	28.7412	152.574
ENSG00000177169	ULK1	8.44303e-06	2.41335	75.5784	25.9014	38.6661	20.3926	8.14898	18.6651	13.953	31.5892	14.6765	36.4595	44.8728	29.7816	142.735	215.542	97.6561	92.8561	377.359
ENSG00000086061	DNAJA1	0.000150149	2.41186	79.1315	29.3095	42.2911	18.6932	23.0888	9.75676	12.8368	18.3658	18.1988	44.2723	23.1163	20.4749	244.151	110.91	41.7073	90.6453	518.287
ENSG00000130640	TUBGCP2	0.00167872	2.40813	10.1734	4.0897	4.83327	0	2.71633	1.27262	0.558122	4.4078	2.34824	0	5.43913	2.32669	41.3179	35.5748	3.05175	19.8977	34.9407
ENSG00000115649	CNPPD1	0.00126936	2.39544	191.145	36.8073	163.123	41.6349	8.14898	27.9977	19.5343	70.5248	22.3082	106.774	31.9549	23.2669	677.989	322.266	100.708	161.393	1243.89
ENSG00000125967	NECAB3	1.08031e-06	2.39184	15.8192	7.49779	4.83327	7.64722	4.07449	2.96945	1.11624	5.14243	5.28353	18.2298	71.3886	17.6829	15.0247	27.2043	29.5003	11.0543	24.4585
ENSG00000113916	BCL6	0.00349944	2.38725	14.4197	2.72647	14.4998	3.39877	2.71633	0.424207	0.558122	0.734633	3.52235	7.81275	6.79892	0.930676	20.659	16.7411	7.12076	22.1086	119.963
ENSG00000136819	C9orf78	0.00380456	2.38561	960.222	45.6683	804.739	182.684	110.011	96.7192	32.9292	425.353	130.327	643.25	32.6348	49.7912	1558.81	1351.84	600.178	1178.39	8120.21
ENSG00000103175	WFDC1	0.000463961	2.38083	11.5155	2.72647	6.04158	3.39877	1.35816	1.27262	6.69746	0.734633	3.52235	7.81275	65.2696	42.8111	5.63426	14.6485	5.08626	4.42172	12.8116
ENSG00000177600	RPLP2	0.000211347	2.3759	217.088	37.4889	177.623	46.733	33.9541	49.208	12.2787	77.1365	47.5518	223.966	30.5951	44.6725	490.181	416.435	883.992	236.562	665.038
ENSG00000143774	GUK1	0.00146841	2.37475	822.707	109.74	735.865	222.619	61.1174	114.112	35.1617	330.585	87.4718	687.522	40.1136	73.9888	3033.11	1577.85	2600.09	921.929	2532.03
ENSG00000213866	YBX1P10	0.000327	2.37229	32.6969	6.81617	37.4578	6.79753	2.71633	7.21152	2.23249	3.67317	5.87059	93.7531	7.47881	13.0295	84.5139	60.6865	121.053	22.1086	47.7523
ENSG00000076864	RAP1GAP	0.0320846	2.36285	219.371	15.6772	160.706	0	2.71633	0	0	7.34633	4.10941	78.1275	4.75924	0.930676	1320.3	594.309	15.2588	280.779	1024.93
ENSG00000211584	SLC48A1	7.21636e-05	2.35888	101.732	15.6772	91.8321	30.5889	8.14898	25.0282	12.8368	38.2009	12.3282	88.5445	25.156	43.2765	204.711	234.375	281.779	165.815	349.407
ENSG00000116584	ARHGEF2	0.000365429	2.35761	42.2564	8.1794	41.0828	5.09815	10.8653	7.63573	3.90685	13.2234	4.69647	41.668	12.238	4.18804	135.222	119.28	54.9316	72.9584	140.927
ENSG00000118046	STK11	0.00231529	2.356	147.363	34.7625	129.29	37.3864	16.298	15.2715	7.25558	53.6282	8.21882	39.0638	14.9576	16.2868	458.253	322.266	80.3629	249.827	874.682
ENSG00000274735	FP236383.3	0.00374093	2.35497	27.3025	4.77132	28.9996	3.39877	1.35816	2.54524	2.79061	6.6117	4.10941	0	3.39946	11.6335	88.2701	96.2613	20.345	13.2652	149.08
ENSG00000214706	IFRD2	0.00160999	2.35379	12.6581	2.04485	12.0832	2.54907	2.71633	1.27262	1.11624	4.4078	1.17412	7.81275	4.07935	2.32669	39.4398	37.6675	4.06901	11.0543	68.7167
ENSG00000188916	FAM196A	0.000309701	2.35096	15.838	2.04485	16.9164	9.3466	1.35816	2.96945	0	0.734633	3.52235	31.251	23.1163	51.6525	15.0247	16.7411	10.1725	46.4281	22.1291
ENSG00000082213	C5orf22	0.000753433	2.35035	44.476	8.86102	27.7913	6.79753	5.43265	13.1504	5.58122	18.3658	11.1541	15.6255	8.83859	10.2374	73.2454	85.7982	31.5348	39.7955	349.407
ENSG00000091436	pk	0.000966225	2.34996	23.4695	6.81617	22.958	9.3466	4.07449	2.54524	0	5.14243	0.587059	44.2723	8.83859	5.11872	67.6111	33.4822	42.7246	70.7475	51.2463
ENSG00000125991	ERGIC3	3.28457e-05	2.34988	17.2163	4.77132	15.7081	5.09815	1.35816	3.81786	1.67437	5.87707	2.93529	13.0213	8.1587	13.9601	26.2932	56.5012	24.414	24.3195	67.552
ENSG00000213442	RPL18AP3	0.000653938	2.34674	19.5348	6.81617	16.9164	4.24846	0	1.69683	1.67437	5.87707	5.87059	49.4808	4.75924	2.32669	52.5864	43.9454	64.0868	24.3195	27.9525
ENSG00000112406	HECA	6.0172e-05	2.34207	334.252	83.1573	262.205	107.911	47.5357	48.3596	45.766	122.684	63.4024	255.217	121.701	71.1967	942.8	715.682	723.266	358.159	1378.99
ENSG00000263740	RN7SL4P	0.000326615	2.33881	84.0318	47.0316	73.7073	17.8435	9.50715	13.9988	7.25558	14.6927	6.45765	247.404	29.9152	33.039	129.588	131.836	408.935	134.862	38.4347
ENSG00000112306	RPS12	0.00145738	2.33879	354.628	38.8522	390.286	55.2299	70.6245	48.7838	22.3249	91.8291	40.5071	369.804	19.037	42.3458	847.017	793.11	1019.29	305.099	1519.92
ENSG00000100889	PCK2	0.000199503	2.335	20.2496	2.04485	13.2915	5.94784	1.35816	3.81786	2.79061	10.2849	7.04471	13.0213	3.39946	6.51473	58.2207	48.1307	56.9661	37.5846	53.5757
ENSG00000179262	RAD23A	0.00472066	2.32783	237.78	30.6728	253.747	57.779	19.0143	12.7262	1.11624	76.4018	22.3082	223.966	24.4761	13.4948	813.212	581.753	181.071	289.623	1203.12
ENSG00000137309	HMGA1	6.05308e-07	2.32514	27.7115	9.54264	16.9164	8.49691	5.43265	8.48414	7.25558	6.6117	6.45765	7.81275	30.5951	25.1283	26.2932	89.9834	48.8281	44.2172	101.328
ENSG00000125148	MT2A	0.000314468	2.3194	64.1326	25.9014	32.6246	7.64722	12.2235	4.66628	15.0693	24.2429	25.2435	15.6255	11.5582	60.0286	185.931	159.04	31.5348	84.0127	330.772
ENSG00000134684	YARS	9.60685e-05	2.31791	41.2261	14.9956	10.8749	16.1441	12.2235	10.181	17.8599	7.34633	7.63177	31.251	15.6375	13.4948	37.5617	117.188	39.6728	42.0064	265.549
ENSG00000101849	TBL1X	2.66328e-05	2.31784	40.5281	12.9507	42.2911	11.8957	4.07449	6.3631	13.953	3.67317	4.69647	13.0213	101.304	116.335	35.6837	56.5012	93.5871	77.3801	54.7404
ENSG00000183111	ARHGEF37	0.00302888	2.31735	26.6599	4.77132	22.958	12.7454	2.71633	2.96945	0.558122	7.34633	2.34824	5.2085	4.75924	2.32669	69.4892	71.1497	29.5003	39.7955	147.916
ENSG00000107902	LHPP	0.0029913	2.31696	10.2516	0.681617	15.7081	0.849691	1.35816	0.424207	0	1.46927	2.34824	7.81275	5.43913	7.91075	15.0247	31.3896	11.1898	8.84344	53.5757
ENSG00000224861	YBX1P1	0.000338772	2.31397	71.5139	14.314	78.5406	7.64722	4.07449	13.9988	7.25558	21.3044	18.1988	210.944	19.037	16.2868	217.858	119.28	201.416	95.067	98.9986
ENSG00000100364	KIAA0930	0.00344746	2.31135	44.8154	8.86102	48.3327	12.7454	0	5.51469	4.46497	6.6117	7.63177	10.417	12.9179	15.8215	43.196	69.057	24.414	68.5367	378.524
ENSG00000172354	GNB2	1.31118e-06	2.31079	81.3377	21.1301	60.4158	24.641	10.8653	25.8766	22.3249	22.7736	14.6765	127.608	45.5527	28.851	122.076	159.04	224.813	119.386	271.373
ENSG00000169905	TOR1AIP2	8.67295e-05	2.30989	154.125	42.9419	62.8325	67.1256	24.4469	45.3901	35.1617	52.8936	35.8106	96.3573	63.9098	57.2366	137.1	489.677	112.915	137.073	1005.13
ENSG00000168264	IRF2BP2	0.000912457	2.30528	23.349	7.49779	13.2915	4.24846	1.35816	4.24207	9.48807	5.87707	6.45765	10.417	13.5978	3.25737	33.8056	75.335	15.2588	11.0543	158.398
ENSG00000185201	IFITM2	9.46879e-09	2.30159	407.241	239.248	103.915	138.5	67.9082	67.0247	120.554	69.0555	233.649	502.621	1066.75	812.946	606.622	456.195	350.952	1295.56	384.347
ENSG00000236552	RPL13AP5	3.8803e-07	2.29937	27.5556	7.49779	14.4998	6.79753	9.50715	7.63573	6.13934	9.55023	7.63177	80.7318	21.0766	10.2374	52.5864	50.2233	78.3284	57.4824	20.9644
ENSG00000135677	GNS	4.57938e-07	2.29415	32.7408	6.81617	18.1248	11.8957	1.35816	12.7262	11.7206	13.958	5.87059	41.668	50.9919	90.7409	73.2454	102.539	30.5175	35.3738	16.3057
ENSG00000231167	YBX1P2	0.000728852	2.29328	16.9225	4.0897	15.7081	5.09815	1.35816	3.81786	1.67437	4.4078	2.93529	39.0638	1.35978	4.18804	73.2454	27.2043	46.7936	17.6869	22.1291
ENSG00000089157	RPLP0	2.64671e-05	2.28329	65.2382	21.1301	56.7909	12.7454	12.2235	14.8472	12.8368	14.6927	17.0247	52.085	40.1136	30.247	75.1235	146.485	74.2594	114.965	348.242
ENSG00000163251	FZD5	0.00635953	2.28177	19.3748	1.36323	26.583	2.54907	1.35816	2.12103	0	4.4078	1.76118	20.834	2.71957	0.930676	97.6605	48.1307	29.5003	39.7955	30.2819
ENSG00000237686	RP5-1120P11.1	3.29096e-06	2.27996	12.6197	9.54264	2.41663	1.69938	2.71633	2.12103	2.23249	2.2039	8.21882	23.4383	17.6772	169.383	13.1466	16.7411	42.7246	22.1086	23.2938
ENSG00000166165	CKB	2.7188e-05	2.27932	13.651	4.0897	7.2499	11.046	1.35816	2.96945	3.90685	2.2039	2.34824	5.2085	41.4734	38.6231	28.1713	16.7411	6.10351	15.476	31.4466
ENSG00000130522	JUND	0.00258786	2.26296	146.31	22.4934	189.706	33.9877	9.50715	11.0294	12.2787	35.2624	12.9153	182.298	16.9973	13.4948	313.641	276.228	393.676	176.869	640.579
ENSG00000060237	WNK1	0.00151373	2.25428	4293.65	731.375	4792.18	895.575	446.836	496.322	222.132	1759.45	551.248	3992.32	569.069	633.325	14457.5	9146.92	6666.05	5538.21	17799.9
ENSG00000180229	HERC2P3	3.65351e-05	2.25345	13.9613	4.77132	6.04158	3.39877	9.50715	6.78731	2.79061	1.46927	2.34824	5.2085	14.9576	47.4645	13.1466	14.6485	56.9661	19.8977	13.9763
ENSG00000105325	FZR1	0.00340031	2.25267	65.2684	18.4037	57.9992	14.4448	2.71633	11.4536	5.58122	27.9161	6.45765	23.4383	8.1587	7.91075	169.028	110.91	36.6211	77.3801	465.876
ENSG00000197208	SLC22A4	0.0105372	2.24972	19.0208	2.72647	25.3747	2.54907	1.35816	0.424207	0.558122	4.4078	1.17412	13.0213	0.679892	1.39601	75.1235	66.9644	6.10351	22.1086	80.3636
ENSG00000123933	MXD4	0.000641541	2.24838	42.1604	6.13455	48.3327	8.49691	5.43265	5.51469	3.90685	15.4273	8.80588	28.6468	20.3967	9.7721	122.076	98.354	60.0178	37.5846	195.668
ENSG00000110046	ATG2A	0.0056524	2.24392	21.0359	2.04485	13.2915	8.49691	4.07449	1.69683	3.34873	10.2849	2.34824	7.81275	1.35978	1.39601	60.0988	56.5012	5.08626	15.476	143.257
ENSG00000096384	HSP90AB1	0.00024465	2.24192	146.584	29.9911	125.665	44.1839	32.5959	25.8766	12.2787	61.7092	29.3529	83.336	91.1055	27.9203	512.718	318.081	127.156	196.767	626.603
ENSG00000226608	FTLP3	1.18284e-08	2.23943	56.6214	19.7669	36.2495	17.8435	13.5816	16.5441	13.3949	16.8966	15.8506	140.63	32.6348	30.7123	135.222	131.836	123.087	90.6453	71.0461
ENSG00000176658	MYO1D	0.000469482	2.23261	18.7812	2.72647	21.7497	5.09815	5.43265	0.848414	2.79061	6.6117	2.34824	13.0213	27.1957	3.72271	60.0988	18.8337	35.6038	42.0064	52.411
ENSG00000240342	RPS2P5	0.000500257	2.22933	22.5944	1.36323	24.1663	5.09815	9.50715	2.54524	2.23249	6.6117	5.28353	33.8553	16.3174	5.11872	39.4398	87.8908	75.2766	17.6869	29.1172
ENSG00000136942	RPL35	4.2156e-05	2.22898	19.0627	10.9059	7.2499	4.24846	8.14898	4.66628	4.46497	3.67317	5.87059	13.0213	11.5582	9.7721	18.7809	58.5939	53.9143	13.2652	76.8695
ENSG00000220842	RP11-572P18.1	0.00136352	2.22665	34.8047	4.77132	42.2911	6.79753	6.79082	5.9389	1.11624	12.4888	3.52235	70.3148	5.43913	7.44541	75.1235	69.057	131.225	57.4824	57.0698
ENSG00000108344	PSMD3	0.000681052	2.22603	11.6929	3.40808	13.2915	1.69938	2.71633	0.848414	2.23249	3.67317	1.76118	5.2085	6.79892	3.72271	39.4398	25.1117	16.276	15.476	45.4229
ENSG00000103353	UBFD1	0.00143027	2.22234	10.8004	0.681617	12.0832	1.69938	1.35816	0.848414	0.558122	8.08096	1.17412	15.6255	5.43913	3.25737	30.0494	23.019	15.2588	19.8977	33.776
ENSG00000103502	CDIPT	4.61233e-05	2.22054	102.112	25.9014	97.8737	31.4386	13.5816	22.483	16.1855	36.7317	18.7859	96.3573	63.2299	31.643	323.031	202.986	127.156	152.549	373.865
ENSG00000106780	MEGF9	0.000489327	2.22014	122.351	23.8566	118.415	44.1839	24.4469	21.6346	7.8137	44.8126	17.6118	153.651	23.1163	27.9203	291.103	190.43	333.659	148.128	486.84
ENSG00000215030	RPL13P12	0.00019519	2.21738	21.4945	5.45294	19.3331	4.24846	8.14898	5.09048	4.46497	2.93853	5.28353	44.2723	7.47881	3.72271	56.3426	60.6865	65.1041	19.8977	31.4466
ENSG00000173598	NUDT4	0.000239547	2.21668	322.373	95.4264	379.411	83.2697	55.6847	31.8155	23.9992	102.849	38.7459	257.821	208.727	244.768	854.53	489.677	347.9	444.383	1498.96
ENSG00000091490	SEL1L3	2.44851e-05	2.21392	128.102	23.8566	49.541	44.1839	14.9398	23.3314	118.322	13.2234	44.6165	169.276	129.179	405.31	323.031	259.487	104.777	274.147	52.411
ENSG00000184106	TREML3P	4.46785e-07	2.21061	24.8927	6.81617	6.04158	8.49691	4.07449	5.9389	11.7206	9.55023	13.5024	31.251	99.2642	40.4844	24.4151	27.2043	23.3968	66.3258	19.7997
ENSG00000105281	SLC1A5	0.0106847	2.20939	150.193	17.0404	194.539	28.8895	6.79082	7.21152	1.11624	48.4858	10.5671	70.3148	4.75924	11.6335	428.204	422.713	204.468	205.61	740.742
ENSG00000181788	SIAH2	0.000139307	2.20434	1507.07	466.226	1162.4	509.815	198.292	358.879	259.527	537.751	363.977	1401.09	407.255	353.657	3857.59	2393.98	2380.37	1903.55	7558.83
ENSG00000187446	CHP1	0.000484959	2.19979	170.361	27.2647	182.456	39.9355	13.5816	38.6028	23.4411	77.1365	25.2435	96.3573	72.7484	51.1872	478.912	592.217	197.347	240.984	568.368
ENSG00000158578	ALAS2	0.0174797	2.19224	6798.63	589.599	8958.46	1050.22	232.246	205.316	23.4411	2043.01	344.604	5617.37	100.624	197.769	34295.7	15069.1	5096.43	7439.55	27514.6
ENSG00000090674	MCOLN1	0.0105723	2.1873	63.2608	5.45294	60.4158	14.4448	13.5816	6.78731	0	32.3239	3.52235	18.2298	2.71957	6.0494	261.054	190.43	57.9833	103.91	235.267
ENSG00000019995	ZRANB1	0.00145668	2.18448	128.511	27.2647	126.873	29.7392	29.8796	16.5441	8.92995	54.3629	22.8953	96.3573	17.6772	16.7522	375.617	265.765	271.606	119.386	576.521
ENSG00000108679	LGALS3BP	1.5206e-05	2.18298	36.1096	8.86102	12.0832	29.7392	5.43265	8.90835	2.23249	20.5697	9.39294	52.085	33.9946	151.235	48.8303	66.9644	51.8798	46.4281	29.1172
ENSG00000114867	EIF4G1	0.000432017	2.18288	169.431	42.9419	128.082	42.4846	29.8796	41.9965	30.6967	80.075	35.8106	78.1275	61.8701	59.098	306.128	353.656	86.4664	238.773	1094.81
ENSG00000182512	GLRX5	0.00549747	2.18066	648.044	131.552	697.199	119.806	99.1459	68.7215	21.2086	229.94	123.282	463.557	24.4761	53.5139	1915.65	1577.85	517.781	554.926	3770.1
ENSG00000172270	BSG	0.00129133	2.17916	1738.4	381.706	1586.52	627.922	139.891	348.698	146.228	749.326	325.231	901.071	483.403	452.309	5861.51	3498.89	916.544	2045.05	9350.13
ENSG00000167671	UBXN6	0.000990954	2.17682	919.408	189.49	919.529	316.935	92.3551	173.925	74.7883	396.702	138.546	773.463	156.375	162.403	2625.57	2153.32	1631.67	1242.5	3662.95
ENSG00000071564	TCF3	0.00633072	2.17528	139.463	29.3095	192.122	16.9938	5.43265	11.0294	2.79061	37.4663	24.6565	119.796	10.8783	15.8215	540.889	263.672	201.416	265.303	493.828
ENSG00000158828	PINK1	0.00296726	2.17366	87.5522	22.4934	108.749	23.7914	4.07449	7.63573	6.13934	28.6507	9.98	59.8978	16.3174	13.4948	304.25	186.245	98.6734	168.025	342.419
ENSG00000130725	UBE2M	0.000314468	2.1716	50.4628	10.9059	56.7909	12.7454	6.79082	10.181	6.69746	13.958	13.5024	44.2723	20.3967	11.1681	107.051	129.744	95.6216	70.7475	196.833
ENSG00000084070	SMAP2	0.00111269	2.16709	72.2847	13.6323	41.0828	41.6349	16.298	19.9377	10.0462	19.1005	20.5471	31.251	77.5076	16.7522	178.418	81.6129	9.15526	95.067	484.511
ENSG00000256393	RPL41P5	4.42676e-05	2.16587	15.7222	4.0897	10.8749	5.09815	8.14898	5.51469	3.90685	2.2039	2.34824	52.085	4.75924	11.6335	20.659	35.5748	37.6383	35.3738	11.6469
ENSG00000122026	RPL21	9.26481e-06	2.15991	18.2586	6.13455	13.2915	6.79753	1.35816	3.81786	5.0231	6.6117	6.45765	33.8553	11.5582	7.44541	35.6837	18.8337	46.7936	44.2172	44.2582
ENSG00000100441	KHNYN	0.00472348	2.15113	42.395	14.314	27.7913	22.092	1.35816	8.48414	4.46497	18.3658	4.69647	5.2085	6.79892	5.11872	129.588	113.002	40.6901	37.5846	238.761
ENSG00000133742	CA1	0.0112719	2.15074	2310.85	494.172	3353.08	557.397	100.504	76.3573	20.6505	349.685	193.729	684.918	414.054	355.984	4757.19	3952.99	2717.08	3088.57	15857.2
ENSG00000058600	POLR3E	0.00129047	2.14634	12.7093	2.72647	3.62495	5.94784	1.35816	2.54524	5.0231	6.6117	4.10941	13.0213	2.03967	2.32669	22.537	31.3896	21.3623	8.84344	69.8814
ENSG00000013619	MAMLD1	0.000612816	2.14619	11.8058	4.77132	6.04158	2.54907	4.07449	1.69683	5.58122	5.14243	1.17412	15.6255	2.71957	4.65338	16.9028	16.7411	18.3105	17.6869	65.2226
ENSG00000170515	PA2G4	0.00984077	2.14387	65.5635	4.77132	97.8737	19.5429	8.14898	2.54524	1.11624	13.958	2.34824	67.7105	6.79892	6.51473	163.394	150.67	79.3456	145.917	278.361
ENSG00000164111	ANXA5	0.00070056	2.14188	49.7725	14.9956	30.2079	12.7454	16.298	13.5746	6.69746	13.2234	22.8953	23.4383	189.69	157.75	108.929	117.188	3.05175	13.2652	52.411
ENSG00000155380	SLC16A1	9.49118e-06	2.14138	30.8887	12.2691	26.583	8.49691	12.2235	3.39366	8.37183	11.0195	4.69647	20.834	23.7962	40.9498	65.733	110.91	31.5348	35.3738	78.0342
ENSG00000173083	HPSE	1.02768e-07	2.14123	417.787	66.7985	175.206	332.229	101.862	150.593	109.392	150.6	89.233	815.131	686.011	672.879	413.179	1230.47	219.726	950.67	520.616
ENSG00000233762	AC007969.5	0.00161413	2.13969	16.2778	2.04485	13.2915	4.24846	8.14898	5.09048	1.67437	2.93853	4.69647	33.8553	2.03967	2.32669	41.3179	33.4822	72.2249	13.2652	19.7997
ENSG00000173926	MARCH3	0.00128787	2.13491	19.2034	3.40808	13.2915	6.79753	10.8653	5.51469	2.79061	5.14243	2.34824	13.0213	4.75924	4.65338	93.9044	39.7601	10.1725	22.1086	68.7167
ENSG00000099875	MKNK2	0.00403604	2.13304	174.544	34.7625	161.914	78.1716	21.7306	19.0893	5.0231	88.156	20.5471	125.004	23.1163	12.0988	486.425	631.977	322.469	207.821	554.392
ENSG00000126934	MAP2K2	0.000274704	2.13099	63.0581	18.4037	56.7909	14.4448	10.8653	17.8167	8.92995	25.7122	15.8506	65.1063	16.3174	9.7721	182.174	169.504	111.898	130.441	154.904
ENSG00000256269	HMBS	0.00425597	2.12524	39.8977	17.722	30.2079	19.5429	5.43265	5.9389	0.558122	12.4888	7.04471	13.0213	9.51848	10.2374	159.637	73.2423	31.5348	22.1086	220.126
ENSG00000147454	SLC25A37	0.0105767	2.12523	11473.4	1561.58	14376.6	2646.79	1272.6	933.255	223.249	4119.82	1335.56	8880.5	163.174	591.91	35542.8	23410.3	21211.7	17304.4	50000.1
ENSG00000145901	TNIP1	0.000347294	2.1233	274.967	64.7536	247.705	104.512	40.7449	64.0553	35.7198	123.418	55.7706	184.902	70.7087	79.5728	860.164	565.012	636.799	289.623	976.01
ENSG00000022840	RNF10	0.00289137	2.1211	2641.88	535.069	2829.88	730.735	297.438	345.729	183.622	1413.43	336.385	2010.48	388.218	330.855	8857.06	5352.97	4278.56	2644.19	11735.4
ENSG00000186184	POLR1D	0.000728852	2.11984	269.754	74.2963	165.539	83.2697	101.862	66.1763	51.3472	96.2369	75.1435	283.863	34.6745	60.0286	445.107	219.727	513.712	240.984	1804.1
ENSG00000115457	IGFBP2	0.0103846	2.11611	35.774	12.2691	13.2915	16.9938	2.71633	3.81786	26.2317	1.46927	7.04471	0	2.03967	245.233	26.2932	94.1687	71.2076	8.84344	40.7641
ENSG00000105640	RPL18A	0.000234673	2.11164	16.43	7.49779	10.8749	3.39877	8.14898	2.96945	2.23249	3.67317	6.45765	23.4383	9.51848	2.32669	20.659	54.4086	44.7591	28.7412	33.776
ENSG00000120705	ETF1	0.000159598	2.1107	52.0098	10.2243	45.916	16.1441	14.9398	11.4536	11.1624	16.1619	17.0247	49.4808	25.156	10.7028	101.417	169.504	46.7936	95.067	191.009
ENSG00000146278	PNRC1	0.00330281	2.10769	468.521	105.651	581.2	133.402	66.55	43.2691	37.3942	157.946	65.7506	343.761	54.3913	85.6222	1115.58	736.609	1094.56	431.118	2443.52
ENSG00000118520	ARG1	0.0175823	2.10439	10.0885	2.04485	9.66653	2.54907	1.35816	0	1.11624	4.4078	1.76118	0	1.35978	0	28.1713	16.7411	22.3795	22.1086	47.7523
ENSG00000160570	DEDD2	0.00395517	2.10112	24.6484	5.45294	30.2079	6.79753	5.43265	2.96945	2.23249	5.87707	4.69647	7.81275	6.11902	6.0494	71.3673	37.6675	23.3968	19.8977	158.398
ENSG00000126775	ATG14	0.00276982	2.09868	34.5022	12.9507	28.9996	12.7454	4.07449	5.9389	5.0231	16.1619	3.52235	20.834	6.11902	5.58406	90.1482	110.91	24.414	28.7412	175.868
ENSG00000154822	PLCL2	0.00820252	2.09826	200.743	38.8522	229.58	28.8895	96.4296	17.8167	11.1624	32.3239	33.4624	104.17	14.2777	12.5641	463.888	339.007	175.985	210.032	1403.45
ENSG00000144713	RPL32	0.00145902	2.09502	108.98	25.9014	115.998	14.4448	46.1776	14.423	11.1624	38.2009	23.4824	114.587	24.4761	15.8215	246.029	198.801	452.677	92.8561	308.643
ENSG00000072274	TFRC	0.00219624	2.09268	237.203	64.7536	314.162	45.0336	43.4612	30.5429	13.953	63.9131	45.7906	276.051	48.2723	52.1179	691.136	525.252	319.417	216.664	1044.73
ENSG00000095932	SMIM24	0.0114914	2.08942	17.7597	2.04485	6.04158	4.24846	4.07449	1.27262	0.558122	23.5083	0.587059	20.834	1.35978	1.86135	80.7577	16.7411	77.3111	24.3195	18.635
ENSG00000090238	YPEL3	0.00083519	2.08924	548.78	152.682	601.742	126.604	110.011	99.6886	78.137	182.924	129.74	458.348	122.38	89.8103	2009.55	847.518	1265.46	705.265	1800.61
ENSG00000240445	FOXO3B	0.00327167	2.08673	20.1612	4.0897	24.1663	5.09815	9.50715	1.69683	1.11624	5.14243	2.34824	39.0638	2.71957	4.65338	84.5139	46.038	19.3278	48.6389	24.4585
ENSG00000165678	GHITM	0.000118949	2.08336	172.251	44.3051	158.29	59.4784	32.5959	44.9659	36.2779	66.117	41.0941	169.276	67.3093	60.494	492.059	452.01	135.294	267.514	628.932
ENSG00000180357	ZNF609	0.00389524	2.08118	14.402	5.45294	16.9164	1.69938	2.71633	2.54524	2.23249	4.4078	2.34824	2.60425	11.5582	5.11872	15.0247	31.3896	17.2933	6.63258	102.493
ENSG00000173442	EHBP1L1	0.000706999	2.07255	26.2897	10.9059	18.1248	3.39877	5.43265	10.181	2.79061	16.1619	5.28353	10.417	16.9973	15.8215	75.1235	69.057	11.1898	30.952	118.798
ENSG00000196517	SLC6A9	0.0125398	2.06785	40.0662	6.13455	61.6242	11.046	2.71633	3.39366	1.11624	5.14243	6.45765	41.668	3.39946	3.72271	174.662	79.5202	15.2588	57.4824	167.715
ENSG00000148341	SH3GLB2	0.00181299	2.06784	41.8967	4.77132	33.8329	13.5951	9.50715	13.1504	4.46497	22.039	11.7412	5.2085	13.5978	13.9601	58.2207	136.021	49.8453	70.7475	209.644
ENSG00000141098	GFOD2	0.0117988	2.06758	22.2944	8.1794	26.583	7.64722	0	1.69683	0.558122	5.87707	4.10941	18.2298	2.03967	2.32669	58.2207	60.6865	12.207	35.3738	112.975
ENSG00000213553	RPLP0P6	3.15705e-05	2.06637	12.3651	4.77132	10.8749	4.24846	4.07449	5.09048	2.23249	2.2039	2.34824	13.0213	7.47881	9.7721	16.9028	43.9454	16.276	24.3195	30.2819
ENSG00000169733	RFNG	0.000203158	2.06612	13.9723	6.81617	9.66653	5.94784	0	3.39366	3.34873	5.87707	4.10941	15.6255	10.8783	7.91075	35.6837	37.6675	15.2588	6.63258	54.7404
ENSG00000119522	DENND1A	0.00353245	2.06544	39.6752	12.2691	47.1244	8.49691	10.8653	7.21152	1.11624	14.6927	3.52235	31.251	8.83859	4.65338	123.954	89.9834	77.3111	61.9041	131.61
ENSG00000155252	PI4K2A	0.0405707	2.06216	10.5048	0	14.4998	1.69938	0	1.27262	0	2.93853	0.587059	0	2.03967	0.465338	33.8056	20.9264	6.10351	2.21086	81.5283
ENSG00000115268	RPS15	0.000185384	2.05913	84.2111	19.0853	67.6657	16.9938	24.4469	26.3008	15.0693	36.7317	32.8753	158.859	29.9152	22.3362	231.005	163.226	275.675	42.0064	185.186
ENSG00000141480	ARRB2	0.000805904	2.05323	164.228	31.3544	171.581	50.1318	32.5959	36.906	25.1155	77.8711	31.7012	98.9616	52.3517	64.2167	364.349	313.896	244.14	141.495	890.987
ENSG00000136732	GYPC	0.0106265	2.05292	1794.65	211.301	2397.3	433.343	195.576	256.645	26.2317	622.234	326.405	2179.76	63.2299	107.958	6428.69	2806.23	4692.58	2555.75	5411.15
ENSG00000023287	RB1CC1	0.000355787	2.04839	89.0347	34.0808	53.1659	41.6349	29.8796	18.6651	21.2086	33.0585	20.5471	59.8978	43.5131	22.8016	174.662	343.193	56.9661	72.9584	398.324
ENSG00000161016	RPL8	0.000239889	2.04345	139.945	39.5338	163.123	33.9877	50.2521	31.3913	18.9761	39.6702	24.6565	143.234	76.1479	39.0884	321.153	330.637	444.539	163.604	319.125
ENSG00000129245	FXR2	2.79543e-05	2.04152	11.4722	4.77132	9.66653	3.39877	4.07449	4.66628	2.79061	4.4078	0.587059	7.81275	12.9179	7.44541	35.6837	23.019	22.3795	15.476	24.4585
ENSG00000130159	ECSIT	0.0289031	2.03339	26.517	4.0897	38.6661	4.24846	0	2.12103	0	10.2849	0.587059	13.0213	3.39946	0.930676	140.857	71.1497	20.345	35.3738	79.1989
ENSG00000139517	LNX2	0.00119268	2.02821	57.6085	19.0853	36.2495	24.641	19.0143	13.5746	13.953	16.8966	18.7859	54.6893	7.47881	17.6829	120.198	35.5748	69.1731	77.3801	377.359
ENSG00000116691	MIIP	0.0265175	2.02768	17.0854	2.72647	26.583	2.54907	0	2.12103	0	2.93853	2.93529	2.60425	2.71957	0.465338	56.3426	71.1497	16.276	19.8977	64.0579
ENSG00000218426	RP11-475C16.1	0.00195617	2.02755	13.3682	8.1794	10.8749	2.54907	6.79082	1.27262	2.79061	1.46927	3.52235	39.0638	4.07935	3.72271	20.659	20.9264	46.7936	35.3738	5.82345
ENSG00000105223	PLD3	1.43029e-05	2.02612	21.7229	7.49779	9.66653	11.046	0	15.6957	5.58122	6.6117	7.04471	31.251	45.5527	54.9099	39.4398	52.3159	9.15526	33.1629	18.635
ENSG00000167526	RPL13	0.000129876	2.02586	104.551	34.7625	88.2071	30.5889	38.0286	32.6639	19.5343	44.8126	17.0247	156.255	39.4337	24.1976	311.762	190.43	325.52	121.597	197.997
ENSG00000130255	RPL36	0.000678456	2.02536	33.0297	9.54264	32.6246	4.24846	14.9398	9.75676	4.46497	11.0195	8.80588	36.4595	12.9179	8.37609	54.4645	71.1497	159.708	37.5846	52.411
ENSG00000116786	PLEKHM2	0.00026887	2.02264	22.0823	6.81617	14.4998	8.49691	4.07449	6.78731	6.13934	10.2849	7.04471	13.0213	13.5978	8.84143	13.1466	79.5202	53.9143	22.1086	85.0223
ENSG00000119950	MXI1	0.0138205	2.02106	1863.66	248.109	2619.63	336.478	274.349	168.834	61.9515	728.756	252.435	1953.19	25.156	146.116	6319.76	4072.27	4038.49	1697.94	6875.16
ENSG00000224831	RP11-651P23.4	0.00801408	2.01949	11.513	0.681617	16.9164	4.24846	2.71633	1.69683	1.67437	0.734633	2.34824	20.834	1.35978	0.930676	31.9275	33.4822	29.5003	17.6869	17.4703
ENSG00000162413	KLHL21	0.0107679	2.01713	12.6099	12.9507	7.2499	2.54907	4.07449	0.848414	3.34873	0.734633	1.17412	0	6.11902	5.11872	16.9028	37.6675	9.15526	8.84344	85.0223
ENSG00000260592	CTA-363E6.6	0.0147689	2.01362	34.2648	6.13455	44.7077	6.79753	9.50715	5.51469	1.67437	9.55023	3.52235	28.6468	0.679892	3.25737	110.807	37.6675	224.813	17.6869	37.2701
ENSG00000204673	AKT1S1	0.00799041	2.01287	33.8954	7.49779	41.0828	15.2944	6.79082	3.81786	1.11624	12.4888	2.34824	20.834	4.07935	3.72271	122.076	98.354	66.1214	35.3738	101.328
ENSG00000197747	S100A10	0.00123224	2.01007	52.1483	13.6323	38.6661	8.49691	20.3725	6.78731	22.883	5.87707	32.2882	15.6255	31.9549	22.3362	133.344	77.4276	69.1731	42.0064	293.502
ENSG00000111846	GCNT2	0.0127688	2.00435	10.0759	2.72647	13.2915	2.54907	0	2.12103	1.67437	2.2039	1.76118	7.81275	1.35978	0.930676	56.3426	23.019	15.2588	2.21086	27.9525
ENSG00000142937	RPS8	0.000230379	2.00394	49.1809	15.6772	59.2075	14.4448	10.8653	8.48414	9.48807	12.4888	15.2635	70.3148	32.6348	12.0988	125.832	102.539	144.45	55.2715	97.8339
ENSG00000265735	RN7SL5P	1.35465e-05	1.99722	2140.28	736.828	2345.34	777.468	559.563	678.731	439.8	384.213	557.706	5698.1	1692.25	1600.3	3579.63	3191.27	6016.03	4395.19	1592.13
ENSG00000138629	UBL7	0.0136389	1.99639	26.3031	6.81617	19.3331	16.1441	2.71633	5.51469	0	13.958	3.52235	31.251	2.03967	0.930676	144.613	52.3159	41.7073	28.7412	51.2463
ENSG00000135845	PIGC	0.0043381	1.99283	98.6722	34.0808	7.2499	45.8833	25.8051	52.6017	20.6505	22.039	63.9894	111.983	18.3571	13.0295	704.283	144.392	172.933	33.1629	108.316
ENSG00000166295	ANAPC16	0.000734911	1.98874	44.9361	6.81617	43.4994	21.2423	8.14898	14.8472	10.0462	12.4888	14.6765	65.1063	6.79892	15.3562	90.1482	92.0761	105.794	44.2172	167.715
ENSG00000017483	SLC38A5	0.00750683	1.9863	136.252	18.4037	151.04	40.7852	20.3725	26.3008	9.48807	75.6672	28.7659	161.464	7.47881	20.9402	495.815	192.523	698.852	101.7	130.445
ENSG00000149260	CAPN5	0.0150483	1.9852	25.9432	8.1794	26.583	3.39877	1.35816	2.96945	0.558122	22.039	2.34824	26.0425	0.679892	2.79203	101.417	64.8718	52.8971	44.2172	54.7404
ENSG00000197858	GPAA1	4.2156e-05	1.98306	23.9389	7.49779	6.04158	11.046	1.35816	21.6346	8.37183	8.08096	6.45765	28.6468	65.9495	28.3856	24.4151	87.8908	36.6211	24.3195	16.3057
ENSG00000071967	CYBRD1	0.00444679	1.98252	48.1187	14.9956	74.9156	14.4448	2.71633	6.78731	5.0231	9.55023	7.04471	70.3148	10.8783	11.6335	105.173	144.392	115.967	39.7955	136.269
ENSG00000103148	NPRL3	0.00120388	1.98031	678.286	137.687	722.573	288.895	95.0715	179.44	93.7645	261.529	194.316	559.914	260.398	93.0676	1834.89	962.613	1420.08	992.676	2755.66
ENSG00000142186	SCYL1	0.00227703	1.97937	24.4307	6.81617	26.583	11.8957	0	5.09048	3.34873	11.7541	5.28353	7.81275	16.3174	14.8908	43.196	62.7791	27.4658	26.5303	121.128
ENSG00000170522	ELOVL6	0.000214246	1.97931	19.6686	7.49779	16.9164	4.24846	8.14898	2.54524	5.58122	8.08096	7.04471	15.6255	27.1957	16.7522	41.3179	39.7601	4.06901	35.3738	74.5401
ENSG00000198624	CCDC69	0.000960589	1.97855	25.4112	13.6323	13.2915	7.64722	16.298	4.66628	4.46497	5.87707	9.98	26.0425	40.7935	6.51473	7.51235	25.1117	53.9143	28.7412	142.092
ENSG00000099624	ATP5D	9.81513e-05	1.97852	12.2953	4.77132	10.8749	4.24846	0	5.51469	3.90685	4.4078	2.93529	10.417	16.9973	4.65338	20.659	29.2969	14.2415	26.5303	37.2701
ENSG00000100300	TSPO	0.000290107	1.97826	10.3704	5.45294	4.83327	8.49691	0	2.54524	1.67437	4.4078	3.52235	10.417	6.11902	26.9896	33.8056	27.2043	13.2243	4.42172	12.8116
ENSG00000103257	SLC7A5	0.000696366	1.97599	192.487	77.0227	147.415	54.3802	39.3867	40.2997	24.5574	135.173	49.9	132.817	51.6718	86.0876	499.571	521.067	169.881	238.773	811.789
ENSG00000166454	ATMIN	1.06434e-07	1.97284	28.0654	8.86102	20.5414	13.5951	6.79082	7.63573	11.7206	11.0195	8.21882	23.4383	31.9549	34.435	52.5864	102.539	35.6038	26.5303	53.5757
ENSG00000179222	MAGED1	3.79466e-07	1.97187	10.2861	6.13455	3.62495	5.94784	1.35816	4.66628	4.46497	2.2039	4.10941	7.81275	27.8756	18.6135	16.9028	18.8337	19.3278	11.0543	11.6469
ENSG00000141985	SH3GL1	0.000731147	1.97126	52.5624	15.6772	62.8325	16.9938	6.79082	13.5746	9.48807	19.1005	11.7412	46.8765	22.4364	11.1681	129.588	138.114	88.5009	86.2236	161.892
ENSG00000197958	RPL12	0.000306919	1.97099	90.1243	29.9911	68.8741	27.1901	27.1633	26.3008	14.5112	48.4858	28.1788	111.983	18.3571	25.1283	231.005	154.855	276.692	101.7	251.573
ENSG00000164237	CMBL	0.00233901	1.97083	38.3413	15.6772	25.3747	11.8957	6.79082	16.1199	12.8368	12.4888	9.39294	10.417	5.43913	13.4948	172.784	25.1117	149.536	37.5846	88.5164
ENSG00000063177	RPL18	3.16174e-05	1.96546	37.7428	10.2243	33.8329	16.9938	20.3725	11.4536	8.37183	8.8156	7.63177	62.502	26.5158	14.8908	73.2454	85.7982	118.001	57.4824	47.7523
ENSG00000133816	MICAL2	0.0197666	1.96427	902.25	179.947	1146.69	200.527	86.9225	63.631	18.418	531.14	102.148	489.599	20.3967	71.1967	2236.8	1653.18	1351.93	1043.53	5239.94
ENSG00000187555	USP7	0.00111269	1.95679	224.067	77.0227	222.33	67.9753	62.4755	43.6933	41.8591	80.075	69.86	174.485	63.2299	53.9792	662.965	359.934	241.089	234.351	1129.75
ENSG00000100412	ACO2	0.00681072	1.95497	26.7891	6.13455	31.4162	11.8957	2.71633	7.63573	0.558122	12.4888	2.93529	13.0213	10.1984	7.91075	101.417	66.9644	16.276	28.7412	108.316
ENSG00000172543	CTSW	2.26257e-06	1.95484	224.325	80.4308	103.915	141.049	32.5959	119.202	43.5335	79.3404	103.909	210.944	358.983	839.47	341.812	249.024	266.52	477.546	140.927
ENSG00000197324	LRP10	0.000310039	1.95238	674.802	149.274	729.823	320.334	65.1919	212.952	101.578	308.546	161.441	757.837	372.581	281.53	2291.27	1416.72	1232.91	864.446	1530.4
ENSG00000013306	SLC25A39	0.0169557	1.94933	3424	534.388	4230.32	1100.35	400.658	430.994	68.649	1756.51	587.646	2260.49	79.5473	236.392	13497.8	7186.12	4915.36	4185.16	13313.6
ENSG00000134326	CMPK2	0.00205098	1.94577	44.4123	14.9956	48.3327	16.1441	13.5816	10.181	3.90685	15.4273	9.39294	49.4808	9.51848	8.84143	170.906	66.9644	85.4491	44.2172	143.257
ENSG00000177830	CHID1	0.0143039	1.94064	19.5066	4.77132	28.9996	8.49691	0	2.12103	1.11624	6.6117	1.76118	5.2085	5.43913	4.65338	56.3426	62.7791	22.3795	19.8977	81.5283
ENSG00000106327	TFR2	0.00615224	1.93954	17.4689	3.40808	30.2079	5.94784	2.71633	1.27262	0.558122	3.67317	3.52235	15.6255	5.43913	10.2374	43.196	52.3159	24.414	19.8977	57.0698
ENSG00000004142	POLDIP2	0.00112445	1.93898	23.7203	6.13455	32.6246	4.24846	8.14898	5.51469	4.46497	6.6117	4.69647	28.6468	11.5582	6.0494	50.7084	85.7982	39.6728	28.7412	55.9051
ENSG00000139977	NAA30	0.000728852	1.93607	10.0248	1.36323	6.04158	8.49691	2.71633	2.54524	3.34873	4.4078	1.76118	7.81275	4.07935	4.65338	24.4151	18.8337	17.2933	17.6869	34.9407
ENSG00000134001	EIF2S1	0.0016496	1.93592	13.5113	4.0897	6.04158	5.94784	8.14898	2.96945	2.79061	8.8156	2.34824	5.2085	9.51848	2.32669	26.2932	29.2969	18.3105	17.6869	66.3873
ENSG00000099804	CDC34	0.0137395	1.93426	255.516	57.2558	321.412	80.7207	33.9541	25.8766	8.92995	138.111	36.3977	148.442	18.3571	20.4749	796.309	521.067	277.71	336.051	1267.18
ENSG00000181220	ZNF746	0.00377709	1.93208	14.5514	11.5875	6.04158	2.54907	0	5.09048	8.37183	7.34633	1.17412	5.2085	16.3174	8.37609	43.196	23.019	12.207	6.63258	75.7048
ENSG00000105372	RPS19	0.000127658	1.93184	68.1729	24.5382	30.2079	21.2423	51.6102	20.7861	27.348	19.1005	18.1988	114.587	24.4761	26.9896	107.051	167.411	224.813	35.3738	177.033
ENSG00000099341	PSMD8	0.000180618	1.9287	17.5853	4.0897	13.2915	6.79753	14.9398	5.51469	3.34873	3.67317	4.69647	23.4383	14.9576	7.91075	39.4398	50.2233	24.414	11.0543	53.5757
ENSG00000107829	FBXW4	0.00024687	1.92785	25.687	6.81617	22.958	6.79753	5.43265	11.0294	7.8137	12.4888	6.45765	23.4383	9.51848	10.2374	71.3673	35.5748	53.9143	39.7955	87.3517
ENSG00000167930	ITFG3	4.72975e-06	1.92594	10.4325	2.04485	3.62495	7.64722	0	6.3631	3.90685	4.4078	3.52235	20.834	16.9973	11.1681	20.659	16.7411	12.207	8.84344	27.9525
ENSG00000130734	ATG4D	0.0018462	1.92593	11.32	4.0897	8.45822	5.09815	4.07449	2.54524	1.67437	5.14243	2.93529	7.81275	2.03967	4.65338	35.6837	39.7601	8.13801	19.8977	29.1172
ENSG00000204010	IFIT1B	0.0289256	1.92461	225.2	42.2603	256.163	99.4139	27.1633	15.6957	1.11624	108.726	30.5271	101.566	13.5978	7.91075	1419.83	313.896	98.6734	221.086	845.564
ENSG00000164587	RPS14	0.000438265	1.92431	101.402	29.9911	102.707	35.687	27.1633	38.1786	20.0924	41.1395	18.1988	143.234	23.7962	28.851	274.201	215.542	291.951	134.862	196.833
ENSG00000160445	ZER1	0.000818701	1.92372	659.475	156.772	769.698	266.803	99.1459	131.504	89.2995	370.255	132.088	565.123	264.478	261.985	2082.8	1232.56	1330.57	873.29	1925.23
ENSG00000197579	TOPORS	0.000696366	1.92294	10.3147	7.49779	2.41663	2.54907	8.14898	1.69683	3.34873	2.93853	3.52235	7.81275	12.238	4.18804	20.659	16.7411	7.12076	19.8977	44.2582
ENSG00000131669	NINJ1	1.1682e-06	1.92086	51.2522	13.6323	32.6246	11.8957	16.298	23.3314	23.9992	16.8966	27.0047	75.5233	118.981	87.9489	73.2454	41.8528	162.76	70.7475	23.2938
ENSG00000131469	RPL27	8.44303e-06	1.91983	23.2461	12.2691	14.4998	5.09815	5.43265	8.05993	11.7206	8.8156	7.63177	23.4383	26.5158	9.7721	39.4398	66.9644	65.1041	28.7412	38.4347
ENSG00000198517	MAFK	0.00767771	1.91767	16.8177	12.2691	9.66653	5.09815	5.43265	1.69683	3.34873	8.08096	2.93529	15.6255	5.43913	0.930676	39.4398	69.057	10.1725	8.84344	71.0461
ENSG00000198959	TGM2	0.00355279	1.91264	83.9542	30.6728	102.707	33.138	23.0888	9.75676	6.69746	33.0585	12.3282	36.4595	77.5076	10.7028	309.884	194.615	106.811	97.2779	258.561
ENSG00000277105	FP236383.10	0.00249497	1.91206	23.6201	10.9059	24.1663	5.09815	2.71633	6.78731	5.0231	13.958	2.93529	7.81275	10.1984	7.91075	63.855	69.057	43.7418	19.8977	83.8576
ENSG00000160584	SIK3	0.0023834	1.90849	107.805	29.9911	103.915	39.0858	28.5214	23.3314	22.3249	54.3629	25.2435	52.085	34.6745	23.7322	200.955	244.839	92.5699	123.808	625.438
ENSG00000223609	HBD	0.0268517	1.90601	516.196	158.135	598.117	275.3	40.7449	19.0893	2.23249	223.328	56.3577	372.408	77.5076	44.6725	2434	1399.97	143.432	488.6	1925.23
ENSG00000160216	AGPAT3	0.00015146	1.90528	122.452	25.9014	115.998	55.2299	12.2235	41.9965	32.3711	79.3404	24.0694	114.587	80.9071	72.5928	343.69	336.915	192.261	148.128	283.02
ENSG00000170881	RNF139	0.0020854	1.89832	20.8068	8.86102	22.958	8.49691	8.14898	2.96945	2.23249	8.08096	2.93529	26.0425	6.11902	4.65338	67.6111	33.4822	52.8971	33.1629	44.2582
ENSG00000105220	GPI	7.70506e-14	1.8973	127.439	45.6683	54.3743	86.6685	27.1633	60.6616	31.8129	52.8936	63.9894	156.255	217.565	247.095	180.296	251.117	215.657	225.508	122.292
ENSG00000151474	FRMD4A	0.0160889	1.89722	39.0414	14.314	48.3327	11.046	4.07449	5.9389	0.558122	19.1005	7.04471	28.6468	3.39946	3.72271	163.394	79.5202	77.3111	24.3195	133.939
ENSG00000169718	DUS1L	0.0125401	1.89461	10.0898	2.04485	13.2915	3.39877	2.71633	1.27262	1.11624	2.93853	2.93529	5.2085	1.35978	0.930676	24.4151	33.4822	13.2243	8.84344	44.2582
ENSG00000172809	RPL38	0.00117238	1.89386	171.731	55.211	164.331	44.1839	81.4898	39.8755	50.231	49.9551	48.7259	187.506	32.6348	40.9498	339.934	272.043	761.921	154.76	423.947
ENSG00000108349	CASC3	0.00419213	1.89322	160.55	32.036	218.705	55.2299	23.0888	34.785	15.0693	69.0555	36.3977	218.757	30.5951	35.831	409.423	330.637	668.334	139.284	251.573
ENSG00000128340	RAC2	1.06434e-07	1.89316	85.3552	22.4934	70.0824	39.9355	23.0888	48.3596	18.9761	29.3853	31.1141	80.7318	214.166	236.392	110.807	142.299	98.6734	108.332	90.8458
ENSG00000063245	EPN1	0.000208123	1.89234	59.6362	12.9507	53.1659	25.4907	2.71633	31.3913	16.1855	33.7931	13.5024	49.4808	47.5924	30.7123	150.247	148.577	103.76	77.3801	157.233
ENSG00000128191	DGCR8	0.0106265	1.88987	15.5766	8.86102	18.1248	5.94784	1.35816	2.96945	1.67437	6.6117	0.587059	5.2085	6.79892	6.51473	24.4151	20.9264	13.2243	17.6869	108.316
ENSG00000104823	ECH1	0.000713516	1.88885	17.6489	5.45294	12.0832	6.79753	2.71633	6.78731	5.58122	9.55023	5.87059	36.4595	7.47881	11.1681	15.0247	58.5939	13.2243	11.0543	74.5401
ENSG00000243064	ABCC13	0.0303019	1.88566	37.7202	6.13455	48.3327	11.046	1.35816	4.24207	2.23249	20.5697	7.63177	23.4383	0.679892	0.465338	88.2701	129.744	64.0868	28.7412	166.551
ENSG00000136930	PSMB7	3.3804e-05	1.88494	15.7021	6.13455	9.66653	5.94784	5.43265	4.66628	5.58122	10.2849	2.93529	36.4595	34.6745	5.58406	37.5617	23.019	13.2243	22.1086	27.9525
ENSG00000090013	BLVRB	0.0158293	1.88468	380.574	94.0631	397.536	152.095	48.8939	45.3901	17.3018	271.08	58.7059	265.634	17.6772	29.3163	1491.2	901.927	343.831	431.118	1523.41
ENSG00000169714	CNBP	0.00150514	1.88219	68.5651	20.4485	65.2491	22.9417	13.5816	20.3619	11.1624	41.8741	18.7859	28.6468	54.3913	23.2669	144.613	108.817	76.2939	55.2715	391.336
ENSG00000137216	TMEM63B	0.00536457	1.88151	212.126	38.1706	239.247	85.8188	25.8051	39.027	20.6505	148.396	42.8553	174.485	29.2353	40.9498	700.526	435.269	414.021	285.201	674.355
ENSG00000039068	CDH1	0.0386678	1.88131	14.7377	4.0897	22.958	0.849691	0	1.69683	0	8.08096	1.17412	10.417	4.07935	0.465338	60.0988	35.5748	37.6383	4.42172	44.2582
ENSG00000172239	PAIP1	0.00662996	1.87979	21.6336	7.49779	30.2079	6.79753	4.07449	2.12103	2.79061	8.08096	4.10941	10.417	5.43913	3.72271	61.9769	77.4276	52.8971	24.3195	44.2582
ENSG00000197157	SND1	0.00062208	1.87788	48.6226	9.54264	67.6657	19.5429	10.8653	8.05993	10.6043	14.6927	14.6765	33.8553	50.312	27.455	88.2701	152.763	38.6556	79.591	151.41
ENSG00000148719	DNAJB12	0.00118802	1.87729	18.6198	6.13455	7.2499	5.09815	10.8653	7.21152	6.13934	6.6117	9.39294	7.81275	5.43913	8.84143	31.9275	43.9454	23.3968	17.6869	100.163
ENSG00000235169	SMIM1	0.0138816	1.87589	20.3524	2.04485	35.0412	12.7454	1.35816	1.69683	3.34873	2.2039	1.76118	33.8553	3.39946	6.98007	22.537	41.8528	74.2594	24.3195	58.2345
ENSG00000183722	LHFP	0.000314468	1.87569	28.9252	5.45294	9.66653	23.7914	2.71633	19.0893	7.8137	8.8156	14.0894	46.8765	92.4653	22.3362	24.4151	81.6129	10.1725	37.5846	55.9051
ENSG00000101577	LPIN2	0.0047218	1.87441	380.895	138.368	391.495	163.99	81.4898	84.4172	47.4404	153.538	99.213	192.715	112.182	65.6127	961.581	914.483	292.968	256.46	2138.37
ENSG00000263563	UBBP4	0.00750683	1.87317	24.6747	1.36323	35.0412	11.8957	8.14898	2.96945	2.23249	10.2849	2.93529	44.2723	9.51848	6.51473	118.319	48.1307	22.3795	26.5303	44.2582
ENSG00000106348	IMPDH1	0.000273407	1.87256	10.6953	1.36323	3.62495	7.64722	2.71633	8.05993	3.34873	2.93853	5.28353	5.2085	22.4364	39.0884	13.1466	20.9264	17.2933	11.0543	6.98814
ENSG00000145354	CISD2	0.0128383	1.87148	122.789	27.2647	190.914	22.092	24.4469	13.5746	7.8137	47.0165	27.0047	111.983	11.5582	14.4255	360.593	286.691	137.329	141.495	540.416
ENSG00000198918	RPL39	0.000696366	1.87113	30.5186	11.5875	13.2915	7.64722	12.2235	15.6957	18.418	8.8156	8.80588	49.4808	7.47881	7.91075	54.4645	46.038	143.432	37.5846	45.4229
ENSG00000167658	EEF2	0.00228986	1.86605	572.173	162.225	756.406	187.782	100.504	130.232	70.8815	270.345	109.78	588.561	188.33	129.829	1470.54	1238.84	1133.22	625.674	1991.62
ENSG00000121104	FAM117A	0.0145705	1.86363	387.253	83.8389	430.161	108.76	63.8337	64.9037	15.0693	274.018	91.5812	192.715	21.7565	63.7513	1314.66	960.521	289.917	422.274	1798.28
ENSG00000099968	BCL2L13	0.00636222	1.86183	104.632	15.6772	138.956	26.3404	21.7306	29.2703	13.953	45.5473	27.5918	46.8765	17.6772	16.7522	353.08	297.155	128.174	145.917	349.407
ENSG00000105193	RPS16	0.00105122	1.86106	26.5653	14.314	24.1663	3.39877	14.9398	5.51469	6.13934	8.8156	8.80588	13.0213	28.5554	8.37609	33.8056	73.2423	116.984	26.5303	38.4347
ENSG00000160741	CRTC2	0.00331824	1.86099	24.1861	11.5875	24.1663	11.8957	4.07449	6.3631	4.46497	7.34633	5.87059	7.81275	14.9576	1.86135	50.7084	52.3159	60.0178	42.0064	81.5283
ENSG00000213931	HBE1	0.032465	1.86015	17.3521	0	12.0832	0.849691	1.35816	1.69683	0.558122	2.2039	28.7659	13.0213	78.8674	21.4056	5.63426	69.057	27.4658	8.84344	5.82345
ENSG00000171940	ZNF217	0.00450372	1.85881	30.7104	15.6772	36.2495	12.7454	8.14898	3.39366	5.58122	5.87707	8.21882	28.6468	15.6375	9.30676	65.733	46.038	15.2588	33.1629	181.692
ENSG00000110876	SELPLG	0.0133822	1.8583	10.193	7.49779	1.20832	2.54907	8.14898	0	2.23249	1.46927	7.63177	13.0213	23.1163	25.1283	11.2685	25.1117	0	4.42172	30.2819
ENSG00000092871	RFFL	0.000399422	1.85487	41.6194	11.5875	45.916	23.7914	12.2235	8.90835	7.8137	16.1619	9.98	31.251	42.1533	14.4255	101.417	75.335	68.1559	44.2172	152.574
ENSG00000060138	YBX3	0.00614331	1.85198	1787.52	314.907	2757.38	552.299	296.08	320.7	138.414	788.261	322.295	2161.53	424.932	287.579	5311.23	3178.72	4946.89	2330.25	4468.91
ENSG00000034152	MAP2K3	0.00225575	1.84718	796.806	281.508	627.116	335.628	157.547	309.247	170.227	440.78	202.535	622.416	200.568	186.135	1943.82	1636.44	616.454	698.632	4319.83
ENSG00000214253	FIS1	0.00337653	1.84535	126.886	33.3992	175.206	37.3864	21.7306	27.5735	15.6274	57.3014	31.7012	117.191	42.1533	24.1976	379.374	207.171	211.588	176.869	471.699
ENSG00000007080	CCDC124	0.0113527	1.84532	16.4468	4.77132	22.958	4.24846	5.43265	3.39366	0.558122	4.4078	4.69647	18.2298	2.71957	1.39601	41.3179	27.2043	26.4485	24.3195	71.0461
ENSG00000144567	FAM134A	0.00282732	1.84445	287.787	83.8389	366.12	95.1654	25.8051	99.2644	56.9284	116.807	65.7506	255.217	99.9441	64.2167	1066.75	600.587	392.659	311.731	903.799
ENSG00000197256	KANK2	0.0334107	1.8436	112.98	39.5338	158.29	0	21.7306	7.21152	7.8137	62.4438	17.0247	75.5233	14.2777	9.7721	430.082	242.746	118.001	88.4344	514.793
ENSG00000252316	RNY4	0.0339066	1.83664	246.57	327.176	88.2071	85.8188	97.7878	14.8472	56.9284	11.7541	5.28353	1330.77	32.6348	36.7617	137.1	186.245	1309.2	198.977	25.6232
ENSG00000132819	RBM38	0.00557903	1.83562	1973.61	794.084	2094.01	763.023	366.704	347.426	237.76	1010.12	546.552	1421.92	259.039	270.361	6060.59	4112.03	2759.8	2416.47	8117.89
ENSG00000065491	TBC1D22B	0.0167913	1.83386	82.345	14.9956	111.165	24.641	21.7306	8.48414	1.11624	48.4858	15.2635	88.5445	11.5582	6.51473	279.835	205.079	164.795	92.8561	222.456
ENSG00000118816	CCNI	0.00129765	1.83304	881.513	233.795	942.487	352.622	221.381	249.858	134.507	495.143	220.734	817.735	274.676	200.561	2184.22	1996.38	1782.22	1030.26	2967.63
ENSG00000140943	MBTPS1	0.00574934	1.83223	12.7303	5.45294	16.9164	3.39877	1.35816	5.09048	2.79061	3.67317	1.76118	2.60425	5.43913	6.51473	26.2932	37.6675	13.2243	13.2652	58.2345
ENSG00000067836	ROGDI	0.000552697	1.83189	29.4068	10.2243	32.6246	9.3466	1.35816	12.302	3.34873	18.3658	8.80588	59.8978	11.5582	45.1378	77.0016	62.7791	60.0178	30.952	26.7879
ENSG00000047644	WWC3	2.64671e-05	1.82909	253.829	96.7896	223.539	93.466	50.2521	80.1751	73.6721	140.315	95.1035	231.778	196.489	146.116	597.232	512.696	363.159	274.147	886.329
ENSG00000129351	ILF3	0.00462299	1.82809	68.9597	21.1301	94.2487	15.2944	6.79082	17.8167	11.1624	33.7931	18.1988	78.1275	27.1957	16.7522	176.54	154.855	53.9143	61.9041	315.631
ENSG00000244313	RP11-425L10.1	0.0211451	1.82102	11.7583	4.0897	16.9164	0	4.07449	2.54524	1.11624	5.87707	0.587059	44.2723	1.35978	1.86135	13.1466	31.3896	30.5175	19.8977	10.4822
ENSG00000111276	CDKN1B	0.00468363	1.81508	26.0811	21.1301	15.7081	7.64722	13.5816	4.24207	3.90685	9.55023	8.21882	15.6255	16.3174	6.0494	46.9522	33.4822	18.3105	26.5303	170.045
ENSG00000129103	SUMF2	1.2979e-05	1.81477	15.8529	1.36323	12.0832	8.49691	1.35816	8.90835	4.46497	8.08096	8.80588	31.251	19.7169	40.0191	20.659	31.3896	15.2588	24.3195	17.4703
ENSG00000178719	GRINA	0.0235527	1.81321	177.217	35.4441	276.705	48.4324	20.3725	22.9072	3.34873	99.9101	18.7859	130.213	21.7565	15.3562	828.236	230.19	433.349	271.936	378.524
ENSG00000130560	UBAC1	0.00199399	1.81257	43.1756	15.6772	33.8329	28.8895	4.07449	14.423	9.48807	22.039	12.3282	13.0213	16.9973	26.0589	110.807	100.447	38.6556	53.0607	191.009
ENSG00000107521	HPS1	0.00511702	1.81189	309.917	83.1573	422.911	132.552	35.3123	81.8719	37.9523	131.499	63.4024	304.697	101.304	93.0676	694.892	678.015	191.243	409.009	1497.79
ENSG00000137818	RPLP1	0.000554221	1.80842	116.153	33.3992	99.082	45.8833	14.9398	74.6604	23.4411	53.6282	41.6812	145.838	40.1136	83.7609	138.978	136.021	416.056	114.965	395.994
ENSG00000078674	PCM1	0.00131909	1.80774	246.539	96.108	170.373	94.3157	108.653	72.1152	89.8576	102.849	77.4918	96.3573	58.4707	95.3943	629.159	489.677	365.193	198.977	1199.63
ENSG00000143226	FCGR2A	0.000347294	1.80545	133.964	29.9911	37.4578	116.408	28.5214	58.1164	30.1386	66.117	81.6012	153.651	361.702	253.609	199.077	265.765	15.2588	196.767	249.244
ENSG00000081320	STK17B	0.00358132	1.80383	49.6279	22.4934	55.5826	20.3926	23.0888	8.05993	6.69746	16.8966	8.80588	49.4808	21.7565	13.4948	157.759	75.335	41.7073	44.2172	228.279
ENSG00000108406	DHX40	0.00405088	1.80261	64.3049	23.175	65.2491	28.0398	16.298	12.7262	11.7206	35.2624	15.8506	31.251	12.9179	12.0988	187.809	140.207	85.4491	103.91	246.914
ENSG00000142534	RPS11	0.000678456	1.80176	398.099	147.911	376.995	106.211	115.444	173.076	84.8345	157.211	166.138	492.204	100.624	125.641	803.821	615.236	870.767	457.648	1575.82
ENSG00000104853	CLPTM1	5.65521e-05	1.80123	27.3868	10.2243	30.2079	11.046	5.43265	12.7262	4.46497	8.08096	11.1541	36.4595	21.7565	13.9601	58.2207	66.9644	50.8626	44.2172	52.411
ENSG00000110955	ATP5B	0.00299869	1.79872	182.42	50.4397	222.33	69.6747	36.6704	53.8743	42.4173	82.2789	38.1588	151.047	59.8305	44.2071	616.013	408.064	149.536	201.188	692.99
ENSG00000176101	SSNA1	0.00312474	1.79776	12.2413	6.13455	9.66653	4.24846	4.07449	5.09048	3.90685	5.87707	1.17412	2.60425	3.39946	6.0494	37.5617	33.4822	25.4313	11.0543	36.1054
ENSG00000135636	DYSF	0.00481081	1.79444	16.731	9.54264	22.958	5.09815	8.14898	3.39366	2.23249	2.2039	2.34824	7.81275	44.193	4.18804	20.659	43.9454	14.2415	24.3195	52.411
ENSG00000055118	KCNH2	0.0281955	1.7933	11.6992	2.72647	20.5414	2.54907	0	0.848414	0	5.87707	2.93529	13.0213	3.39946	1.86135	13.1466	35.5748	17.2933	24.3195	43.0935
ENSG00000196961	AP2A1	0.0168884	1.79269	391.388	70.8882	674.241	98.5642	39.3867	55.5711	22.883	188.066	59.2929	419.284	61.1902	41.4151	1203.85	724.053	596.109	683.156	1324.25
ENSG00000164010	ERMAP	0.00208775	1.79232	31.164	15.6772	14.4998	11.046	13.5816	11.8778	5.0231	20.5697	10.5671	7.81275	14.2777	9.7721	142.735	62.7791	79.3456	24.3195	54.7404
ENSG00000138381	ASNSD1	0.00534648	1.79216	14.7738	4.0897	9.66653	12.7454	5.43265	2.96945	2.23249	4.4078	6.45765	10.417	2.71957	2.79203	54.4645	29.2969	24.414	17.6869	46.5876
ENSG00000166855	CLPX	0.00425061	1.78969	54.4641	12.9507	62.8325	15.2944	21.7306	13.9988	16.7437	15.4273	19.3729	39.0638	8.83859	9.30676	97.6605	123.466	89.5181	81.8018	243.42
ENSG00000149150	SLC43A1	0.013055	1.7883	15.9827	7.49779	16.9164	9.3466	2.71633	3.81786	2.79061	4.4078	2.93529	13.0213	2.71957	0.930676	33.8056	56.5012	14.2415	17.6869	66.3873
ENSG00000137409	MTCH1	0.00211677	1.78715	22.2183	8.86102	20.5414	11.046	6.79082	5.9389	7.25558	8.08096	5.87059	13.0213	14.9576	6.0494	52.5864	52.3159	27.4658	11.0543	103.657
ENSG00000171840	NINJ2	0.00853539	1.78538	27.6392	10.2243	35.0412	5.09815	6.79082	7.63573	3.34873	17.6312	3.52235	18.2298	6.11902	4.65338	82.6358	54.4086	57.9833	28.7412	100.163
ENSG00000118777	ABCG2	0.0470656	1.78515	19.3203	5.45294	24.1663	4.24846	4.07449	1.27262	0.558122	10.2849	5.28353	2.60425	0.679892	0.930676	77.0016	29.2969	22.3795	4.42172	116.469
ENSG00000163703	CRELD1	3.40056e-05	1.78342	13.5364	2.04485	6.04158	5.94784	4.07449	12.7262	5.0231	2.2039	6.45765	18.2298	14.2777	23.7322	22.537	37.6675	16.276	26.5303	12.8116
ENSG00000118985	ELL2	0.00472066	1.7807	43.0208	14.314	62.8325	11.046	10.8653	7.63573	5.58122	16.1619	13.5024	36.4595	11.5582	16.2868	116.441	98.354	64.0868	33.1629	170.045
ENSG00000179632	MAF1	0.000390133	1.78048	277.3	77.7043	274.288	127.454	57.0429	101.81	84.8345	148.396	72.2082	244.8	174.732	114.008	779.406	385.045	351.969	324.997	1118.1
ENSG00000179526	SHARPIN	0.0014236	1.7798	132.539	27.2647	132.915	61.1778	23.0888	57.2679	32.3711	65.3824	44.6165	114.587	32.6348	44.6725	323.031	393.416	214.64	145.917	407.641
ENSG00000158195	WASF2	0.00228215	1.77976	1147.13	315.589	1338.82	533.606	135.816	314.337	183.622	689.821	302.922	937.531	477.964	312.707	3063.16	2140.77	2246.09	1428.22	3933.16
ENSG00000075413	MARK3	0.00353245	1.77809	388.246	144.503	413.244	123.205	134.458	79.7509	130.042	148.396	108.606	283.863	49.6321	104.701	1053.61	468.751	706.99	493.022	1769.16
ENSG00000104805	NUCB1	7.69488e-08	1.77703	465.553	131.552	257.371	315.235	86.9225	279.977	162.413	212.309	193.729	531.267	679.212	646.355	662.965	841.24	348.917	727.373	1372
ENSG00000092096	SLC22A17	9.49118e-06	1.77321	17.0471	10.9059	8.45822	6.79753	2.71633	5.09048	8.92995	5.87707	9.39294	23.4383	23.7962	21.8709	16.9028	33.4822	42.7246	44.2172	8.15283
ENSG00000065978	YBX1	0.00397251	1.77289	1249.43	266.512	1824.56	366.217	214.59	390.27	167.437	565.668	333.449	1763.08	272.637	404.379	3568.37	2029.86	3939.82	1220.4	2663.64
ENSG00000162236	STX5	0.00609538	1.77251	11.5609	0.681617	6.04158	5.94784	6.79082	5.09048	5.58122	4.4078	3.52235	5.2085	6.11902	3.72271	37.5617	25.1117	11.1898	4.42172	53.5757
ENSG00000136908	DPM2	0.0113589	1.77165	158.224	41.5786	213.872	60.3281	27.1633	30.5429	10.0462	90.3599	33.4624	145.838	26.5158	22.8016	584.085	240.653	203.45	203.399	597.486
ENSG00000120899	PTK2B	0.00706119	1.7672	130.533	26.5831	105.124	71.3741	19.0143	44.1175	22.883	103.583	34.0494	44.2723	40.7935	53.5139	268.566	303.432	72.2249	114.965	764.036
ENSG00000243716	NPIPB5	0.000862593	1.76328	31.9767	12.2691	35.0412	7.64722	9.50715	10.6052	3.90685	18.3658	12.3282	31.251	15.6375	10.2374	69.4892	58.5939	63.0696	66.3258	87.3517
ENSG00000091542	ALKBH5	0.000713516	1.757	127.698	33.3992	109.957	56.9293	35.3123	57.2679	44.0916	59.5053	42.2682	85.9403	55.0712	54.9099	154.003	403.879	193.278	121.597	535.757
ENSG00000076984	MAP2K7	0.0299931	1.75446	34.2112	8.1794	50.7493	14.4448	2.71633	3.81786	2.23249	21.3044	2.34824	28.6468	5.43913	2.32669	137.1	87.8908	52.8971	15.476	111.81
ENSG00000165516	KLHDC2	0.0053557	1.75432	32.9585	17.722	21.7497	16.1441	9.50715	6.78731	8.92995	18.3658	10.5671	13.0213	10.1984	5.58406	86.392	75.335	28.483	33.1629	165.386
ENSG00000105701	FKBP8	0.00324816	1.75397	2363.88	578.011	3147.67	907.47	266.2	720.728	377.29	1329.69	624.631	2020.9	934.171	814.807	6935.78	4055.53	4014.07	2624.29	8470.79
ENSG00000196323	ZBTB44	0.0104154	1.75178	164.572	32.036	259.788	36.5367	29.8796	39.027	17.8599	85.9521	36.9847	223.966	29.9152	21.4056	480.79	341.1	319.417	183.501	494.993
ENSG00000156381	ANKRD9	0.000433787	1.75039	140.213	42.9419	135.331	71.3741	13.5816	67.4489	34.0454	85.9521	35.2235	166.672	81.587	82.8302	274.201	278.321	181.071	176.869	515.957
ENSG00000100104	SRRD	0.0415728	1.7487	48.0867	4.0897	79.7489	17.8435	5.43265	5.09048	0	24.9775	7.63177	41.668	4.07935	5.11872	159.637	106.725	75.2766	59.6932	172.374
ENSG00000007541	PIGQ	0.00225575	1.74695	13.2478	6.13455	15.7081	7.64722	2.71633	2.96945	2.23249	5.87707	2.93529	10.417	7.47881	10.7028	39.4398	18.8337	14.2415	11.0543	53.5757
ENSG00000144711	IQSEC1	0.00856436	1.74676	18.6489	4.0897	28.9996	3.39877	8.14898	2.54524	2.79061	6.6117	5.87059	26.0425	5.43913	3.25737	77.0016	31.3896	30.5175	33.1629	29.1172
ENSG00000142168	SOD1	0.000315957	1.74568	105.604	51.8029	56.7909	55.2299	54.3265	34.3608	40.7429	52.8936	22.8953	85.9403	54.3913	104.236	276.079	102.539	72.2249	112.754	512.463
ENSG00000202538	RNU4-2	0.0111575	1.74474	29.9988	20.4485	48.3327	4.24846	10.8653	5.09048	2.23249	4.4078	4.10941	18.2298	10.8783	20.9402	39.4398	96.2613	72.2249	22.1086	100.163
ENSG00000217416	ISCA1P1	0.000922247	1.73939	16.6039	6.13455	13.2915	13.5951	5.43265	5.09048	5.0231	5.87707	2.93529	26.0425	5.43913	10.2374	63.855	35.5748	28.483	17.6869	20.9644
ENSG00000100380	ST13	0.00704064	1.73814	508.505	102.924	740.698	164.84	143.965	111.142	59.719	261.529	114.476	510.433	101.984	90.2756	1425.47	1008.65	889.078	760.536	1650.36
ENSG00000155506	LARP1	0.000346483	1.73338	166.778	68.1617	188.497	73.0735	27.1633	50.0564	41.8591	92.5638	44.6165	158.859	123.06	95.3943	480.79	374.582	185.14	181.291	483.346
ENSG00000169877	AHSP	0.0425131	1.73327	221.277	76.3411	250.122	141.898	24.4469	9.33255	1.67437	141.784	27.0047	140.63	19.037	22.8016	1140	416.435	135.294	214.453	779.177
ENSG00000125818	PSMF1	0.0101085	1.72912	600.154	181.31	671.824	246.41	141.249	157.381	55.8122	357.032	186.098	411.472	116.941	100.048	2144.78	916.575	706.99	437.75	2770.8
ENSG00000185834	RPL12P4	0.00544109	1.72888	11.4266	2.72647	14.4998	3.39877	5.43265	4.24207	1.11624	5.14243	2.93529	18.2298	1.35978	4.65338	22.537	23.019	32.552	17.6869	23.2938
ENSG00000160213	CSTB	0.0044427	1.72672	12.9446	7.49779	0	6.79753	4.07449	3.39366	3.34873	8.8156	9.39294	26.0425	10.8783	40.4844	5.63426	46.038	3.05175	17.6869	13.9763
ENSG00000180304	OAZ2	0.00781004	1.72668	52.5092	12.9507	73.7073	22.9417	13.5816	13.1504	8.37183	22.7736	9.98	39.0638	12.9179	8.37609	144.613	115.095	98.6734	55.2715	188.68
ENSG00000122644	ARL4A	0.0359478	1.72	116.845	37.4889	111.165	38.2361	40.7449	21.2103	6.69746	85.2174	25.2435	36.4595	4.07935	5.11872	454.497	177.874	67.1386	106.121	652.226
ENSG00000143543	JTB	0.000818701	1.71905	87.4487	31.3544	90.6238	37.3864	19.0143	37.7544	34.0454	40.4048	17.0247	104.17	32.6348	31.1777	232.883	194.615	252.278	79.591	164.221
ENSG00000101160	CTSZ	0.000328226	1.71789	46.5761	27.9463	45.916	16.9938	6.79082	16.9683	6.69746	24.2429	19.96	46.8765	86.3462	16.7522	135.222	58.5939	56.9661	72.9584	105.987
ENSG00000032444	PNPLA6	0.00116334	1.7176	36.987	17.722	45.916	20.3926	5.43265	4.66628	6.13934	18.3658	11.7412	33.8553	28.5554	18.6135	71.3673	104.632	51.8798	66.3258	86.187
ENSG00000106771	TMEM245	0.00129133	1.71705	168.177	40.2154	201.789	47.5827	48.8939	60.2374	45.766	74.9326	69.86	171.881	62.55	70.7314	364.349	508.511	200.399	154.76	568.368
ENSG00000112339	HBS1L	0.00299986	1.71537	46.2314	14.314	61.6242	9.3466	14.9398	15.2715	12.8368	16.8966	15.2635	41.668	16.3174	16.2868	197.199	125.558	59.0006	48.6389	74.5401
ENSG00000142453	CARM1	0.0348101	1.71512	88.5906	24.5382	118.415	29.7392	17.6561	9.33255	1.67437	60.2399	18.1988	65.1063	6.11902	4.18804	373.739	167.411	123.087	92.8561	305.149
ENSG00000165283	STOML2	0.00921741	1.71323	16.1434	6.13455	22.958	5.94784	2.71633	2.54524	2.23249	8.08096	4.69647	7.81275	6.79892	6.98007	52.5864	33.4822	9.15526	22.1086	64.0579
ENSG00000198925	ATG9A	0.000859092	1.70624	203.121	76.3411	115.998	113.859	32.5959	100.961	49.6728	132.969	96.2777	117.191	167.253	77.2461	570.938	424.805	136.312	243.195	794.318
ENSG00000160271	RALGDS	0.00116721	1.70438	60.2965	29.9911	77.3323	25.4907	9.50715	16.9683	12.2787	29.3853	12.9153	104.17	18.3571	58.1673	184.053	66.9644	84.4319	75.1693	159.562
ENSG00000186350	RXRA	0.0372986	1.70336	111.025	32.036	140.165	39.0858	23.0888	9.75676	1.67437	94.7677	11.7412	91.1488	4.07935	11.6335	349.324	236.468	198.364	137.073	395.994
ENSG00000065000	AP3D1	0.000820074	1.70127	49.5501	23.175	42.2911	21.2423	4.07449	19.0893	13.3949	34.5278	18.1988	26.0425	50.9919	16.2868	107.051	113.002	73.2421	72.9584	157.233
ENSG00000099308	MAST3	0.00210731	1.70105	17.1683	5.45294	15.7081	9.3466	2.71633	2.96945	9.48807	11.7541	3.52235	10.417	14.2777	8.84143	33.8056	37.6675	24.414	13.2652	71.0461
ENSG00000148337	CIZ1	0.00408139	1.70036	81.8786	21.1301	118.415	19.5429	9.50715	17.8167	15.0693	47.0165	36.9847	96.3573	34.6745	27.455	255.42	140.207	228.882	99.4887	142.092
ENSG00000100427	MLC1	0.000463961	1.69977	106.249	17.722	24.1663	65.4262	17.6561	59.8132	58.0447	88.8906	47.5518	210.944	333.827	253.144	135.222	138.114	38.6556	130.441	80.3636
ENSG00000008441	NFIX	0.0415728	1.69827	194.023	29.9911	283.954	59.4784	33.9541	22.0588	1.67437	132.234	49.3129	171.881	13.5978	8.37609	715.551	347.378	463.867	216.664	554.392
ENSG00000070182	SPTB	0.00346923	1.69768	1054.52	346.943	1219.19	477.527	114.086	318.155	233.853	736.102	240.107	776.067	346.745	412.29	2648.1	1979.64	1825.97	1291.14	3906.37
ENSG00000079459	FDFT1	0.00187798	1.6971	57.0205	12.2691	80.9572	22.9417	8.14898	26.3008	13.3949	17.6312	20.5471	39.0638	27.8756	34.9004	176.54	110.91	109.863	61.9041	149.08
ENSG00000110700	RPS13	0.00379863	1.6962	36.8731	10.2243	47.1244	11.046	20.3725	6.3631	5.58122	17.6312	12.3282	36.4595	16.9973	10.7028	65.733	69.057	150.553	37.5846	72.2107
ENSG00000100241	SBF1	0.000512834	1.69401	19.5754	7.49779	16.9164	9.3466	2.71633	11.0294	6.69746	11.0195	4.69647	26.0425	21.0766	9.30676	13.1466	62.7791	39.6728	17.6869	53.5757
ENSG00000213860	RPL21P75	0.0184433	1.68551	27.9163	7.49779	53.1659	8.49691	6.79082	5.9389	1.11624	8.08096	4.10941	39.0638	8.1587	6.51473	92.0263	29.2969	88.5009	33.1629	54.7404
ENSG00000040199	PHLPP2	0.0178817	1.6824	37.5399	6.13455	72.499	6.79753	6.79082	7.21152	5.58122	16.1619	7.04471	39.0638	12.9179	8.84143	92.0263	54.4086	107.829	19.8977	137.433
ENSG00000108819	PPP1R9B	0.0102378	1.68163	97.2646	32.036	143.79	45.0336	5.43265	26.3008	11.1624	55.8321	16.4376	85.9403	28.5554	31.1777	244.151	159.04	154.622	181.291	335.431
ENSG00000080819	CPOX	0.000841662	1.68137	14.282	11.5875	9.66653	5.94784	2.71633	4.66628	2.79061	5.87707	7.04471	18.2298	16.9973	9.30676	24.4151	27.2043	4.06901	44.2172	33.776
ENSG00000141867	BRD4	0.00924128	1.67898	246.946	77.7043	356.453	73.9231	48.8939	52.6017	30.1386	152.804	63.9894	213.549	66.6294	56.7713	711.795	420.62	369.262	252.038	1003.96
ENSG00000076043	REXO2	0.000166847	1.67882	27.6802	15.6772	27.7913	8.49691	14.9398	9.75676	6.69746	11.0195	7.63177	52.085	16.9973	17.6829	75.1235	43.9454	39.6728	24.3195	71.0461
ENSG00000072778	ACADVL	1.67832e-06	1.67797	78.3471	37.4889	59.2075	59.4784	13.5816	50.4806	26.2317	19.8351	24.6565	85.9403	100.624	134.017	88.2701	194.615	98.6734	95.067	165.386
ENSG00000196274	Metazoa_SRP	0.00160999	1.67704	0	15.6772	12.0832	8.49691	6.79082	9.33255	4.46497	8.8156	7.63177	36.4595	12.238	9.30676	84.5139	60.6865	12.207	30.952	15.141
ENSG00000164849	GPR146	0.0489215	1.67338	17.8067	6.81617	20.5414	4.24846	4.07449	5.51469	0	8.8156	7.04471	7.81275	0	2.79203	61.9769	31.3896	81.3801	11.0543	31.4466
ENSG00000103363	TCEB2	0.00207062	1.66893	97.4886	40.897	107.54	51.8312	35.3123	30.9671	25.6736	34.5278	24.6565	80.7318	35.3544	32.1083	214.102	163.226	148.519	112.754	421.618
ENSG00000164880	INTS1	0.00622785	1.66822	11.6805	4.0897	10.8749	4.24846	2.71633	10.181	1.67437	3.67317	2.93529	5.2085	8.83859	8.37609	22.537	64.8718	8.13801	11.0543	17.4703
ENSG00000175061	LRRC75A-AS1	0.0217613	1.66647	10.474	1.36323	15.7081	2.54907	2.71633	8.05993	2.23249	2.2039	1.17412	7.81275	3.39946	1.39601	30.0494	18.8337	27.4658	8.84344	33.776
ENSG00000140743	CDR2	0.0183728	1.65944	41.8839	12.9507	32.6246	9.3466	23.0888	12.302	20.6505	14.6927	18.7859	7.81275	8.1587	9.30676	56.3426	96.2613	20.345	39.7955	287.678
ENSG00000178982	EIF3K	4.2156e-05	1.65769	19.2344	6.81617	9.66653	10.1963	4.07449	7.63573	11.7206	13.2234	6.45765	20.834	12.9179	12.5641	37.5617	35.5748	27.4658	39.7955	51.2463
ENSG00000158470	B4GALT5	0.000713516	1.65612	20.069	8.1794	9.66653	8.49691	8.14898	13.1504	11.1624	13.2234	2.34824	7.81275	9.51848	67.9394	33.8056	41.8528	27.4658	19.8977	38.4347
ENSG00000143369	ECM1	0.000442241	1.65216	17.1055	6.81617	3.62495	12.7454	4.07449	8.48414	5.0231	15.4273	7.63177	20.834	18.3571	68.8701	28.1713	20.9264	24.414	15.476	12.8116
ENSG00000170348	TMED10	7.69488e-08	1.65125	41.9473	12.2691	25.3747	26.3404	9.50715	27.9977	17.3018	21.3044	18.1988	62.502	50.9919	96.7903	61.9769	83.7055	32.552	48.6389	75.7048
ENSG00000159873	CCDC117	0.0080642	1.65109	24.8894	6.81617	33.8329	8.49691	9.50715	8.05993	2.79061	13.2234	6.45765	18.2298	6.79892	8.37609	67.6111	75.335	32.552	22.1086	78.0342
ENSG00000140564	FURIN	0.000155921	1.65028	1094.28	485.993	1140.65	584.588	139.891	410.632	272.363	666.312	367.499	1007.85	1132.7	705.918	2469.68	2092.64	1764.93	1357.47	2909.39
ENSG00000063854	HAGH	0.0415837	1.6498	270.733	62.0271	457.952	96.0151	43.4612	33.0881	7.25558	154.273	41.0941	304.697	14.9576	17.2175	790.675	510.604	544.23	329.418	924.763
ENSG00000185624	P4HB	2.56359e-06	1.64759	90.38	23.8566	39.8745	58.6287	20.3725	79.3267	42.9754	38.2009	35.2235	109.379	140.058	172.64	114.563	249.024	74.2594	159.182	88.5164
ENSG00000185909	KLHDC8B	0.000293276	1.64529	88.9487	111.785	33.8329	41.6349	19.0143	26.725	48.5566	23.5083	25.8306	57.2935	163.174	238.718	86.392	169.504	200.399	112.754	64.0579
ENSG00000184260	HIST2H2AC	0.0335996	1.64524	25.2842	21.1301	30.2079	9.3466	6.79082	5.9389	5.58122	4.4078	2.34824	15.6255	1.35978	3.72271	30.0494	64.8718	28.483	22.1086	152.574
ENSG00000108107	RPL28	0.000327	1.64497	84.418	27.2647	57.9992	33.9877	38.0286	39.4512	37.9523	28.6507	49.9	78.1275	30.5951	31.643	169.028	194.615	245.158	97.2779	191.009
ENSG00000110330	BIRC2	0.00635953	1.64311	405.271	122.009	512.326	150.395	119.518	128.111	118.322	166.027	137.372	580.748	72.0685	57.2366	1453.64	671.737	1115.92	579.245	499.652
ENSG00000108559	NUP88	0.0072575	1.64305	20.9459	6.13455	19.3331	7.64722	12.2235	5.51469	7.8137	11.0195	5.87059	13.0213	4.07935	6.51473	58.2207	60.6865	22.3795	15.476	79.1989
ENSG00000085063	CD59	0.00139428	1.64085	35.7807	9.54264	31.4162	14.4448	27.1633	7.63573	6.13934	20.5697	16.4376	18.2298	39.4337	36.7617	105.173	79.5202	14.2415	39.7955	105.987
ENSG00000168488	ATXN2L	0.000131447	1.63883	45.4193	22.4934	26.583	14.4448	16.298	24.1798	15.6274	30.12	20.5471	46.8765	57.1109	23.2669	41.3179	66.9644	63.0696	57.4824	200.327
ENSG00000005339	CREBBP	0.00094256	1.63856	154.09	66.7985	143.79	48.4324	61.1174	53.0259	50.231	82.2789	64.5765	122.4	62.55	51.6525	388.764	282.506	281.779	156.971	548.569
ENSG00000114391	RPL24	0.00138197	1.63695	43.2237	19.0853	45.916	14.4448	19.0143	10.6052	10.0462	21.3044	19.96	46.8765	29.2353	9.7721	82.6358	83.7055	157.674	61.9041	59.3992
ENSG00000101193	GID8	0.00419078	1.63674	136.426	49.758	184.872	66.2759	27.1633	37.3302	27.9061	65.3824	37.5718	145.838	33.3147	53.5139	377.496	274.136	189.209	165.815	447.241
ENSG00000187837	HIST1H1C	1.38106e-05	1.6362	357.073	222.889	209.039	109.61	167.054	186.227	175.808	105.053	174.944	559.914	218.245	236.857	636.672	495.955	515.747	393.533	1305.62
ENSG00000068878	PSME4	0.00240644	1.63287	474.864	207.212	488.16	247.26	156.189	110.294	116.647	265.937	152.635	401.055	263.798	94.929	1201.98	1073.52	608.316	490.811	1719.08
ENSG00000121864	ZNF639	0.00480451	1.63029	26.3609	9.54264	33.8329	9.3466	8.14898	9.75676	9.48807	9.55023	7.04471	10.417	7.47881	8.84143	69.4892	50.2233	53.9143	42.0064	82.6929
ENSG00000160695	VPS11	0.00550947	1.62788	15.8034	8.1794	14.4998	1.69938	6.79082	5.51469	5.58122	8.8156	7.04471	7.81275	10.1984	6.98007	30.0494	33.4822	19.3278	8.84344	78.0342
ENSG00000100401	RANGAP1	0.000282171	1.62707	13.6869	2.04485	6.04158	8.49691	5.43265	8.90835	5.58122	9.55023	5.87059	10.417	33.9946	28.851	9.39044	41.8528	13.2243	17.6869	11.6469
ENSG00000141084	RANBP10	0.0489237	1.6256	280.733	77.0227	418.078	101.963	52.9684	40.2997	11.1624	185.862	48.7259	143.234	9.51848	24.6629	916.506	502.233	166.829	409.009	1383.65
ENSG00000110888	CAPRIN2	0.0256589	1.62287	49.5291	11.5875	80.9572	11.8957	20.3725	7.63573	3.34873	20.5697	17.6118	20.834	9.51848	12.0988	123.954	108.817	78.3284	33.1629	231.773
ENSG00000121691	CAT	0.032408	1.62242	127.583	29.3095	239.247	39.9355	16.298	11.8778	13.953	60.9746	28.7659	54.6893	50.312	15.8215	428.204	251.117	91.5526	152.549	556.722
ENSG00000108298	RPL19	0.000251056	1.62183	91.6724	27.9463	106.332	30.5889	35.3123	44.1175	29.0223	37.4663	35.8106	111.983	58.4707	36.7617	184.053	202.986	220.744	108.332	196.833
ENSG00000142541	RPL13A	7.56107e-05	1.62176	55.2903	23.175	50.7493	17.8435	27.1633	34.785	19.5343	18.3658	18.1988	67.7105	44.8728	22.3362	88.2701	146.485	131.225	79.591	94.3398
ENSG00000213639	PPP1CB	0.00233933	1.62153	678.958	191.534	935.237	282.098	160.263	212.952	162.413	348.216	220.734	752.629	297.113	259.193	1727.84	1462.75	1031.49	667.68	2151.18
ENSG00000163359	COL6A3	0.000612816	1.61992	79.9701	25.2198	26.583	38.2361	16.298	65.7521	34.0454	67.5863	25.8306	104.17	253.6	158.68	54.4645	211.356	34.5866	64.115	98.9986
ENSG00000185432	METTL7A	0.000846355	1.61991	119.013	49.0764	86.9988	147.846	38.0286	16.5441	23.4411	35.997	48.1388	286.468	74.1082	121.453	163.394	255.302	204.468	86.2236	266.714
ENSG00000029534	ANK1	0.00321722	1.6198	1443.25	536.433	1601.02	672.106	224.097	439.903	372.825	941.8	536.572	781.275	881.819	705.918	3397.46	2297.72	1183.06	1883.65	6636.4
ENSG00000188690	UROS	0.00225575	1.61742	20.7505	10.9059	24.1663	11.046	8.14898	1.69683	6.13934	5.14243	10.5671	13.0213	8.1587	18.6135	39.4398	56.5012	32.552	48.6389	37.2701
ENSG00000162511	LAPTM5	4.44387e-05	1.61677	152.98	43.6235	77.3323	97.7145	35.3123	100.113	69.2071	74.9326	85.1235	140.63	389.578	351.33	154.003	161.133	61.0351	329.418	277.196
ENSG00000153283	CD96	0.0483765	1.61456	77.8332	14.9956	14.4998	95.1654	4.07449	103.931	2.79061	24.2429	1.76118	57.2935	53.0315	167.987	215.98	315.988	7.12076	88.4344	78.0342
ENSG00000104979	C19orf53	0.000502844	1.61362	11.2243	4.77132	13.2915	1.69938	4.07449	3.81786	6.13934	2.93853	6.45765	13.0213	8.1587	10.7028	15.0247	23.019	27.4658	11.0543	27.9525
ENSG00000017797	RALBP1	0.00262086	1.60841	262.161	72.933	338.329	138.5	58.401	97.9918	60.8353	138.111	72.7953	205.736	106.743	92.6023	706.161	533.623	542.195	347.105	682.508
ENSG00000008952	SEC62	0.0216344	1.60802	497.558	134.96	804.739	134.251	180.636	92.9013	79.2533	216.717	125.631	343.761	65.9495	91.6716	1081.78	1029.58	467.936	581.456	2529.71
ENSG00000244398	RP11-466H18.1	0.00262086	1.60722	47.2047	55.211	42.2911	9.3466	23.0888	7.21152	11.7206	11.0195	16.4376	106.774	29.2353	22.3362	107.051	69.057	131.225	59.6932	53.5757
ENSG00000132376	INPP5K	0.00109285	1.60345	94.7233	33.3992	90.6238	52.6809	19.0143	46.2386	27.348	55.8321	32.2882	70.3148	57.1109	43.7418	255.42	211.356	90.5354	110.543	319.125
ENSG00000162688	AGL	0.00084886	1.60312	32.8922	14.9956	14.4998	32.2883	13.5816	15.2715	9.48807	11.7541	12.9153	98.9616	123.74	26.0589	30.0494	33.4822	19.3278	22.1086	47.7523
ENSG00000158856	DMTN	0.00060892	1.60065	3108.04	966.533	3452.16	1746.12	491.655	1362.13	780.812	1876.25	1131.85	2919.37	2170.89	1693.83	9675.9	5011.87	5118.81	4121.04	7209.43
ENSG00000118689	FOXO3	0.0326329	1.59936	1957.6	542.567	3135.58	654.262	399.3	318.579	169.111	1210.68	441.468	1263.06	193.089	327.133	5932.88	2601.15	2030.43	2064.94	10037.3
ENSG00000176896	TCEANC	0.00510186	1.59786	39.2284	23.8566	39.8745	12.7454	27.1633	12.7262	6.69746	14.6927	9.39294	28.6468	16.9973	10.7028	110.807	71.1497	77.3111	30.952	133.939
ENSG00000093010	COMT	0.000182816	1.59635	27.4841	2.72647	25.3747	22.092	5.43265	13.5746	8.92995	18.3658	9.98	15.6255	35.3544	49.7912	63.855	41.8528	30.5175	50.8498	45.4229
ENSG00000115677	HDLBP	0.00102924	1.59133	214.675	66.7985	262.205	111.31	43.4612	94.5982	47.4404	121.949	69.86	190.11	120.341	113.077	546.523	399.694	438.435	247.616	561.38
ENSG00000083845	RPS5	0.00133963	1.58774	19.0365	12.2691	22.958	6.79753	12.2235	6.78731	5.58122	2.93853	4.10941	23.4383	12.9179	9.7721	33.8056	46.038	29.5003	26.5303	48.917
ENSG00000100897	DCAF11	0.00486666	1.58657	70.0563	27.9463	80.9572	33.9877	19.0143	25.0282	20.6505	39.6702	15.8506	33.8553	26.5158	24.1976	225.37	133.929	85.4491	86.2236	242.255
ENSG00000205937	RNPS1	0.00346923	1.5848	17.5579	5.45294	12.0832	6.79753	6.79082	10.6052	8.92995	8.8156	7.04471	2.60425	8.83859	14.8908	20.659	35.5748	22.3795	22.1086	87.3517
ENSG00000149823	VPS51	0.0293386	1.58427	12.2608	3.40808	13.2915	9.3466	4.07449	3.81786	2.23249	4.4078	3.52235	2.60425	8.1587	3.25737	35.6837	46.038	1.01725	11.0543	44.2582
ENSG00000230202	RP11-632C17__A.1	0.00286009	1.58083	10.2565	6.13455	12.0832	1.69938	1.35816	5.9389	3.34873	2.2039	5.28353	10.417	6.79892	5.58406	18.7809	35.5748	19.3278	13.2652	16.3057
ENSG00000166619	BLCAP	0.00823465	1.57647	18.1937	6.81617	35.0412	7.64722	2.71633	4.66628	3.90685	6.6117	2.93529	5.2085	34.6745	13.0295	37.5617	20.9264	41.7073	19.8977	47.7523
ENSG00000166716	ZNF592	0.000545957	1.57558	69.7993	36.8073	59.2075	49.2821	9.50715	31.8155	17.3018	38.9356	27.0047	28.6468	61.8701	54.9099	103.295	161.133	132.243	92.8561	211.973
ENSG00000138623	SEMA7A	0.0100429	1.5739	16.4003	7.49779	9.66653	10.1963	8.14898	2.54524	11.7206	8.8156	2.93529	5.2085	11.5582	9.7721	50.7084	35.5748	7.12076	11.0543	69.8814
ENSG00000160305	DIP2A	0.00307166	1.57281	13.5098	11.5875	13.2915	9.3466	4.07449	3.81786	6.13934	1.46927	2.93529	10.417	27.1957	12.0988	22.537	20.9264	8.13801	13.2652	48.917
ENSG00000235105	RP11-329A14.1	0.0387163	1.5718	129.415	28.6279	248.913	23.7914	14.9398	27.9977	12.8368	74.1979	29.3529	171.881	15.6375	10.7028	499.571	276.228	203.45	187.923	244.585
ENSG00000132716	DCAF8	0.00739827	1.5717	20.3892	13.6323	19.3331	6.79753	5.43265	5.9389	4.46497	13.2234	8.21882	7.81275	16.9973	7.91075	58.2207	46.038	17.2933	11.0543	83.8576
ENSG00000148218	ALAD	0.00247809	1.57124	26.476	14.9956	28.9996	20.3926	2.71633	9.33255	3.34873	12.4888	9.39294	10.417	23.1163	30.247	71.3673	62.7791	22.3795	37.5846	64.0579
ENSG00000226742	HSBP1L1	0.00400039	1.56504	10.7259	10.2243	8.45822	2.54907	1.35816	1.27262	6.69746	5.14243	5.87059	0	18.3571	13.9601	24.4151	6.27791	20.345	19.8977	26.7879
ENSG00000061938	TNK2	0.000826131	1.56147	55.8018	26.5831	45.916	33.9877	4.07449	34.3608	19.5343	27.1814	24.0694	46.8765	41.4734	33.5044	80.7577	142.299	65.1041	79.591	187.515
ENSG00000165650	PDZD8	0.000922247	1.55884	71.8821	21.1301	100.29	31.4386	32.5959	25.8766	17.8599	29.3853	22.3082	119.796	38.7538	33.5044	137.1	123.466	161.743	90.6453	164.221
ENSG00000089693	MLF2	0.000624758	1.55876	16.3246	6.13455	18.1248	10.1963	8.14898	3.81786	5.58122	5.87707	7.04471	15.6255	12.9179	9.7721	43.196	27.2043	23.3968	19.8977	44.2582
ENSG00000221983	UBA52	0.00545947	1.55864	789.705	307.409	914.696	211.573	369.421	271.917	171.902	404.048	359.28	778.671	110.142	369.013	2227.41	1058.87	1531.98	866.657	2682.28
ENSG00000166848	TERF2IP	0.00248679	1.55769	279.271	143.821	196.956	171.638	76.0572	125.989	97.6713	168.231	95.6906	145.838	150.936	182.413	831.993	470.844	146.484	265.303	1198.47
ENSG00000239899	RN7SL674P	0.00662996	1.55376	11.3019	2.04485	16.9164	5.94784	8.14898	5.09048	2.23249	2.93853	1.17412	28.6468	9.51848	8.37609	16.9028	14.6485	33.5693	17.6869	6.98814
ENSG00000157954	WIPI2	0.00768538	1.55344	117.078	49.758	142.581	68.825	27.1633	36.4818	27.348	66.117	27.5918	62.502	53.0315	37.2271	321.153	240.653	113.932	126.019	472.864
ENSG00000137193	PIM1	0.042753	1.55189	778.522	226.978	1052.44	477.527	164.338	128.111	13.3949	555.383	181.401	669.293	172.013	75.8501	2700.69	1605.05	1050.82	528.396	2854.65
ENSG00000165699	TSC1	0.00566959	1.55147	15.4668	6.81617	12.0832	7.64722	2.71633	7.63573	7.8137	6.6117	7.04471	18.2298	6.11902	6.98007	50.7084	33.4822	12.207	6.63258	54.7404
ENSG00000275530	FP671120.4	0.0388013	1.55066	23.1835	5.45294	26.583	0	16.298	8.48414	0.558122	9.55023	17.6118	7.81275	4.75924	16.2868	75.1235	50.2233	33.5693	28.7412	69.8814
ENSG00000068323	TFE3	0.000696366	1.54968	97.0735	31.3544	95.457	41.6349	16.298	47.9354	31.8129	77.1365	38.7459	65.1063	97.9044	45.1378	195.321	152.763	160.726	143.706	312.137
ENSG00000067646	ZFY	0.0115455	1.54749	22.2235	6.81617	31.4162	9.3466	12.2235	8.05993	4.46497	11.7541	1.76118	13.0213	12.9179	11.1681	71.3673	20.9264	45.7763	17.6869	76.8695
ENSG00000143153	ATP1B1	0.00380135	1.54397	36.5633	10.9059	36.2495	36.5367	4.07449	18.6651	10.0462	11.0195	12.9153	148.442	60.5104	35.3657	16.9028	39.7601	31.5348	81.8018	30.2819
ENSG00000071889	FAM3A	3.82421e-05	1.54113	28.7297	17.722	7.2499	18.6932	2.71633	18.6651	8.92995	19.8351	18.1988	39.0638	43.5131	31.643	45.0741	46.038	25.4313	35.3738	81.5283
ENSG00000129472	RAB2B	0.0357959	1.54041	370.244	106.332	550.992	135.951	77.4153	117.93	45.766	207.167	115.651	502.621	33.3147	34.435	1446.13	334.822	1523.84	309.52	382.018
ENSG00000107262	BAG1	0.0438928	1.539	350.882	101.561	581.2	144.448	67.9082	78.4783	18.9761	224.063	57.5318	265.634	40.1136	36.7617	858.286	845.426	481.16	298.466	1514.1
ENSG00000156482	RPL30	0.0212673	1.53739	20.781	7.49779	30.2079	7.64722	10.8653	6.3631	3.34873	6.6117	7.04471	13.0213	4.75924	6.98007	39.4398	25.1117	111.898	13.2652	38.4347
ENSG00000007944	MYLIP	0.0273213	1.53584	23.9419	29.9911	7.2499	7.64722	13.5816	5.09048	6.13934	13.2234	6.45765	7.81275	8.83859	5.58406	65.733	29.2969	23.3968	13.2652	139.763
ENSG00000156171	DRAM2	0.0158293	1.53578	14.6705	6.13455	20.5414	4.24846	9.50715	4.66628	2.79061	5.14243	3.52235	13.0213	6.11902	1.86135	35.6837	43.9454	38.6556	13.2652	25.6232
ENSG00000132507	EIF5A	0.0052284	1.53315	72.7405	23.175	91.8321	32.2883	12.2235	37.7544	24.5574	32.3239	28.1788	59.8978	44.193	28.851	199.077	140.207	50.8626	70.7475	287.678
ENSG00000196998	WDR45	0.0322838	1.53311	22.5329	7.49779	35.0412	8.49691	2.71633	4.66628	2.23249	16.8966	6.45765	13.0213	3.39946	4.18804	63.855	41.8528	34.5866	37.5846	78.0342
ENSG00000185127	C6orf120	0.0166984	1.52899	11.511	0.681617	18.1248	2.54907	1.35816	6.3631	2.79061	7.34633	4.69647	10.417	5.43913	3.72271	33.8056	18.8337	21.3623	19.8977	26.7879
ENSG00000175826	CTDNEP1	0.00656828	1.52682	12.7716	1.36323	19.3331	4.24846	2.71633	7.21152	3.90685	8.08096	2.93529	28.6468	7.47881	6.98007	24.4151	23.019	35.6038	13.2652	15.141
ENSG00000177556	ATOX1	7.74041e-07	1.52383	23.8475	14.314	4.83327	15.2944	9.50715	18.6651	7.8137	10.2849	14.6765	28.6468	36.7141	49.7912	46.9522	41.8528	26.4485	24.3195	31.4466
ENSG00000142676	RPL11	0.000960589	1.52227	77.5637	32.036	85.7905	25.4907	35.3123	34.785	21.2086	45.5473	28.7659	78.1275	43.5131	28.851	172.784	140.207	236.002	114.965	117.634
ENSG00000162736	NCSTN	0.00100529	1.52193	14.4184	4.77132	7.2499	8.49691	9.50715	10.6052	3.90685	9.55023	5.28353	7.81275	29.9152	46.9992	22.537	18.8337	17.2933	22.1086	5.82345
ENSG00000101057	MYBL2	0.0105142	1.5212	30.2073	20.4485	25.3747	7.64722	10.8653	8.48414	10.6043	8.08096	26.4177	7.81275	131.219	11.1681	33.8056	33.4822	18.3105	37.5846	92.0105
ENSG00000197111	PCBP2	0.00380456	1.52	102.948	40.897	99.082	44.1839	43.4612	38.6028	32.3711	84.4828	22.3082	130.213	52.3517	37.6924	131.466	156.948	202.433	72.9584	457.723
ENSG00000143479	DYRK3	0.0285815	1.51954	17.0905	1.36323	33.8329	7.64722	4.07449	1.27262	3.90685	9.55023	4.10941	15.6255	15.6375	4.65338	45.0741	23.019	25.4313	17.6869	60.5638
ENSG00000100225	FBXO7	0.0289256	1.51882	2882.28	667.303	4271.4	1105.45	863.792	846.293	343.245	1915.92	830.101	2309.97	316.83	414.616	8896.5	4323.39	5469.76	2756.94	10785
ENSG00000087086	FTL	2.01256e-06	1.51835	4432.72	2403.38	2875.79	2150.57	1333.72	2341.2	1900.4	2489.67	2514.96	5289.23	2995.6	3230.84	8263.58	7148.45	11201	4790.93	9994.2
ENSG00000159352	PSMD4	0.00980682	1.51338	40.9252	14.314	60.4158	13.5951	5.43265	16.5441	9.48807	23.5083	15.8506	39.0638	15.6375	16.7522	167.15	92.0761	42.7246	44.2172	78.0342
ENSG00000149806	FAU	0.0031668	1.51298	34.5868	12.9507	37.4578	10.1963	5.43265	19.5135	8.92995	23.5083	18.1988	36.4595	10.8783	19.5442	63.855	94.1687	55.9488	42.0064	94.3398
ENSG00000188938	FAM120AOS	0.00462071	1.51251	25.1112	5.45294	32.6246	11.046	4.07449	9.75676	7.25558	21.3044	7.63177	23.4383	12.9179	11.6335	50.7084	46.038	72.2249	53.0607	32.6113
ENSG00000268119	CTD-2561J22.5	0.0144836	1.51106	17.7262	9.54264	10.8749	4.24846	9.50715	3.81786	5.58122	15.4273	9.98	0	11.5582	6.0494	46.9522	33.4822	33.5693	15.476	67.552
ENSG00000133112	TPT1	0.00397991	1.50868	895.452	382.387	923.154	323.732	431.896	377.12	260.643	433.434	408.593	807.318	225.044	299.212	1588.86	1669.92	1574.71	939.616	3681.58
ENSG00000261556	SMG1P7	0.000145804	1.50779	13.1047	2.72647	12.0832	6.79753	6.79082	6.78731	4.46497	7.34633	7.63177	18.2298	19.7169	10.7028	16.9028	18.8337	31.5348	8.84344	30.2819
ENSG00000159346	ADIPOR1	0.00358132	1.50473	4842.31	1652.92	5822.88	1903.31	1470.89	1708.28	1343.4	3168.47	2145.7	3885.54	1738.48	1765.49	13480.9	9291.31	8603.91	5306.07	14189.4
ENSG00000196205	EEF1A1P5	0.0130262	1.502	86.2786	51.8029	151.04	33.138	24.4469	21.2103	20.6505	19.1005	15.2635	158.859	72.0685	24.6629	150.247	305.525	143.432	145.917	43.0935
ENSG00000229638	RPL4P4	0.00380135	1.50028	14.4493	8.86102	14.4998	10.1963	6.79082	4.24207	3.90685	2.93853	5.28353	52.085	9.51848	8.84143	24.4151	23.019	26.4485	24.3195	5.82345
Downregulated in sepsis
ENSG00000130052	STARD8	3.20799e-05	-1.50447	36.5629	81.794	24.1663	67.9753	46.1776	52.1775	39.0685	62.4438	62.2282	26.0425	31.275	16.7522	20.659	4.18528	15.2588	24.3195	10.4822
ENSG00000153064	BANK1	0.000138359	-1.50708	314.173	527.572	209.039	437.591	723.901	432.691	357.198	295.323	771.982	218.757	104.703	323.41	116.441	154.855	114.949	181.291	57.0698
ENSG00000129993	CBFA2T3	0.00016413	-1.50907	14.3459	17.722	15.7081	11.8957	43.4612	19.0893	27.348	15.4273	21.7212	2.60425	7.47881	7.91075	5.63426	6.27791	7.12076	15.476	4.65876
ENSG00000133103	COG6	1.1682e-06	-1.50966	28.4053	47.7132	33.8329	30.5889	44.8194	34.785	51.3472	34.5278	61.0541	15.6255	8.1587	22.3362	15.0247	12.5558	16.276	17.6869	8.15283
ENSG00000233452	STXBP5-AS1	0.00116661	-1.51007	99.5468	113.83	51.9576	124.055	389.793	78.9025	104.369	163.089	174.944	39.0638	85.6663	95.3943	28.1713	29.2969	49.8453	37.5846	26.7879
ENSG00000053524	MCF2L2	4.40194e-05	-1.51184	34.7838	47.0316	37.4578	47.5827	90.997	33.5124	68.649	34.5278	57.5318	10.417	8.1587	29.7816	24.4151	16.7411	18.3105	22.1086	9.31752
ENSG00000258999	RP11-114N19.3	5.17816e-05	-1.51726	20.3926	21.8117	21.7497	30.5889	48.8939	32.2397	34.0454	24.9775	35.2235	13.0213	12.238	15.3562	5.63426	2.09264	19.3278	4.42172	4.65876
ENSG00000175198	PCCA	6.10108e-06	-1.52291	25.6169	38.8522	26.583	28.8895	52.9684	42.4207	58.0447	22.7736	41.6812	7.81275	12.238	21.4056	7.51235	10.4632	14.2415	8.84344	15.141
ENSG00000168772	CXXC4	0.00457167	-1.52638	15.9179	33.3992	6.04158	10.1963	62.4755	12.302	26.2317	17.6312	24.0694	13.0213	5.43913	10.2374	5.63426	2.09264	9.15526	13.2652	3.49407
ENSG00000231725	VN1R110P	0.000993241	-1.52952	12.7066	22.4934	9.66653	15.2944	36.6704	10.6052	21.2086	11.0195	27.5918	5.2085	6.11902	5.11872	3.75617	4.18528	14.2415	6.63258	3.49407
ENSG00000102468	HTR2A	0.00243274	-1.53115	21.6722	43.6235	8.45822	26.3404	70.6245	25.4524	35.7198	14.6927	36.3977	13.0213	4.07935	17.6829	9.39044	4.18528	9.15526	22.1086	5.82345
ENSG00000177990	DPY19L2	3.87998e-07	-1.53315	23.1496	23.8566	28.9996	26.3404	52.9684	35.2092	35.1617	38.2009	41.6812	15.6255	14.2777	15.8215	5.63426	6.27791	13.2243	6.63258	10.4822
ENSG00000248472	DDX11L9	0.0254532	-1.53365	144.105	89.9734	73.7073	287.196	266.2	399.179	203.714	156.477	288.246	213.549	130.539	20.9402	3.75617	18.8337	59.0006	86.2236	8.15283
ENSG00000267316	RP11-879F14.3	0.00118802	-1.53576	15.5344	21.1301	6.04158	13.5951	55.6847	21.2103	22.883	24.2429	21.1341	10.417	3.39946	8.84143	7.51235	4.18528	8.13801	15.476	4.65876
ENSG00000248309	MEF2C-AS1	0.00161413	-1.54247	27.0577	44.3051	20.5414	23.7914	82.848	30.1187	56.3703	17.6312	56.9447	10.417	16.9973	25.5936	9.39044	4.18528	22.3795	4.42172	6.98814
ENSG00000087495	PHACTR3	0.00016413	-1.54342	15.5316	35.4441	10.8749	24.641	23.0888	20.3619	27.9061	23.5083	22.8953	5.2085	3.39946	14.4255	5.63426	4.18528	10.1725	13.2652	3.49407
ENSG00000155090	KLF10	0.0115036	-1.55387	22.8672	66.1168	7.2499	16.9938	101.862	9.75676	34.0454	16.1619	27.0047	26.0425	12.238	7.91075	13.1466	4.18528	8.13801	2.21086	12.8116
ENSG00000048052	HDAC9	1.11877e-08	-1.55844	66.522	98.1528	55.5826	84.9691	104.579	125.565	123.903	71.2594	130.914	44.2723	23.7962	43.2765	39.4398	37.6675	32.552	30.952	17.4703
ENSG00000251600	RP11-673E1.1	0.00248679	-1.56027	23.0373	32.036	12.0832	36.5367	69.2663	20.3619	25.6736	44.078	39.3329	23.4383	2.03967	19.0789	11.2685	4.18528	4.06901	8.84344	16.3057
ENSG00000230773	AC079807.4	0.00289476	-1.56083	11.2459	14.9956	10.8749	17.8435	19.0143	15.6957	15.0693	16.8966	20.5471	20.834	0	5.58406	3.75617	2.09264	1.01725	11.0543	4.65876
ENSG00000259345	RP11-624L4.1	0.00018724	-1.5649	11.1191	22.4934	7.2499	10.1963	28.5214	15.6957	16.7437	12.4888	21.7212	5.2085	7.47881	4.65338	3.75617	2.09264	6.10351	8.84344	4.65876
ENSG00000070190	DAPP1	4.40194e-05	-1.57304	1421.9	2314.77	987.195	1858.27	4973.6	1455.45	1777.06	1683.04	2138.66	1244.83	725.444	740.818	610.378	374.582	879.923	696.421	290.008
ENSG00000182952	HMGN4	5.43707e-07	-1.57381	27.8902	34.0808	25.3747	45.0336	66.55	34.785	46.8822	29.3853	55.7706	13.0213	21.0766	12.0988	16.9028	12.5558	11.1898	11.0543	10.4822
ENSG00000197937	ZNF347	0.0104806	-1.57473	10.0978	39.5338	7.2499	5.09815	14.9398	19.0893	12.8368	10.2849	12.3282	7.81275	2.71957	3.25737	0	0	4.06901	17.6869	4.65876
ENSG00000255874	LINC00346	0.00116316	-1.57558	11.3331	23.175	6.04158	8.49691	12.2235	15.2715	24.5574	19.1005	29.3529	2.60425	9.51848	5.58406	11.2685	4.18528	2.0345	4.42172	3.49407
ENSG00000250334	LINC00989	5.22152e-09	-1.57668	1161.82	1528.87	1093.53	1828.54	2648.42	1502.54	2192.86	1530.98	1661.96	799.505	460.967	795.263	640.428	301.34	582.885	680.945	340.089
ENSG00000172292	CERS6	0.000155921	-1.58276	12.0539	23.8566	15.7081	9.3466	21.7306	15.2715	30.6967	11.7541	16.4376	5.2085	3.39946	5.11872	5.63426	10.4632	9.15526	4.42172	4.65876
ENSG00000125266	EFNB2	0.000344494	-1.58842	10.5616	17.722	21.7497	22.092	14.9398	13.9988	15.6274	11.0195	15.8506	0	8.83859	9.30676	1.87809	6.27791	3.05175	6.63258	0
ENSG00000111785	RIC8B	1.22108e-05	-1.58858	25.1652	38.1706	22.958	24.641	62.4755	28.8461	49.1147	28.6507	52.8353	13.0213	10.8783	19.0789	13.1466	14.6485	9.15526	2.21086	12.8116
ENSG00000119138	KLF9	5.22152e-09	-1.58985	136.973	296.503	131.707	244.711	267.558	166.289	181.948	215.982	154.396	65.1063	108.103	88.4143	46.9522	52.3159	42.7246	72.9584	55.9051
ENSG00000053108	FSTL4	1.3699e-06	-1.59292	15.7451	20.4485	15.7081	18.6932	31.2378	22.483	27.348	24.2429	31.7012	13.0213	10.8783	8.37609	3.75617	2.09264	6.10351	8.84344	6.98814
ENSG00000233836	RP11-255H23.2	0.000251056	-1.59581	20.7762	31.3544	21.7497	16.9938	85.5643	28.8461	22.883	19.1005	27.0047	15.6255	6.11902	13.0295	9.39044	6.27791	9.15526	8.84344	10.4822
ENSG00000251301	RP11-81H14.2	0.00031913	-1.59741	44.8783	65.4352	28.9996	41.6349	157.547	37.3302	78.137	40.4048	100.974	23.4383	35.3544	29.7816	15.0247	6.27791	20.345	19.8977	17.4703
ENSG00000144036	EXOC6B	3.10107e-05	-1.6104	47.6109	81.794	49.541	33.9877	160.263	50.9048	98.2294	47.7512	59.2929	20.834	16.9973	37.6924	20.659	23.019	14.2415	22.1086	24.4585
ENSG00000119684	MLH3	0.000554221	-1.61264	801.346	1342.79	530.451	659.36	3351.95	911.621	923.692	637.662	1443.58	455.744	314.79	752.917	210.346	202.986	538.126	382.479	163.057
ENSG00000138738	PRDM5	4.2156e-05	-1.61911	19.3049	38.1706	22.958	15.2944	27.1633	27.5735	41.301	36.7317	23.4824	5.2085	12.238	4.18804	9.39044	10.4632	3.05175	17.6869	13.9763
ENSG00000123505	AMD1	1.47864e-05	-1.61996	797.012	1771.52	751.573	780.017	2314.31	776.723	1159.78	944.004	1213.45	346.365	257.679	739.888	482.668	368.304	411.987	291.834	142.092
ENSG00000158411	MITD1	0.000485046	-1.62061	26.6847	40.897	27.7913	27.1901	92.3551	28.4219	47.4404	13.2234	50.4871	15.6255	4.07935	16.2868	11.2685	12.5558	16.276	4.42172	18.635
ENSG00000164100	NDST3	0.000630754	-1.62194	16.8886	31.3544	15.7081	12.7454	47.5357	31.3913	30.6967	22.039	17.0247	5.2085	4.75924	10.7028	0	14.6485	16.276	6.63258	3.49407
ENSG00000266356	RP11-578C11.2	0.000217932	-1.63294	13.9238	13.6323	9.66653	18.6932	44.8194	20.3619	21.7667	19.8351	21.7212	13.0213	4.07935	10.2374	1.87809	4.18528	3.05175	8.84344	6.98814
ENSG00000143353	LYPLAL1	7.06931e-07	-1.63968	320.821	601.868	238.038	319.484	901.821	370.333	622.864	347.481	511.328	242.195	138.698	199.63	120.198	104.632	177.002	152.549	85.0223
ENSG00000172164	SNTB1	1.35465e-05	-1.64326	105.445	113.148	85.7905	270.202	66.55	174.349	173.576	240.225	166.725	52.085	88.3859	49.3258	24.4151	39.7601	27.4658	68.5367	46.5876
ENSG00000249646	OR7E94P	8.44303e-06	-1.65606	72.2293	77.0227	61.6242	118.107	146.682	134.049	87.6251	149.865	112.128	54.6893	48.2723	44.6725	22.537	16.7411	44.7591	28.7412	8.15283
ENSG00000172819	RARG	0.000346483	-1.65907	27.5666	38.1706	20.5414	51.8312	16.298	95.4466	28.4642	51.4243	36.9847	23.4383	9.51848	18.1482	18.7809	4.18528	15.2588	4.42172	8.15283
ENSG00000226756	AC007365.3	0.00102872	-1.66037	18.5559	24.5382	12.0832	11.046	66.55	16.9683	41.301	20.5697	36.9847	10.417	7.47881	10.7028	5.63426	8.37055	14.2415	8.84344	1.16469
ENSG00000246448	RP13-578N3.3	2.29003e-09	-1.66252	104.906	127.462	114.79	90.917	252.618	139.564	220.458	143.253	193.142	70.3148	38.0739	65.6127	37.5617	41.8528	56.9661	48.6389	37.2701
ENSG00000134871	COL4A2	0.0262809	-1.66533	12.335	32.7176	10.8749	33.9877	5.43265	22.0588	32.3711	4.4078	14.6765	5.2085	19.7169	1.86135	0	4.18528	1.01725	8.84344	0
ENSG00000116574	RHOU	0.00104568	-1.68054	14.7878	12.9507	20.5414	17.8435	32.5959	25.8766	11.1624	44.078	20.5471	5.2085	6.11902	14.8908	3.75617	2.09264	1.01725	13.2652	4.65876
ENSG00000225630	MTND2P28	0.0168825	-1.68102	1305.08	3243.13	1805.23	1323.82	6597.96	64.9037	126.694	1149.7	2149.81	466.161	582.667	1245.25	270.445	251.117	652.058	722.951	229.444
ENSG00000150076	CCDC7	0.00830696	-1.68656	11.8185	14.9956	10.8749	16.1441	55.6847	8.48414	18.418	9.55023	16.4376	0	2.03967	12.0988	5.63426	8.37055	0	2.21086	8.15283
ENSG00000255028	RP11-708B6.2	0.00248407	-1.69259	22.584	55.211	14.4998	17.8435	99.1459	15.6957	37.9523	19.8351	25.2435	10.417	8.1587	24.1976	1.87809	8.37055	9.15526	4.42172	9.31752
ENSG00000225205	AC093818.1	0.000306891	-1.70606	25.7383	17.722	9.66653	45.0336	62.4755	33.9366	41.8591	32.3239	76.9047	18.2298	16.3174	15.8215	9.39044	10.4632	7.12076	11.0543	3.49407
ENSG00000144057	ST6GAL2	3.39331e-05	-1.7091	47.6618	75.6595	30.2079	36.5367	131.742	49.208	125.577	66.8516	72.7953	10.417	17.6772	19.0789	41.3179	31.3896	19.3278	24.3195	10.4822
ENSG00000101447	FAM83D	0.0114914	-1.71216	14.4172	53.8477	6.04158	11.046	63.8337	5.9389	16.1855	6.6117	21.1341	0	5.43913	8.84143	5.63426	8.37055	6.10351	0	11.6469
ENSG00000228063	LYPLAL1-AS1	1.99983e-05	-1.72546	79.9515	171.086	56.7909	84.1194	211.874	73.3878	140.647	101.379	152.048	67.7105	31.9549	30.7123	33.8056	8.37055	59.0006	35.3738	20.9644
ENSG00000064651	SLC12A2	7.69488e-08	-1.72893	26.8403	36.1257	32.6246	27.1901	71.9827	35.2092	61.9515	31.5892	36.3977	10.417	10.8783	13.0295	11.2685	8.37055	14.2415	17.6869	10.4822
ENSG00000134853	PDGFRA	4.29692e-05	-1.72995	13.088	26.5831	15.7081	16.1441	19.0143	13.1504	21.2086	27.1814	24.6565	7.81275	8.1587	9.30676	7.51235	2.09264	2.0345	8.84344	0
ENSG00000237419	RP11-885N19.6	0.0166399	-1.73185	19.2946	9.54264	12.0832	19.5429	133.1	20.7861	18.418	8.08096	27.5918	7.81275	7.47881	17.2175	1.87809	0	18.3105	2.21086	4.65876
ENSG00000138835	RGS3	0.00109285	-1.73467	33.0138	81.1124	15.7081	38.2361	130.384	30.1187	42.4173	33.0585	42.8553	23.4383	24.4761	13.0295	16.9028	0	6.10351	19.8977	10.4822
ENSG00000134294	SLC38A2	1.5206e-05	-1.74015	205.785	393.293	169.164	214.122	778.228	174.773	255.062	235.817	338.733	182.298	94.5049	80.0382	103.295	52.3159	109.863	57.4824	53.5757
ENSG00000266401	RP11-874J12.4	0.000696366	-1.74138	114.648	218.117	82.1655	77.3219	471.283	47.087	229.388	95.5023	216.625	67.7105	32.6348	81.4342	22.537	23.019	64.0868	75.1693	30.2819
#N/A	#N/A	0.000136541	-1.75	#N/A	32.7176	26.583	35.687	43.4612	40.2997	31.8129	41.8741	78.0788	15.6255	16.9973	12.5641	3.75617	2.09264	26.4485	8.84344	2.32938
ENSG00000228215	RP11-541F9.2	1.31118e-06	-1.75195	22.2876	27.9463	24.1663	20.3926	52.9684	30.1187	47.4404	44.078	35.2235	10.417	12.9179	16.7522	3.75617	8.37055	6.10351	6.63258	9.31752
ENSG00000074266	EED	3.22844e-07	-1.76572	16.5718	21.8117	21.7497	19.5429	39.3867	25.8766	34.6036	25.7122	18.7859	10.417	5.43913	8.37609	0	6.27791	10.1725	8.84344	8.15283
ENSG00000198682	PAPSS2	1.31899e-05	-1.76901	29.3004	25.2198	25.3747	51.8312	43.4612	69.1457	36.2779	60.2399	58.1188	7.81275	18.3571	21.8709	11.2685	6.27791	3.05175	17.6869	12.8116
ENSG00000156206	C15orf26	2.05476e-06	-1.77908	146.986	122.691	124.457	220.92	321.885	398.755	200.924	217.451	231.301	54.6893	59.8305	100.048	46.9522	31.3896	30.5175	128.23	61.7285
ENSG00000254717	GLYATL1P2	1.19698e-05	-1.78522	13.4082	16.3588	15.7081	15.2944	31.2378	20.3619	27.348	30.8546	16.4376	2.60425	7.47881	9.30676	5.63426	0	9.15526	4.42172	2.32938
ENSG00000226243	RPL37AP1	0.018834	-1.79228	13.6513	11.5875	4.83327	40.7852	14.9398	11.8778	16.7437	33.7931	44.6165	2.60425	24.4761	0.930676	0	0	2.0345	2.21086	6.98814
ENSG00000254138	RP11-152K4.2	0.00027897	-1.79691	12.3605	19.0853	7.2499	22.9417	24.4469	25.0282	25.6736	20.5697	13.5024	5.2085	3.39946	12.0988	1.87809	8.37055	6.10351	2.21086	0
ENSG00000121989	ACVR2A	5.22152e-09	-1.79704	140.431	211.983	120.832	124.055	400.658	177.319	296.921	143.988	281.201	65.1063	50.312	86.5529	71.3673	60.6865	52.8971	55.2715	47.7523
ENSG00000229124	VIM-AS1	0.00395517	-1.79917	700.937	1603.84	358.87	559.947	3413.07	440.327	1163.13	431.23	973.931	536.476	107.423	517.456	140.857	131.836	598.144	201.188	37.2701
ENSG00000248360	LINC00504	0.00432274	-1.80295	14	17.722	18.1248	5.09815	9.50715	35.6334	11.1624	5.14243	74.5565	5.2085	3.39946	3.25737	5.63426	6.27791	4.06901	11.0543	8.15283
ENSG00000137502	RAB30	9.46321e-14	-1.80745	151.68	205.848	148.623	278.699	334.108	224.405	199.249	262.264	245.391	93.7531	74.7881	96.325	39.4398	43.9454	55.9488	75.1693	48.917
ENSG00000254481	PTP4A2P2	3.74077e-10	-1.81278	78.8132	92.6999	106.332	111.31	160.263	98.8402	112.741	185.128	127.392	39.0638	61.1902	33.9697	18.7809	14.6485	33.5693	24.3195	40.7641
ENSG00000183918	SH2D1A	0.0392254	-1.82573	13.3664	20.4485	1.20832	2.54907	40.7449	9.75676	86.5089	8.8156	8.21882	7.81275	3.39946	19.0789	0	2.09264	1.01725	2.21086	0
ENSG00000119508	NR4A3	8.25285e-06	-1.82606	12.3829	28.6279	13.2915	24.641	9.50715	19.9377	20.6505	15.4273	19.96	13.0213	3.39946	3.72271	3.75617	6.27791	9.15526	4.42172	2.32938
ENSG00000184178	SCFD2	1.92171e-17	-1.85475	263.872	413.742	234.413	361.119	480.79	598.98	463.799	337.931	431.488	109.379	161.814	112.612	138.978	79.5202	87.4836	103.91	105.987
ENSG00000268081	RP11-678G14.2	0.0103882	-1.86406	13.3884	19.7669	13.2915	12.7454	58.401	4.24207	23.9992	11.7541	34.6365	0	12.238	15.8215	1.87809	2.09264	1.01725	0	2.32938
ENSG00000152818	UTRN	5.22152e-09	-1.88599	207.281	366.71	184.872	287.196	464.492	279.128	266.782	388.621	393.329	93.7531	157.055	108.424	71.3673	79.5202	40.6901	97.2779	37.2701
ENSG00000248242	RP11-556I14.2	0.000399422	-1.89414	33.293	43.6235	9.66653	45.0336	150.756	19.0893	73.6721	29.3853	58.1188	10.417	14.2777	11.6335	5.63426	16.7411	25.4313	11.0543	8.15283
ENSG00000189045	ANKDD1B	0.0135628	-1.91302	13.651	19.7669	8.45822	4.24846	110.011	4.24207	12.2787	6.6117	15.8506	5.2085	0.679892	12.5641	3.75617	6.27791	5.08626	2.21086	1.16469
ENSG00000134317	GRHL1	0.000812657	-1.97567	107.396	137.687	97.8737	135.951	463.134	97.9918	122.229	227.002	125.044	0	36.7141	84.6916	26.2932	14.6485	86.4664	48.6389	13.9763
ENSG00000227165	WDR11-AS1	4.2156e-05	-1.98428	251.514	430.782	136.54	304.189	699.454	297.369	462.683	401.11	533.637	138.025	59.8305	194.511	65.733	16.7411	181.071	64.115	38.4347
ENSG00000102763	VWA8	2.05615e-08	-1.99746	126.278	132.915	89.4154	139.349	361.272	242.222	179.157	185.128	303.509	33.8553	48.9522	78.6422	20.659	43.9454	39.6728	75.1693	46.5876
ENSG00000231513	E2F6P4	0.000826131	-1.99902	30.6177	20.4485	19.3331	26.3404	133.1	61.51	45.2079	26.4468	69.2729	18.2298	6.11902	9.30676	3.75617	10.4632	32.552	6.63258	1.16469
ENSG00000248373	RP11-556I14.1	1.80435e-05	-2.00512	38.2934	51.1213	27.7913	45.8833	148.04	26.3008	91.532	39.6702	68.0988	10.417	14.2777	15.3562	5.63426	10.4632	22.3795	28.7412	6.98814
ENSG00000154856	APCDD1	3.70709e-05	-2.0208	23.4522	58.6191	10.8749	24.641	25.8051	61.0858	45.2079	30.12	48.7259	15.6255	6.11902	13.0295	5.63426	2.09264	13.2243	13.2652	1.16469
ENSG00000240225	ZNF542P	1.17997e-07	-2.02313	77.3524	161.543	91.8321	134.251	194.217	74.2362	122.787	97.7062	132.675	28.6468	67.3093	30.7123	7.51235	10.4632	29.5003	30.952	23.2938
ENSG00000127249	ATP13A4	0.000675	-2.02826	11.9689	27.9463	7.2499	24.641	12.2235	29.2703	21.7667	11.7541	27.0047	5.2085	9.51848	10.7028	0	0	3.05175	0	1.16469
ENSG00000113924	HGD	3.93912e-10	-2.06674	225.918	443.733	159.498	347.524	464.492	198.529	569.284	269.61	483.737	125.004	95.1848	73.5234	97.6605	37.6675	69.1731	117.176	62.8932
ENSG00000049130	KITLG	2.7754e-05	-2.10179	48.5029	162.225	32.6246	34.8373	169.77	46.6628	69.2071	33.7931	88.6459	28.6468	19.7169	10.7028	22.537	8.37055	19.3278	24.3195	4.65876
ENSG00000116117	PARD3B	0.0143468	-2.10543	31.5737	68.1617	33.8329	5.09815	14.9398	94.5982	2.23249	12.4888	202.535	20.834	3.39946	33.9697	0	2.09264	2.0345	6.63258	2.32938
ENSG00000147145	LPAR4	0.000743451	-2.11471	20.4602	55.8926	6.04158	6.79753	19.0143	33.5124	45.2079	35.997	71.6212	7.81275	6.11902	16.7522	0	8.37055	3.05175	8.84344	2.32938
#N/A	XLOC_004767	2.55079e-06	-2.11609	#N/A	56.5742	21.7497	62.8772	105.937	79.7509	92.6482	52.8936	69.2729	15.6255	17.6772	31.643	3.75617	6.27791	9.15526	22.1086	5.82345
ENSG00000152926	ZNF117	0.000695878	-2.13528	81.7453	229.705	65.2491	39.9355	525.609	29.2703	74.2302	48.4858	83.3624	44.2723	19.037	48.3952	9.39044	18.8337	43.7418	13.2652	15.141
ENSG00000257365	FNTB	0.00224143	-2.15568	41.6472	10.2243	15.7081	146.147	9.50715	15.2715	17.8599	182.189	166.138	13.0213	23.7962	10.2374	7.51235	10.4632	8.13801	24.3195	5.82345
ENSG00000183632	TP53TG3	0.0128698	-2.16525	10.3567	10.2243	6.04158	0.849691	35.3123	3.39366	33.4873	2.2039	52.8353	0	0	3.72271	1.87809	0	10.1725	4.42172	1.16469
ENSG00000216863	LY86-AS1	0.000492162	-2.24623	31.6358	43.6235	14.4998	17.8435	195.576	17.8167	34.6036	34.5278	71.6212	13.0213	16.3174	5.11872	1.87809	2.09264	14.2415	19.8977	3.49407
ENSG00000172927	MYEOV	1.67832e-06	-2.28802	56.9128	42.2603	36.2495	107.061	104.579	167.562	99.9038	83.0135	127.979	33.8553	13.5978	43.7418	11.2685	8.37055	5.08626	13.2652	12.8116
ENSG00000174837	ADGRE1	4.55409e-07	-2.33804	43.9329	17.0404	94.2487	76.4722	95.0715	78.0541	22.883	125.622	85.1235	23.4383	20.3967	8.37609	7.51235	16.7411	10.1725	6.63258	15.141
ENSG00000249203	RP11-473L15.3	0.0281864	-2.4477	11.3788	38.8522	0	32.2883	46.1776	0	12.8368	0	46.3777	0	0	0	0	0	2.0345	0	3.49407
ENSG00000151023	ENKUR	4.62216e-11	-2.44784	627.082	1084.45	402.37	694.198	2394.44	617.221	1215.59	636.927	1511.68	257.821	206.007	147.512	242.273	125.558	243.123	126.019	128.116
ENSG00000078589	P2RY10	7.51207e-09	-2.44948	28.1713	60.6639	25.3747	41.6349	84.2061	30.9671	44.0916	47.0165	49.9	18.2298	4.75924	13.0295	5.63426	10.4632	8.13801	6.63258	0
ENSG00000104231	ZFAND1	3.05527e-09	-2.45411	216.996	393.975	183.664	248.11	915.402	219.315	431.428	248.306	333.449	57.2935	31.275	123.315	61.9769	46.038	92.5699	28.7412	57.0698
ENSG00000130948	HSD17B3	2.71391e-05	-2.56768	16.1712	32.7176	15.7081	10.1963	96.4296	5.9389	26.7898	15.4273	23.4824	2.60425	3.39946	3.72271	1.87809	4.18528	5.08626	8.84344	2.32938
ENSG00000213516	RBMXL1	1.62648e-05	-2.58394	66.051	154.727	25.3747	65.4262	399.3	49.6322	30.1386	83.7482	115.064	39.0638	11.5582	12.0988	7.51235	23.019	4.06901	22.1086	13.9763
ENSG00000175606	TMEM70	0.00126936	-2.62398	100.966	486.675	39.8745	126.604	169.77	36.906	520.169	10.2849	66.3377	2.60425	5.43913	72.1274	9.39044	0	8.13801	11.0543	50.0816
ENSG00000279928	FO538757.3	4.02115e-05	-2.68034	14.9508	7.49779	3.62495	29.7392	25.8051	30.1187	16.1855	49.2204	52.2482	5.2085	10.1984	2.79203	0	0	2.0345	2.21086	2.32938
ENSG00000232788	AC078883.3	1.11877e-08	-2.68089	18.6751	23.175	20.5414	26.3404	74.699	23.3314	27.348	24.2429	45.7906	2.60425	6.11902	5.58406	7.51235	0	8.13801	2.21086	1.16469
ENSG00000168685	IL7R	1.54288e-06	-2.70311	12.8239	36.8073	13.2915	19.5429	43.4612	11.4536	10.0462	35.2624	14.6765	2.60425	4.75924	5.11872	1.87809	0	4.06901	2.21086	0
ENSG00000115896	PLCL1	5.19988e-05	-2.74891	13.4138	20.4485	7.2499	8.49691	93.7133	13.9988	18.418	8.8156	24.0694	0	3.39946	4.65338	1.87809	0	6.10351	2.21086	1.16469
ENSG00000267243	AC005307.3	6.57e-07	-2.77373	54.2597	94.0631	16.9164	119.806	143.965	105.203	62.5096	113.134	116.238	18.2298	33.9946	5.58406	3.75617	14.6485	1.01725	13.2652	5.82345
ENSG00000175746	C15orf54	1.06918e-05	-2.80758	238.399	373.526	136.54	359.419	1583.62	137.019	296.363	168.966	363.389	143.234	84.3066	16.2868	7.51235	25.1117	49.8453	55.2715	13.9763
ENSG00000153904	DDAH1	3.18574e-09	-2.93419	15.8733	62.0271	10.8749	25.4907	25.8051	18.2409	31.8129	27.9161	27.0047	5.2085	4.75924	5.11872	0	2.09264	2.0345	4.42172	1.16469
ENSG00000156265	MAP3K7CL	7.11248e-19	-3.00441	5053.71	10929.7	5219.93	4813.5	19169.1	4897.47	11102.7	5695.61	10596.4	924.509	1926.13	947.429	1340.95	747.072	725.3	1072.27	751.225
ENSG00000111196	MAGOHB	8.21329e-08	-3.094	40.2077	87.247	21.7497	48.4324	264.842	25.4524	47.9985	26.4468	63.9894	10.417	9.51848	6.51473	3.75617	6.27791	5.08626	13.2652	2.32938
ENSG00000165309	ARMC3	2.62504e-19	-3.19546	102.914	182.673	67.6657	185.233	211.874	202.347	256.178	82.2789	305.271	23.4383	22.4364	16.2868	15.0247	18.8337	21.3623	28.7412	6.98814
ENSG00000260661	RP11-152L20.3	1.0997e-08	-3.2149	11.5691	12.2691	20.5414	9.3466	33.9541	24.1798	20.0924	15.4273	29.94	10.417	2.03967	0.930676	3.75617	0	0	2.21086	0
